# Supplementary material for: Including microbiome information in a multi-trait genomic evaluation: a case study on longitudinal growth performance in beef cattle
Source: Genet Sel Evol. 2024 Mar 15;56:19. doi: 10.1186/s12711-024-00887-6 (PMC10943865; doi:10.1186/s12711-024-00887-6)
Supplement: Supplementary file 2 — Additional file 2: Table S2. Heritabilities of the microbiome. Genomic parameter estimates for the 3631 alr-transformed microbial gene abundances and genetic parameters estimates for 100 randomly selected alr-transformed abundances of microbial genes when using different degrees of freedom in the chi-squared priors for the random effect variances. [file 12711_2024_887_MOESM2_ESM.xlsx]

## Sheet: Table S2
Table S2. Genomic parameter estimates for the 3631 alr-transformed microbial gene abundances and genetic parameters estimates for 100 randomly selected alr-transformed abundances of microbial genes when using different degrees of freedom in the chi-squared priors for the random effect variances.
Microbial genes information											Degrees of freedom = 5 (default)			Degrees of freedom = 1			Degrees of freedom = 10			Degrees of freedom = 20
alr-Microbial gene	Numerator	Name	Description	KEGG Pathway	COG code	COG information	1RA%	2Mean h2	3HPD95%		4Mean Residual Variance	5Mean Genomic Variance	6Mean h2	4Mean Residual Variance	5Mean Genomic Variance	6Mean h2	4Mean Residual Variance	5Mean Genomic Variance	6Mean h2	4Mean Residual Variance	5Mean Genomic Variance	6Mean h2
K01639.K01783	K01639	E4.1.3.3, nanA, NPL	N-acetylneuraminate lyase [EC:4.1.3.3]	ko00520 Amino sugar and nucleotide sugar metabolism*ko01100 Metabolic pathways	Amino acid transport and metabolism, Cell wall/membrane/envelope biogenesis	COG0329	0.00317694	0.300536	0.149577	0.492653
K00854.K01783	K00854	xylB, XYLB	xylulokinase [EC:2.7.1.17]	ko00040 Pentose and glucuronate interconversions*ko01100 Metabolic pathways	Carbohydrate transport and metabolism	COG1070	0.0072075	0.264251	0.138376	0.417158	0.0450382	0.126097	0.263206	0.132417	0.0356469	0.213311	0.122375	0.0509956	0.294432	0.118613	0.0572525	0.327992
K07037.K01783	K07037	pgpH	cyclic-di-AMP phosphodiesterase PgpH [EC:3.1.4.-]	Null	General function prediction only	COG1480	0.0159421	0.32959	0.170104	0.51683
K22205.K01783	K22205	K22205	S-adenosyl-L-methionine hydrolase (adenosine-forming) [EC:3.13.1.8]	Null	Coenzyme transport and metabolism	COG1912	0.0025589	0.260612	0.138901	0.408458
K03486.K01783	K03486	treR2, treR	GntR family transcriptional regulator, trehalose operon transcriptional repressor	Null	Transcription	COG2188	0.0017911	0.281862	0.150259	0.460235
K01788.K01783	K01788	nanE	N-acylglucosamine-6-phosphate 2-epimerase [EC:5.1.3.9]	ko00520 Amino sugar and nucleotide sugar metabolism*ko01100 Metabolic pathways	Carbohydrate transport and metabolism	COG3010	0.00366448	0.269778	0.136795	0.43637
K00547.K01783	K00547	mmuM, BHMT2	homocysteine S-methyltransferase [EC:2.1.1.10]	ko00270 Cysteine and methionine metabolism*ko01100 Metabolic pathways*ko01110 Biosynthesis of secondary metabolites	Amino acid transport and metabolism	COG2040	0.00209087	0.268049	0.136197	0.452648
K16849.K01783	K16849	uxaA1	altronate dehydratase small subunit [EC:4.2.1.7]	ko00040 Pentose and glucuronate interconversions*ko01100 Metabolic pathways	Carbohydrate transport and metabolism	COG2721	0.000533069	0.348284	0.172929	0.558693
K17996.K01783	K17996	hydB	sulfhydrogenase subunit beta (sulfur reductase) [EC:1.12.98.4]	ko00920 Sulfur metabolism	Null	Null	0.0027391	0.253485	0.135399	0.411066
K12278.K01783	K12278	mshG	MSHA biogenesis protein MshG	Null	Cell motility, Intracellular trafficking, secretion, and vesicular transport, Extracellular structures	COG1459	0.00191821	0.308886	0.163396	0.512794
K00876.K01783	K00876	udk, UCK	uridine kinase [EC:2.7.1.48]	ko00240 Pyrimidine metabolism*ko00983 Drug metabolism - other enzymes*ko01100 Metabolic pathways	Nucleotide transport and metabolism	COG0572	0.0361256	0.273207	0.144923	0.443516
K07248.K01783	K07248	aldA	lactaldehyde dehydrogenase / glycolaldehyde dehydrogenase [EC:1.2.1.22 1.2.1.21]	ko00620 Pyruvate metabolism*ko00630 Glyoxylate and dicarboxylate metabolism*ko01100 Metabolic pathways*ko01120 Microbial metabolism in diverse environments	Energy production and conversion	COG1012	0.00313622	0.310588	0.152362	0.515962
K03053.K01783	K03053	rpoH	DNA-directed RNA polymerase subunit H [EC:2.7.7.6]	ko03020 RNA polymerase	Transcription	COG2012	0.00134246	0.313388	0.162892	0.491493
K09981.K01783	K09981	K09981	uncharacterized protein	Null	General function prediction only	COG3809	0.000676115	0.250686	0.12797	0.400293
K01154.K01783	K01154	hsdS	type I restriction enzyme, S subunit [EC:3.1.21.3]	Null	Defense mechanisms	COG0732	0.0805699	0.362165	0.171267	0.585875
K19157.K01783	K19157	yafQ	mRNA interferase YafQ [EC:3.1.-.-]	Null	Translation, ribosomal structure and biogenesis	COG3041	0.0277109	0.349843	0.175719	0.537433
K08316.K01783	K08316	rsmD	16S rRNA (guanine966-N2)-methyltransferase [EC:2.1.1.171]	Null	Translation, ribosomal structure and biogenesis	COG0742	0.0369979	0.326065	0.157064	0.539468
K02805.K01783	K02805	wecE, rffA	dTDP-4-amino-4,6-dideoxygalactose transaminase [EC:2.6.1.59]	ko00541 O-Antigen nucleotide sugar biosynthesis*ko01100 Metabolic pathways	Cell wall/membrane/envelope biogenesis	COG0399	0.00925246	0.307573	0.161608	0.496345
K06934.K01783	K06934	K06934	uncharacterized protein	Null	General function prediction only	COG1661	0.0130675	0.316456	0.162947	0.508644
K01780.K01783	K01780	cntK	histidine racemase [EC:5.1.1.24]	Null	Amino acid transport and metabolism	COG0253	0.0025854	0.2927	0.151373	0.446861
K13566.K01783	K13566	NIT2, yafV	omega-amidase [EC:3.5.1.3]	ko00250 Alanine, aspartate and glutamate metabolism*ko01100 Metabolic pathways	General function prediction only	COG0388	0.00390417	0.31577	0.164079	0.488099
K21993.K01783	K21993	fdhC	formate transporter	Null	Inorganic ion transport and metabolism	COG2116	0.00227434	0.294811	0.147745	0.46883
K01975.K01783	K01975	thpR	RNA 2',3'-cyclic 3'-phosphodiesterase [EC:3.1.4.58]	Null	Translation, ribosomal structure and biogenesis	COG1514	0.00620158	0.307534	0.175265	0.482403
K09116.K01783	K09116	K09116	uncharacterized protein	Null	Function unknown	COG1578	0.00212912	0.261098	0.146542	0.405815
K07254.K01783	K07254	atrm56	tRNA (cytidine56-2'-O)-methyltransferase [EC:2.1.1.206]	Null	General function prediction only	COG1303	0.00117401	0.279164	0.154118	0.439787
K06943.K01783	K06943	NOG1	nucleolar GTP-binding protein	ko03008 Ribosome biogenesis in eukaryotes	General function prediction only	COG1084	0.00111345	0.25604	0.131614	0.414053
K07569.K01783	K07569	gar1	RNA-binding protein	Null	Translation, ribosomal structure and biogenesis	COG3277	0.00124314	0.358964	0.186369	0.562765
K17105.K01783	K17105	E2.5.1.42	geranylgeranylglycerol-phosphate geranylgeranyltransferase [EC:2.5.1.42]	ko00564 Glycerophospholipid metabolism	Coenzyme transport and metabolism	COG0382	0.00129813	0.261165	0.142796	0.415197
K14102.K01783	K14102	ehaK	energy-converting hydrogenase A subunit K	Null	Null	Null	0.00110856	0.282708	0.149099	0.437511
K07051.K01783	K07051	K07051	uncharacterized protein	Null	General function prediction only	COG1099	0.00134691	0.295334	0.155687	0.470354
K07135.K01783	K07135	K07135	uncharacterized protein	Null	General function prediction only	COG2517	0.00123337	0.313966	0.167143	0.4922
K14112.K01783	K14112	ehbC	energy-converting hydrogenase B subunit C	Null	Inorganic ion transport and metabolism	COG1320	0.00123001	0.253156	0.138146	0.397932
K09722.K01783	K09722	K09722, pps	4-phosphopantoate---beta-alanine ligase [EC:6.3.2.36]	ko00410 beta-Alanine metabolism*ko00770 Pantothenate and CoA biosynthesis*ko01100 Metabolic pathways*ko01240 Biosynthesis of cofactors	Coenzyme transport and metabolism	COG1701	0.000912175	0.329788	0.182548	0.525533
K07123.K01783	K07123	K07123	uncharacterized protein	Null	General function prediction only	COG2144	0.000805466	0.268778	0.145452	0.439842
K00024.K01783	K00024	mdh	malate dehydrogenase [EC:1.1.1.37]	ko00020 Citrate cycle (TCA cycle)*ko00270 Cysteine and methionine metabolism*ko00620 Pyruvate metabolism*ko00630 Glyoxylate and dicarboxylate metabolism*ko00680 Methane metabolism*ko00710 Carbon fixation in photosynthetic organisms*ko00720 Carbon fixation pathways in prokaryotes*ko01100 Metabolic pathways*ko01110 Biosynthesis of secondary metabolites*ko01120 Microbial metabolism in diverse enviro…	Energy production and conversion	COG0039	0.000774452	0.27947	0.147378	0.448873
K07159.K01783	K07159	K07159	uncharacterized protein	Null	General function prediction only	COG2047	0.000981418	0.293658	0.156432	0.471259
K22026.K01783	K22026	K22026	nucleoside kinase [EC:2.7.1.73 2.7.1.213 2.7.1.-]	ko00230 Purine metabolism_x000D_ ko00240 Pyrimidine metabolism_x000D_ ko01100 Metabolic pathways	Carbohydrate transport and metabolism	COG0524	0.00126521	0.315157	0.158888	0.501438
K11131.K01783	K11131	DKC1, NOLA4, CBF5	H/ACA ribonucleoprotein complex subunit 4 [EC:5.4.99.-]	ko03008 Ribosome biogenesis in eukaryotes	Null	Null	0.000790359	0.267157	0.130669	0.434211
K14124.K01783	K14124	ehbO	energy-converting hydrogenase B subunit O	Null	Energy production and conversion	COG0650	0.00110201	0.253619	0.138347	0.401719
K23779.K01783	K23779	sutR	XRE family transcriptional regulator, regulator of sulfur utilization	Null	Transcription	COG1396	0.00366921	0.265391	0.131168	0.436493
K17249.K01783	K17249	pglH	GalNAc-alpha-(1->4)-GalNAc-alpha-(1->3)-diNAcBac-PP-undecaprenol alpha-1,4-N-acetyl-D-galactosaminyltransferase [EC:2.4.1.292]	Null	Cell wall/membrane/envelope biogenesis	COG0438	0.0026555	0.311511	0.166837	0.500842
K01222.K01783	K01222	E3.2.1.86A, celF	6-phospho-beta-glucosidase [EC:3.2.1.86]	ko00010 Glycolysis / Gluconeogenesis*ko00500 Starch and sucrose metabolism	Carbohydrate transport and metabolism	COG1486	0.000602257	0.321511	0.165374	0.518295
K00402.K01783	K00402	mcrG	methyl-coenzyme M reductase gamma subunit [EC:2.8.4.1]	ko00680 Methane metabolism*ko01100 Metabolic pathways*ko01120 Microbial metabolism in diverse environments*ko01200 Carbon metabolism	Null	Catalysis of the reaction: coenzyme B + methyl-coenzyme M = coenzyme M-coenzyme B heterodisulfide + methane. Methyl-CoM is also known as 2-(methylthio)ethanesulfonate, coenzyme B as N-(7-mercaptoheptanoyl)threonine 3-O-phosphate, and coenzyme M-coenzyme B heterodisulfide as CoM-S-S-CoB.	0.00159768	0.302999	0.162395	0.501631
K22081.K01783	K22081	mgsA	methylamine---glutamate N-methyltransferase subunit A [EC:2.1.1.21]	ko00680 Methane metabolism_x000D_ ko01100 Metabolic pathways_x000D_ ko01120 Microbial metabolism in diverse environments	Null	Catalysis of the reaction: L-glutamate + methylammonium = N-methyl-L-glutamate + NH(4)(+).	0.000631981	0.246616	0.132536	0.40007
K06982.K01783	K06982	pok	pantoate kinase [EC:2.7.1.169]	ko00770 Pantothenate and CoA biosynthesis*ko01100 Metabolic pathways*ko01240 Biosynthesis of cofactors	Coenzyme transport and metabolism	COG1829	0.000719066	0.307309	0.152342	0.497307	0.394551	0.879387	0.308492	0.925777	0.331926	0.259582	0.849656	0.449964	0.344984	0.826783	0.469169	0.363649
K02650.K01783	K02650	pilA	type IV pilus assembly protein PilA	ko02020 Two-component system	Cell motility, Intracellular trafficking, secretion, and vesicular transport, Extracellular structures	COG2165	0.00405041	0.297481	0.153483	0.471155
K06884.K01783	K06884	K06884	uncharacterized protein	Null	General function prediction only	COG3729	0.000412286	0.239742	0.126954	0.376232	0.533266	1.69884	0.238539	1.76611	0.423795	0.189911	1.64586	0.624274	0.273262	1.57926	0.723402	0.314697
K19710.K01783	K19710	E2.7.7.53	ATP adenylyltransferase [EC:2.7.7.53]	ko00230 Purine metabolism*ko01100 Metabolic pathways	Nucleotide transport and metabolism, Carbohydrate transport and metabolism, General function prediction only	COG0537	0.000116199	0.267827	0.144549	0.429311
K07113.K01783	K07113	fxsA	UPF0716 protein FxsA	Null	General function prediction only	COG3030	0.000644013	0.240986	0.129939	0.382511
K21755.K01783	K21755	bsdA	LysR family transcriptional regulator, salicylic acid-responsive activator of bsdBCD	Null	Transcription	COG0583	0.00461688	0.283788	0.149017	0.477087
K00068.K01783	K00068	srlD	sorbitol-6-phosphate 2-dehydrogenase [EC:1.1.1.140]	ko00051 Fructose and mannose metabolism*ko01100 Metabolic pathways	Lipid transport and metabolism, Secondary metabolites biosynthesis, transport and catabolism, General function prediction only	COG1028	0.00127034	0.421788	0.212408	0.647721
K07581.K01783	K07581	K07581	RNA-binding protein	Null	Translation, ribosomal structure and biogenesis	COG1325	0.000930586	0.345846	0.182108	0.540067
K14119.K01783	K14119	ehbJ	energy-converting hydrogenase B subunit J	Null	Null	Null	0.00136196	0.309682	0.158313	0.48238
K14118.K01783	K14118	ehbI	energy-converting hydrogenase B subunit I	Null	Inorganic ion transport and metabolism	COG2111	0.00128288	0.341847	0.169425	0.546013
K00244.K01783	K00244	frdA	fumarate reductase flavoprotein subunit [EC:1.3.5.4]	ko00020 Citrate cycle (TCA cycle)*ko00190 Oxidative phosphorylation*ko00620 Pyruvate metabolism*ko00650 Butanoate metabolism*ko00720 Carbon fixation pathways in prokaryotes*ko01100 Metabolic pathways*ko01110 Biosynthesis of secondary metabolites*ko01120 Microbial metabolism in diverse environments*ko01200 Carbon metabolism*ko02020 Two-component system	Energy production and conversion	COG1053	0.00344094	0.260033	0.143009	0.425071
K03136.K01783	K03136	TFIIE1, GTF2E1, TFA1, tfe	transcription initiation factor TFIIE subunit alpha	ko03022 Basal transcription factors*ko05203 Viral carcinogenesis	Transcription	COG1675	0.00112825	0.298704	0.154063	0.480911
K18532.K01783	K18532	AK6, FAP7	adenylate kinase [EC:2.7.4.3]	ko00230 Purine metabolism*ko01100 Metabolic pathways*ko01110 Biosynthesis of secondary metabolites*ko01240 Biosynthesis of cofactors*ko03008 Ribosome biogenesis in eukaryotes	Nucleotide transport and metabolism	COG1936	0.00112577	0.273811	0.139933	0.436303
K04484.K01783	K04484	radB	DNA repair protein RadB	Null	Replication, recombination and repair	COG0468	0.000958178	0.293864	0.155365	0.468536
K16904.K01783	K16904	DCTPP1	dCTP diphosphatase [EC:3.6.1.12]	ko00240 Pyrimidine metabolism_x000D_ ko01100 Metabolic pathways	Null	Catalysis of the reaction: dCTP + H2O = dCMP + diphosphate.	0.00228418	0.320313	0.156707	0.524834	0.121355	0.255614	0.320747	0.267143	0.101759	0.277591	0.247308	0.136001	0.35098	0.239857	0.145856	0.377478
K00869.K01783	K00869	E2.7.1.36, MVK, mvaK1	mevalonate kinase [EC:2.7.1.36]	ko00900 Terpenoid backbone biosynthesis*ko01100 Metabolic pathways*ko01110 Biosynthesis of secondary metabolites*ko04146 Peroxisome	Lipid transport and metabolism	COG1577	0.00117627	0.305563	0.152476	0.488817
K06927.K01783	K06927	DPH6	diphthine-ammonia ligase [EC:6.3.1.14]	Null	Translation, ribosomal structure and biogenesis	COG2102	0.000763567	0.279218	0.148617	0.463444
K18933.K01783	K18933	mfnA, adc	tyrosine decarboxylase / aspartate 1-decarboxylase [EC:4.1.1.25 4.1.1.11]	ko00350 Tyrosine metabolism*ko00410 beta-Alanine metabolism*ko00680 Methane metabolism*ko00770 Pantothenate and CoA biosynthesis*ko01100 Metabolic pathways*ko01110 Biosynthesis of secondary metabolites*ko01240 Biosynthesis of cofactors	Amino acid transport and metabolism	COG0076	0.0011259	0.335806	0.17195	0.530601
K15888.K01783	K15888	uppS, cpdS	tritrans,polycis-undecaprenyl-diphosphate synthase [geranylgeranyl-diphosphate specific] [EC:2.5.1.89]	ko00900 Terpenoid backbone biosynthesis	Null	Null	0.000873551	0.278391	0.140153	0.447908
K00555.K01783	K00555	TRMT1, trm1	tRNA (guanine26-N2/guanine27-N2)-dimethyltransferase [EC:2.1.1.215 2.1.1.216]	Null	Translation, ribosomal structure and biogenesis	COG1867	0.00127986	0.259158	0.131029	0.411632
K14099.K01783	K14099	ehaH	energy-converting hydrogenase A subunit H	Null	Energy production and conversion	COG4078	0.000717462	0.309195	0.15835	0.496054
K07388.K01783	K07388	K07388	hydrogenase expression/formation protein	Null	Posttranslational modification, protein turnover, chaperones	COG1973	0.000931429	0.307023	0.160188	0.489393
K06306.K01783	K06306	yaaH	spore germination protein	Null	Cell cycle control, cell division, chromosome partitioning	COG3858	0.000609151	0.295686	0.150101	0.482668
K02589.K01783	K02589	nifHD1, nifI1	nitrogen regulatory protein PII 1	Null	Signal transduction mechanisms, Amino acid transport and metabolism	COG0347	0.000754266	0.242681	0.133239	0.39544
K08312.K01783	K08312	nudE	ADP-ribose diphosphatase [EC:3.6.1.-]	ko00230 Purine metabolism*ko01100 Metabolic pathways	Defense mechanisms	COG0494	0.000636585	0.30464	0.165638	0.479603
K14742.K01783	K14742	tsaB	tRNA threonylcarbamoyladenosine biosynthesis protein TsaB	Null	Translation, ribosomal structure and biogenesis	COG1214	0.0338064	0.26746	0.137391	0.443559
K09459.K01783	K09459	E4.1.1.82	phosphonopyruvate decarboxylase [EC:4.1.1.82]	ko00440 Phosphonate and phosphinate metabolism*ko00998 Biosynthesis of various secondary metabolites - part 2*ko01100 Metabolic pathways*ko01110 Biosynthesis of secondary metabolites*ko01120 Microbial metabolism in diverse environments	Null	Catalysis of the reaction: 3-phosphonopyruvate + 2 H(+) = CO(2) + phosphonoacetaldehyde.	0.00849065	0.267852	0.134908	0.425183
K01695.K01783	K01695	trpA	tryptophan synthase alpha chain [EC:4.2.1.20]	ko00260 Glycine, serine and threonine metabolism*ko00400 Phenylalanine, tyrosine and tryptophan biosynthesis*ko01100 Metabolic pathways*ko01110 Biosynthesis of secondary metabolites*ko01230 Biosynthesis of amino acids	Amino acid transport and metabolism	COG0159	0.0225413	0.283046	0.144358	0.456368
K09124.K01783	K09124	K09124	uncharacterized protein	Null	Defense mechanisms	COG1700	0.00485305	0.330152	0.168987	0.527462
K19304.K01783	K19304	mepM	murein DD-endopeptidase [EC:3.4.24.-]	Null	Cell wall/membrane/envelope biogenesis	COG0739	0.00529498	0.347749	0.167363	0.572838
K15984.K01783	K15984	rsmJ	16S rRNA (guanine1516-N2)-methyltransferase [EC:2.1.1.242]	Null	Secondary metabolites biosynthesis, transport and catabolism, General function prediction only	COG0500	0.00839953	0.267614	0.143258	0.420807
K06909.K01783	K06909	xtmB	phage terminase large subunit	Null	Mobilome: prophages, transposons	COG1783	0.0171008	0.304092	0.167773	0.490517
K02585.K01783	K02585	nifB	nitrogen fixation protein NifB	Null	General function prediction only	COG0535	0.00327542	0.265154	0.145087	0.426751
K01265.K01783	K01265	map	methionyl aminopeptidase [EC:3.4.11.18]	Null	Translation, ribosomal structure and biogenesis	COG0024	0.0504342	0.274289	0.138193	0.448732
K03534.K01783	K03534	rhaM	L-rhamnose mutarotase [EC:5.1.3.32]	Null	Cell wall/membrane/envelope biogenesis	COG3254	0.0162234	0.272844	0.14268	0.440786
K07448.K01783	K07448	mrr	restriction system protein	Null	Defense mechanisms	COG1715	0.0133095	0.276447	0.147102	0.455537
K07451.K01783	K07451	mcrA	5-methylcytosine-specific restriction enzyme A [EC:3.1.21.-]	Null	Defense mechanisms	COG1403	0.0370561	0.241394	0.126079	0.39092
K07452.K01783	K07452	mcrB	5-methylcytosine-specific restriction enzyme B [EC:3.1.21.-]	Null	Defense mechanisms	COG1401	0.0226795	0.290402	0.155966	0.472854
K07487.K01783	K07487	K07487	transposase	Null	Mobilome: prophages, transposons	COG3666	0.0271619	0.224212	0.123369	0.359267
K05305.K01783	K05305	FUK	fucokinase [EC:2.7.1.52]	ko00051 Fructose and mannose metabolism*ko00520 Amino sugar and nucleotide sugar metabolism*ko01100 Metabolic pathways	Null	Catalysis of the reaction: L-fucose + ATP = beta-L-fucose 1-phosphate + ADP + 2 H(+).	0.00625968	0.29819	0.164817	0.477505
K03626.K01783	K03626	EGD2, NACA	nascent polypeptide-associated complex subunit alpha	ko04928 Parathyroid hormone synthesis, secretion and action	Transcription	COG1308	0.00147419	0.241703	0.131816	0.384771
K20608.K01783	K20608	tet	tetrahedral aminopeptidase [EC:3.4.11.-]	Null	Amino acid transport and metabolism, Carbohydrate transport and metabolism	COG1363	0.00209065	0.241989	0.130641	0.383402
K04797.K01783	K04797	pfdA, PFDN5	prefoldin alpha subunit	Null	Posttranslational modification, protein turnover, chaperones	COG1730	0.00171246	0.218499	0.120111	0.336931
K09141.K01783	K09141	K09141	uncharacterized protein	Null	Function unknown	COG2078	0.00113986	0.293249	0.155515	0.473009
K09721.K01783	K09721	K09721	uncharacterized protein	Null	Function unknown	COG1698	0.00149539	0.254459	0.141321	0.4102
K02866.K01783	K02866	RP-L10e, RPL10	large subunit ribosomal protein L10e	ko03010 Ribosome*ko05171 Coronavirus disease - COVID-19	Translation, ribosomal structure and biogenesis	COG0197	0.00151197	0.239574	0.133186	0.38869
K07573.K01783	K07573	CSL4, EXOSC1	exosome complex component CSL4	ko03018 RNA degradation	Translation, ribosomal structure and biogenesis	COG1096	0.00144323	0.26328	0.148231	0.423681
K03538.K01783	K03538	POP4, RPP29	ribonuclease P protein subunit POP4 [EC:3.1.26.5]	ko03008 Ribosome biogenesis in eukaryotes*ko03013 RNA transport	Translation, ribosomal structure and biogenesis	COG1588	0.00086479	0.265229	0.139971	0.423817
K09735.K01783	K09735	dpck	GTP-dependent dephospho-CoA kinase [EC:2.7.1.-]	ko00770 Pantothenate and CoA biosynthesis*ko01100 Metabolic pathways	Function unknown	COG1909	0.00107255	0.285706	0.148043	0.449616
K04795.K01783	K04795	flpA	fibrillarin-like pre-rRNA processing protein	Null	Translation, ribosomal structure and biogenesis	COG1889	0.00134985	0.309497	0.162089	0.502018
K23004.K01783	K23004	lgaB	L-galactono-1,5-lactonase [EC:3.1.1.-]	ko00053 Ascorbate and aldarate metabolism_x000D_ ko01100 Metabolic pathways	General function prediction only	COG3618	0.00479997	0.291606	0.147767	0.484022
K09154.K01783	K09154	K09154	uncharacterized protein	Null	Function unknown	COG2457	0.00272556	0.308304	0.154786	0.4893
K14114.K01783	K14114	ehbE	energy-converting hydrogenase B subunit E	Null	Inorganic ion transport and metabolism	COG1006	0.00136997	0.260363	0.144118	0.420195
K07333.K01783	K07333	flaJ	archaeal flagellar protein FlaJ	Null	Cell motility	COG1955	0.00238502	0.279584	0.141118	0.448038
K03237.K01783	K03237	EIF2S1	translation initiation factor 2 subunit 1	ko03013 RNA transport*ko04138 Autophagy - yeast*ko04140 Autophagy - animal*ko04141 Protein processing in endoplasmic reticulum*ko04210 Apoptosis*ko04932 Non-alcoholic fatty liver disease*ko05010 Alzheimer disease*ko05012 Parkinson disease*ko05014 Amyotrophic lateral sclerosis*ko05020 Prion disease*ko05022 Pathways of neurodegeneration - multiple diseases*ko05160 Hepatitis C*ko05162 Measles*ko0516…	Translation, ribosomal structure and biogenesis	COG1093	0.00160901	0.278896	0.152343	0.45411
K07158.K01783	K07158	K07158	uncharacterized protein	Null	Translation, ribosomal structure and biogenesis	COG1412	0.000826467	0.289456	0.152269	0.463821
K19712.K01783	K19712	cobY	adenosylcobinamide-phosphate guanylyltransferase [EC:2.7.7.62]	ko00860 Porphyrin and chlorophyll metabolism*ko01100 Metabolic pathways	Coenzyme transport and metabolism	COG2266	0.00142967	0.273599	0.141475	0.439336
K14094.K01783	K14094	ehaC	energy-converting hydrogenase A subunit C	Null	Function unknown	COG4040	0.000959007	0.251541	0.1307	0.407379
K03365.K01783	K03365	FCY1	cytosine/creatinine deaminase [EC:3.5.4.1 3.5.4.21]	ko00240 Pyrimidine metabolism*ko00330 Arginine and proline metabolism*ko01100 Metabolic pathways	Translation, ribosomal structure and biogenesis	COG0590	0.00122112	0.280033	0.149696	0.43896
K06862.K01783	K06862	ehbQ	energy-converting hydrogenase B subunit Q	Null	General function prediction only	COG1707	0.00120315	0.345983	0.176009	0.559041
K07732.K01783	K07732	rfk	riboflavin kinase, archaea type [EC:2.7.1.161]	ko00740 Riboflavin metabolism*ko01100 Metabolic pathways	Coenzyme transport and metabolism	COG1339	0.00104876	0.262172	0.140884	0.418287
K14574.K01783	K14574	SDO1, SBDS	ribosome maturation protein SDO1	ko03008 Ribosome biogenesis in eukaryotes	Translation, ribosomal structure and biogenesis	COG1500	0.000861201	0.251094	0.139287	0.403901
K18431.K01783	K18431	legF, ptmB	CMP-N,N'-diacetyllegionaminic acid synthase [EC:2.7.7.82]	ko00520 Amino sugar and nucleotide sugar metabolism*ko01100 Metabolic pathways	Cell wall/membrane/envelope biogenesis	COG1083	0.00122013	0.260727	0.136818	0.419525
K07055.K01783	K07055	TRM12, TYW2	tRNA wybutosine-synthesizing protein 2 [EC:2.5.1.114]	Null	Translation, ribosomal structure and biogenesis	COG2520	0.00111911	0.265459	0.138586	0.417048
K00204.K01783	K00204	fwdH	4Fe-4S ferredoxin	ko00680 Methane metabolism*ko01100 Metabolic pathways*ko01120 Microbial metabolism in diverse environments*ko01200 Carbon metabolism	Nucleotide transport and metabolism	COG1146	0.0012369	0.292925	0.152788	0.475201
K15865.K01783	K15865	CDKAL1	threonylcarbamoyladenosine tRNA methylthiotransferase CDKAL1 [EC:2.8.4.5]	Null	Null	Catalysis of the methylthiolation (-SCH3 addition) at the C2 of the adenosine ring of N6-threonylcarbomyladenosine (t6A) in tRNA, to form 2-methylthio-N6-threonylcarbamoyladenosine (ms2t6A).	0.000741299	0.228968	0.127651	0.3664
K03539.K01783	K03539	RPP1, RPP30	ribonuclease P/MRP protein subunit RPP1 [EC:3.1.26.5]	ko03008 Ribosome biogenesis in eukaryotes*ko03013 RNA transport	Translation, ribosomal structure and biogenesis	COG1603	0.000910719	0.223222	0.124605	0.357687
K18853.K01783	K18853	dmrX	dihydromethanopterin reductase (acceptor) [EC:1.5.99.15]	ko00790 Folate biosynthesis*ko01240 Biosynthesis of cofactors	Energy production and conversion	COG1036	0.000971687	0.299009	0.148983	0.481995
K09713.K01783	K09713	K09713	uncharacterized protein	Null	Function unknown	COG1255	0.000894228	0.265691	0.140792	0.43796
K09730.K01783	K09730	K09730	uncharacterized protein	Null	Nucleotide transport and metabolism, Replication, recombination and repair	COG1860	0.000947256	0.279658	0.145916	0.454424
K07562.K01783	K07562	NMD3	nonsense-mediated mRNA decay protein 3	ko03008 Ribosome biogenesis in eukaryotes*ko03013 RNA transport	Translation, ribosomal structure and biogenesis	COG1499	0.000951336	0.269183	0.143077	0.446574
K00672.K01783	K00672	ftr	formylmethanofuran--tetrahydromethanopterin N-formyltransferase [EC:2.3.1.101]	ko00680 Methane metabolism*ko01100 Metabolic pathways*ko01120 Microbial metabolism in diverse environments*ko01200 Carbon metabolism	Energy production and conversion	COG2037	0.00147101	0.313278	0.150474	0.50131
K07446.K01783	K07446	trm-G10	tRNA (guanine10-N2)-dimethyltransferase [EC:2.1.1.213]	Null	Translation, ribosomal structure and biogenesis	COG1041	0.000643659	0.29834	0.148503	0.493919
K10977.K01783	K10977	aksA	methanogen homocitrate synthase [EC:2.3.3.14 2.3.3.-]	ko00300 Lysine biosynthesis*ko00620 Pyruvate metabolism*ko00680 Methane metabolism*ko01100 Metabolic pathways*ko01110 Biosynthesis of secondary metabolites*ko01120 Microbial metabolism in diverse environments*ko01210 2-Oxocarboxylic acid metabolism*ko01230 Biosynthesis of amino acids*ko01240 Biosynthesis of cofactors	Amino acid transport and metabolism	COG0119	0.000846575	0.285577	0.151342	0.462368
K11089.K01783	K11089	TROVE2, SSA2	60 kDa SS-A/Ro ribonucleoprotein	ko05322 Systemic lupus erythematosus	Null	Null	0.00114028	0.238186	0.127496	0.383801
K06863.K01783	K06863	purP	5-formaminoimidazole-4-carboxamide-1-(beta)-D-ribofuranosyl 5'-monophosphate synthetase [EC:6.3.4.23]	ko00230 Purine metabolism*ko01100 Metabolic pathways*ko01110 Biosynthesis of secondary metabolites	Nucleotide transport and metabolism	COG1759	0.00125614	0.303507	0.154186	0.494052
K02319.K01783	K02319	pol	DNA polymerase, archaea type [EC:2.7.7.7]	ko03030 DNA replication	Replication, recombination and repair	COG0417	0.00102276	0.249388	0.128928	0.40572
K14653.K01783	K14653	arfB	2-amino-5-formylamino-6-ribosylaminopyrimidin-4(3H)-one 5'-monophosphate deformylase [EC:3.5.1.102]	ko00740 Riboflavin metabolism*ko01100 Metabolic pathways	Coenzyme transport and metabolism, Secondary metabolites biosynthesis, transport and catabolism	COG1402	0.000891287	0.316537	0.162772	0.516397
K09717.K01783	K09717	K09717	uncharacterized protein	Null	General function prediction only	COG1665	0.00076986	0.286294	0.151728	0.461841
K07244.K01783	K07244	K07244	mgtE-like transporter	Null	Inorganic ion transport and metabolism	COG1824	0.00115276	0.26944	0.146246	0.420052
K04483.K01783	K04483	radA	DNA repair protein RadA	Null	Replication, recombination and repair	COG0468	0.00115269	0.370582	0.193774	0.572293
K22585.K01783	K22585	nreA	DNA repair protein NreA	Null	Function unknown	COG1602	0.000832955	0.254282	0.135956	0.406462
K09720.K01783	K09720	nrpRI	HTH-type transcriptional regulator, global nitrogen regulator NrpRI	Null	Transcription	COG1693	0.00107922	0.237903	0.124017	0.37555
K02323.K01783	K02323	polB	DNA polymerase II small subunit [EC:2.7.7.7]	ko03030 DNA replication	Replication, recombination and repair	COG1311	0.00108903	0.269217	0.145023	0.431796
K01501.K01783	K01501	E3.5.5.1	nitrilase [EC:3.5.5.1]	ko00380 Tryptophan metabolism*ko00460 Cyanoamino acid metabolism*ko00627 Aminobenzoate degradation*ko00643 Styrene degradation*ko00910 Nitrogen metabolism*ko01100 Metabolic pathways*ko01120 Microbial metabolism in diverse environments	General function prediction only	COG0388	0.0029669	0.322699	0.164937	0.528102
K10007.K01783	K10007	gluD	glutamate transport system permease protein	ko02010 ABC transporters	Amino acid transport and metabolism	COG0765	0.00171138	0.292784	0.151765	0.484573
K06313.K01783	K06313	ypeB	spore germination protein	Null	Null	Null	0.00166189	0.296409	0.15082	0.492362
K21611.K01783	K21611	cfbD	Ni-sirohydrochlorin a,c-diamide reductive cyclase subunit CfbD [EC:6.3.3.7]	ko00860 Porphyrin and chlorophyll metabolism_x000D_ ko01100 Metabolic pathways_x000D_ ko01110 Biosynthesis of secondary metabolites_x000D_ ko01120 Microbial metabolism in diverse environments_x000D_ ko01240 Biosynthesis of cofactors	Inorganic ion transport and metabolism	COG2710	0.000887938	0.285233	0.148169	0.454912
K06914.K01783	K06914	mfnD	tyramine---L-glutamate ligase [EC:6.3.4.24]	ko00680 Methane metabolism*ko01100 Metabolic pathways*ko01240 Biosynthesis of cofactors	General function prediction only	COG1821	0.000974294	0.242836	0.133284	0.379497
K09724.K01783	K09724	K09724	uncharacterized protein	Null	Function unknown	COG1771	0.000956813	0.325088	0.161061	0.522939
K03726.K01783	K03726	helS	helicase [EC:3.6.4.-]	Null	Replication, recombination and repair	COG1204	0.000814437	0.333312	0.172144	0.528806
K21612.K01783	K21612	cfbE	coenzyme F430 synthetase [EC:6.4.1.9]	ko00860 Porphyrin and chlorophyll metabolism_x000D_ ko01100 Metabolic pathways_x000D_ ko01110 Biosynthesis of secondary metabolites_x000D_ ko01120 Microbial metabolism in diverse environments_x000D_ ko01240 Biosynthesis of cofactors	Cell wall/membrane/envelope biogenesis	COG0770	0.000559615	0.321972	0.161261	0.535964
K02401.K01783	K02401	flhB	flagellar biosynthesis protein FlhB	ko02040 Flagellar assembly	Cell motility	COG1377	0.00368479	0.361484	0.189911	0.568784
K03644.K01783	K03644	lipA, LIAS, LIP1, LIP5	lipoyl synthase [EC:2.8.1.8]	ko00785 Lipoic acid metabolism*ko01100 Metabolic pathways*ko01240 Biosynthesis of cofactors	Coenzyme transport and metabolism	COG0320	0.00126776	0.250439	0.13262	0.397247
K07552.K01783	K07552	bcr, tcaB	MFS transporter, DHA1 family, multidrug resistance protein	Null	Carbohydrate transport and metabolism	COG2814	0.000966085	0.243685	0.132177	0.382573
K12152.K01783	K12152	nudJ	phosphatase NudJ [EC:3.6.1.-]	Null	Defense mechanisms	COG0494	0.000680602	0.263479	0.137683	0.408102
K02882.K01783	K02882	RP-L18Ae, RPL18A	large subunit ribosomal protein L18Ae	ko03010 Ribosome_x000D_ ko05171 Coronavirus disease - COVID-19	Translation, ribosomal structure and biogenesis	COG2157	0.000211311	0.284833	0.152166	0.460421
K12058.K01783	K12058	traN	conjugal transfer mating pair stabilization protein TraN	Null	Null	Null	0.00283408	0.277044	0.146539	0.45176
K15770.K01783	K15770	cycB, ganO	arabinogalactan oligomer / maltooligosaccharide transport system substrate-binding protein	ko02010 ABC transporters	Carbohydrate transport and metabolism	COG2182	0.00242083	0.235893	0.128561	0.388965
K00337.K01783	K00337	nuoH	NADH-quinone oxidoreductase subunit H [EC:7.1.1.2]	ko00190 Oxidative phosphorylation*ko01100 Metabolic pathways	Energy production and conversion	COG1005	0.000241963	0.271321	0.138487	0.455788
K01147.K01783	K01147	rnb	exoribonuclease II [EC:3.1.13.1]	Null	Transcription	COG0557	0.000667334	0.261096	0.127382	0.428048
K06861.K01783	K06861	lptB	lipopolysaccharide export system ATP-binding protein [EC:7.5.2.5]	ko02010 ABC transporters	Cell wall/membrane/envelope biogenesis	COG1137	0.000479449	0.252715	0.122857	0.41059
K03204.K01783	K03204	virB9, lvhB9	type IV secretion system protein VirB9	ko03070 Bacterial secretion system	Intracellular trafficking, secretion, and vesicular transport	COG3504	0.00152926	0.307588	0.157218	0.498525
K01575.K01783	K01575	alsD, budA, aldC	acetolactate decarboxylase [EC:4.1.1.5]	ko00650 Butanoate metabolism*ko00660 C5-Branched dibasic acid metabolism	Secondary metabolites biosynthesis, transport and catabolism	COG3527	0.00397014	0.306176	0.166176	0.491651
K03284.K01783	K03284	corA	magnesium transporter	Null	Inorganic ion transport and metabolism	COG0598	0.0184711	0.283585	0.151834	0.455428
K00031.K01783	K00031	IDH1, IDH2, icd	isocitrate dehydrogenase [EC:1.1.1.42]	ko00020 Citrate cycle (TCA cycle)*ko00480 Glutathione metabolism*ko00720 Carbon fixation pathways in prokaryotes*ko01100 Metabolic pathways*ko01110 Biosynthesis of secondary metabolites*ko01120 Microbial metabolism in diverse environments*ko01200 Carbon metabolism*ko01210 2-Oxocarboxylic acid metabolism*ko01230 Biosynthesis of amino acids*ko04146 Peroxisome*ko05230 Central carbon metabolism in ca…	Energy production and conversion	COG0538	0.0149045	0.255464	0.133856	0.408733
K01518.K01783	K01518	NUDT2	bis(5'-nucleosidyl)-tetraphosphatase [EC:3.6.1.17]	ko00230 Purine metabolism*ko00240 Pyrimidine metabolism*ko01100 Metabolic pathways	Null	Catalysis of the reaction: P(1),P(4)-bis(5'-nucleosyl)tetraphosphate + H2O = NTP + NMP. Acts on bis(5'-guanosyl)-, bis(5'-xanthosyl)-, bis(5'-adenosyl)- and bis(5'-uridyl)-tetraphosphate.	0.00290979	0.292472	0.160274	0.456653
K16789.K01783	K16789	thiT	thiamine transporter	Null	Coenzyme transport and metabolism	COG3859	0.00751653	0.260407	0.140249	0.4128
K06416.K01783	K06416	spoVS	stage V sporulation protein S	Null	Function unknown	COG2359	0.00423951	0.244324	0.130752	0.384684
K01259.K01783	K01259	pip	proline iminopeptidase [EC:3.4.11.5]	ko00330 Arginine and proline metabolism*ko01100 Metabolic pathways	Coenzyme transport and metabolism, General function prediction only	COG0596	0.00550895	0.251332	0.130965	0.415241
K22210.K01783	K22210	DGLUCY	D-glutamate cyclase [EC:4.2.1.48]	ko00471 D-Glutamine and D-glutamate metabolism_x000D_ ko01100 Metabolic pathways	Null	Catalysis of the reaction: D-glutamate = 5-oxo-D-proline + H(2)O.	0.00393583	0.308374	0.158307	0.503442
K07404.K01783	K07404	pgl	6-phosphogluconolactonase [EC:3.1.1.31]	ko00030 Pentose phosphate pathway*ko01100 Metabolic pathways*ko01110 Biosynthesis of secondary metabolites*ko01120 Microbial metabolism in diverse environments*ko01200 Carbon metabolism	Carbohydrate transport and metabolism	COG2706	0.0100706	0.302878	0.150211	0.488164
K07441.K01783	K07441	ALG14	beta-1,4-N-acetylglucosaminyltransferase [EC:2.4.1.141]	ko00510 N-Glycan biosynthesis_x000D_ ko00513 Various types of N-glycan biosynthesis_x000D_ ko01100 Metabolic pathways	Null	Catalysis of the reaction: UDP-N-acetyl-D-glucosamine + N-acetyl-D-glucosaminyl-diphosphodolichol = UDP + N,N''-diacetylchitobiosyldiphosphodolichol.	0.00400152	0.274132	0.140068	0.455227
K19225.K01783	K19225	gluP	rhomboid protease GluP [EC:3.4.21.105]	Null	Posttranslational modification, protein turnover, chaperones	COG0705	0.00877546	0.347959	0.159877	0.563318
K07484.K01783	K07484	K07484	transposase	Null	Mobilome: prophages, transposons	COG3436	0.1074	0.307573	0.155956	0.500388
K16698.K01783	K16698	tuaG	teichuronic acid biosynthesis glycosyltransferase TuaG [EC:2.4.-.-]	Null	Cell wall/membrane/envelope biogenesis	COG0463	0.00753874	0.293279	0.149841	0.491048
K22441.K01783	K22441	paiA	diamine N-acetyltransferase [EC:2.3.1.57]	Null	Translation, ribosomal structure and biogenesis	COG0456	0.00561483	0.271791	0.137044	0.440574
K09384.K01783	K09384	K09384	uncharacterized protein	Null	Function unknown	COG3410	0.0029436	0.266547	0.142188	0.430159
K19575.K01783	K19575	bmrR	MerR family transcriptional regulator, activator of bmr gene	Null	Transcription	COG0789	0.0061621	0.289526	0.146855	0.466381
K00965.K01783	K00965	galT, GALT	UDPglucose--hexose-1-phosphate uridylyltransferase [EC:2.7.7.12]	ko00052 Galactose metabolism*ko00520 Amino sugar and nucleotide sugar metabolism*ko01100 Metabolic pathways*ko04917 Prolactin signaling pathway	Carbohydrate transport and metabolism	COG1085	0.00760001	0.306994	0.148616	0.494599
K18220.K01783	K18220	tetM, tetO	ribosomal protection tetracycline resistance protein	Null	Translation, ribosomal structure and biogenesis	COG0480	0.0079736	0.227017	0.127248	0.361668
K02466.K01783	K02466	gutM	glucitol operon activator protein	Null	Transcription	COG4578	0.00107152	0.336362	0.174896	0.518223
K13730.K01783	K13730	inlA	internalin A	ko05100 Bacterial invasion of epithelial cells	Null	Null	0.00118516	0.283757	0.151144	0.444819
K02819.K01783	K02819	treB, treP	trehalose PTS system EIIBC or EIIBCA component [EC:2.7.1.201]	ko00500 Starch and sucrose metabolism*ko02060 Phosphotransferase system (PTS)	Carbohydrate transport and metabolism	COG1264	0.000701772	0.2728	0.144233	0.437028
K24104.K01783	K24104	GPN	GPN-loop GTPase	Null	General function prediction only	COG1100	0.000173829	0.24883	0.13078	0.397402
K03784.K01783	K03784	deoD	purine-nucleoside phosphorylase [EC:2.4.2.1]	ko00230 Purine metabolism*ko00240 Pyrimidine metabolism*ko00760 Nicotinate and nicotinamide metabolism*ko01100 Metabolic pathways*ko01110 Biosynthesis of secondary metabolites	Nucleotide transport and metabolism	COG0813	0.0237036	0.334368	0.174824	0.532305
K02651.K01783	K02651	flp, pilA	pilus assembly protein Flp/PilA	ko04112 Cell cycle - Caulobacter	Intracellular trafficking, secretion, and vesicular transport, Extracellular structures	COG3847	0.00318574	0.364532	0.188694	0.580001
K01886.K01783	K01886	QARS, glnS	glutaminyl-tRNA synthetase [EC:6.1.1.18]	ko00970 Aminoacyl-tRNA biosynthesis*ko01100 Metabolic pathways	Translation, ribosomal structure and biogenesis	COG0008	0.0235128	0.273268	0.137628	0.436314
K07089.K01783	K07089	K07089	uncharacterized protein	Null	Function unknown	COG0701	0.0105971	0.309026	0.157045	0.494592
K07022.K01783	K07022	K07022	uncharacterized protein	Null	General function prediction only	COG2248	0.000426343	0.272307	0.145188	0.439311
K00339.K01783	K00339	nuoJ	NADH-quinone oxidoreductase subunit J [EC:7.1.1.2]	ko00190 Oxidative phosphorylation*ko01100 Metabolic pathways	Energy production and conversion	COG0839	0.000383878	0.319097	0.155922	0.5261
K00184.K01783	K00184	dmsB	dimethyl sulfoxide reductase iron-sulfur subunit	ko00920 Sulfur metabolism*ko01100 Metabolic pathways	Energy production and conversion	COG0437	0.000420259	0.241453	0.132135	0.391571
K06905.K01783	K06905	K06905	uncharacterized protein	Null	Mobilome: prophages, transposons	COG3500	0.00135786	0.228061	0.12204	0.370876
K13327.K01783	K13327	spnN, oleW	dTDP-3,4-didehydro-2,6-dideoxy-alpha-D-glucose 3-reductase [EC:1.1.1.384]	ko00523 Polyketide sugar unit biosynthesis*ko01100 Metabolic pathways*ko01110 Biosynthesis of secondary metabolites	General function prediction only	COG0673	0.000410476	0.301025	0.157191	0.481987
K01622.K01783	K01622	K01622	fructose 1,6-bisphosphate aldolase/phosphatase [EC:4.1.2.13 3.1.3.11]	ko00010 Glycolysis / Gluconeogenesis*ko00030 Pentose phosphate pathway*ko00051 Fructose and mannose metabolism*ko00680 Methane metabolism*ko01100 Metabolic pathways*ko01110 Biosynthesis of secondary metabolites*ko01120 Microbial metabolism in diverse environments*ko01200 Carbon metabolism*ko01230 Biosynthesis of amino acids	Carbohydrate transport and metabolism	COG1980	0.000905828	0.260189	0.135862	0.417878
K09251.K01783	K09251	patA	putrescine aminotransferase [EC:2.6.1.82]	ko00310 Lysine degradation*ko00330 Arginine and proline metabolism*ko01100 Metabolic pathways*ko01120 Microbial metabolism in diverse environments	Amino acid transport and metabolism	COG0160	0.00426951	0.248468	0.126579	0.396582
K03242.K01783	K03242	EIF2S3	translation initiation factor 2 subunit 3	ko03013 RNA transport	Translation, ribosomal structure and biogenesis	COG0050	0.00147927	0.298581	0.16169	0.475783
K07130.K01783	K07130	kynB	arylformamidase [EC:3.5.1.9]	ko00380 Tryptophan metabolism*ko00630 Glyoxylate and dicarboxylate metabolism*ko01100 Metabolic pathways*ko01240 Biosynthesis of cofactors	Amino acid transport and metabolism	COG1878	0.00502607	0.271241	0.15098	0.424606
K09797.K01783	K09797	K09797	uncharacterized protein	Null	Function unknown	COG2859	0.0130037	0.275723	0.1374	0.435541
K03269.K01783	K03269	lpxH	UDP-2,3-diacylglucosamine hydrolase [EC:3.6.1.54]	ko00540 Lipopolysaccharide biosynthesis*ko01100 Metabolic pathways	Cell wall/membrane/envelope biogenesis	COG2908	0.017588	0.312455	0.165841	0.487419
K07154.K01783	K07154	hipA	serine/threonine-protein kinase HipA [EC:2.7.11.1]	Null	Signal transduction mechanisms	COG3550	0.0485106	0.364067	0.204431	0.560035
K15024.K01783	K15024	K15024	putative phosphotransacetylase [EC:2.3.1.8]	ko00430 Taurine and hypotaurine metabolism*ko00620 Pyruvate metabolism*ko00640 Propanoate metabolism*ko00720 Carbon fixation pathways in prokaryotes*ko01100 Metabolic pathways*ko01120 Microbial metabolism in diverse environments*ko01200 Carbon metabolism	Secondary metabolites biosynthesis, transport and catabolism	COG4869	0.00128624	0.276486	0.155569	0.425107
K02456.K01783	K02456	gspG	general secretion pathway protein G	ko03070 Bacterial secretion system*ko05111 Biofilm formation - Vibrio cholerae	Cell motility, Intracellular trafficking, secretion, and vesicular transport, Extracellular structures	COG2165	0.0046149	0.309254	0.163365	0.50363
K02933.K01783	K02933	RP-L6, MRPL6, rplF	large subunit ribosomal protein L6	ko03010 Ribosome	Translation, ribosomal structure and biogenesis	COG0097	0.0374778	0.273987	0.146339	0.443159
K01633.K01783	K01633	folB	7,8-dihydroneopterin aldolase/epimerase/oxygenase [EC:4.1.2.25 5.1.99.8 1.13.11.81]	ko00790 Folate biosynthesis*ko01100 Metabolic pathways*ko01240 Biosynthesis of cofactors	Coenzyme transport and metabolism	COG1539	0.0171637	0.290895	0.156157	0.448203
K01646.K01783	K01646	citD	citrate lyase subunit gamma (acyl carrier protein)	ko02020 Two-component system	Energy production and conversion	COG3052	0.00509349	0.343979	0.196569	0.5218
K02988.K01783	K02988	RP-S5, MRPS5, rpsE	small subunit ribosomal protein S5	ko03010 Ribosome	Translation, ribosomal structure and biogenesis	COG0098	0.0379122	0.271964	0.143022	0.433245
K00346.K01783	K00346	nqrA	Na+-transporting NADH:ubiquinone oxidoreductase subunit A [EC:7.2.1.1]	Null	Energy production and conversion	COG1726	0.0157017	0.420953	0.233717	0.625456
K00348.K01783	K00348	nqrC	Na+-transporting NADH:ubiquinone oxidoreductase subunit C [EC:7.2.1.1]	Null	Energy production and conversion	COG2869	0.0172149	0.283273	0.15967	0.458859
K02108.K01783	K02108	ATPF0A, atpB	F-type H+-transporting ATPase subunit a	ko00190 Oxidative phosphorylation*ko00195 Photosynthesis*ko01100 Metabolic pathways	Energy production and conversion	COG0356	0.0274183	0.268647	0.145543	0.433168
K04769.K01783	K04769	spoVT	AbrB family transcriptional regulator, stage V sporulation protein T	Null	Transcription, Defense mechanisms	COG2002	0.00465439	0.337552	0.182567	0.520604
K03473.K01783	K03473	pdxB	erythronate-4-phosphate dehydrogenase [EC:1.1.1.290]	ko00750 Vitamin B6 metabolism*ko01100 Metabolic pathways*ko01240 Biosynthesis of cofactors	Coenzyme transport and metabolism, General function prediction only	COG0111	0.00772753	0.312501	0.150674	0.502895
K03474.K01783	K03474	pdxJ	pyridoxine 5-phosphate synthase [EC:2.6.99.2]	ko00750 Vitamin B6 metabolism*ko01100 Metabolic pathways*ko01240 Biosynthesis of cofactors	Coenzyme transport and metabolism	COG0854	0.00921031	0.309447	0.156429	0.49499
K01858.K01783	K01858	INO1, ISYNA1	myo-inositol-1-phosphate synthase [EC:5.5.1.4]	ko00521 Streptomycin biosynthesis*ko00562 Inositol phosphate metabolism*ko01100 Metabolic pathways*ko01110 Biosynthesis of secondary metabolites	Lipid transport and metabolism	COG1260	0.00983145	0.296678	0.14858	0.4709
K18815.K01783	K18815	aac6-I	aminoglycoside 6'-N-acetyltransferase I [EC:2.3.1.82]	Null	Translation, ribosomal structure and biogenesis	COG0456	0.00277918	0.219048	0.122336	0.342126
K08307.K01783	K08307	mltD, dniR	membrane-bound lytic murein transglycosylase D [EC:4.2.2.-]	Null	Cell wall/membrane/envelope biogenesis	COG0741	0.0213202	0.27333	0.146638	0.434588
K14982.K01783	K14982	ciaH	two-component system, OmpR family, sensor histidine kinase CiaH [EC:2.7.13.3]	ko02020 Two-component system*ko02024 Quorum sensing	Signal transduction mechanisms	COG0642	0.0137825	0.264008	0.150953	0.410712
K07052.K01783	K07052	K07052	uncharacterized protein	Null	Posttranslational modification, protein turnover, chaperones	COG1266	0.0728773	0.312535	0.17015	0.506871
K13684.K01783	K13684	wcaC	putative colanic acid biosynthesis glycosyltransferase [EC:2.4.-.-]	Null	Cell wall/membrane/envelope biogenesis	COG0438	0.00476699	0.321674	0.169139	0.492683
K11069.K01783	K11069	potD	spermidine/putrescine transport system substrate-binding protein	ko02010 ABC transporters	Amino acid transport and metabolism	COG0687	0.0050422	0.234284	0.127041	0.368541
K07096.K01783	K07096	K07096	uncharacterized protein	Null	General function prediction only	COG2129	0.012446	0.262179	0.147115	0.422408
K03660.K01783	K03660	OGG1	N-glycosylase/DNA lyase [EC:3.2.2.- 4.2.99.18]	ko03410 Base excision repair	Replication, recombination and repair	COG0122	0.00912049	0.251932	0.14005	0.393805	0.0494606	0.146403	0.250558	0.153109	0.0397904	0.204202	0.142499	0.0562636	0.28348	0.138034	0.0637077	0.314771
K02356.K01783	K02356	efp	elongation factor P	Null	Translation, ribosomal structure and biogenesis	COG0231	0.0342362	0.296139	0.151647	0.482136
K07571.K01783	K07571	K07571	S1 RNA binding domain protein	Null	General function prediction only	COG1098	0.00516293	0.262787	0.137894	0.409357	0.0346002	0.0965769	0.262893	0.100465	0.0281342	0.217617	0.0928169	0.0385691	0.290605	0.0910474	0.0451483	0.329921
K06284.K01783	K06284	abrB	AbrB family transcriptional regulator, transcriptional pleiotropic regulator of transition state genes	Null	Transcription, Defense mechanisms	COG2002	0.00422274	0.242589	0.139996	0.377392
K09809.K01783	K09809	tagF	CDP-glycerol glycerophosphotransferase [EC:2.7.8.12]	Null	Cell wall/membrane/envelope biogenesis, Lipid transport and metabolism	COG1887	0.00605503	0.2824	0.148203	0.457752
K01585.K01783	K01585	speA	arginine decarboxylase [EC:4.1.1.19]	ko00330 Arginine and proline metabolism*ko01100 Metabolic pathways	Amino acid transport and metabolism	COG1166	0.0107524	0.259603	0.144904	0.396877
K09815.K01783	K09815	znuA	zinc transport system substrate-binding protein	ko02010 ABC transporters	Inorganic ion transport and metabolism	COG4531	0.00456388	0.274816	0.1459	0.440275
K04654.K01783	K04654	hypD	hydrogenase expression/formation protein HypD	Null	Posttranslational modification, protein turnover, chaperones	COG0409	0.0101872	0.292973	0.150135	0.45927
K02018.K01783	K02018	modB	molybdate transport system permease protein	ko02010 ABC transporters	Inorganic ion transport and metabolism	COG4149	0.00522913	0.302678	0.158023	0.472534
K03803.K01783	K03803	rseC	sigma-E factor negative regulatory protein RseC	Null	Signal transduction mechanisms	COG3086	0.0182639	0.267782	0.143921	0.430903
K07706.K01783	K07706	agrC, blpH, fsrC	two-component system, LytTR family, sensor histidine kinase AgrC [EC:2.7.13.3]	ko02020 Two-component system*ko02024 Quorum sensing	Signal transduction mechanisms	COG2972	0.0142132	0.245128	0.127481	0.379366
K06411.K01783	K06411	spoVFB	dipicolinate synthase subunit B	Null	Coenzyme transport and metabolism	COG0452	0.00500775	0.246069	0.140677	0.381016
K02557.K01783	K02557	motB	chemotaxis protein MotB	ko02030 Bacterial chemotaxis*ko02040 Flagellar assembly	Cell motility	COG1360	0.0151525	0.415534	0.227296	0.636348
K03040.K01783	K03040	rpoA	DNA-directed RNA polymerase subunit alpha [EC:2.7.7.6]	ko03020 RNA polymerase	Transcription	COG0202	0.0315142	0.24808	0.12711	0.389996
K03091.K01783	K03091	sigH	RNA polymerase sporulation-specific sigma factor	Null	Null	Sigma factors act as the promoter specificity subunit of eubacterial and plant plastid multisubunit RNA polymerases, whose core subunit composition is often described as alpha(2)-beta-beta-prime. Although sigma does not bind DNA on its own, when combined with the core to form the holoenzyme, the sigma factor binds specifically to promoter elements. The sigma subunit is released once elongation be…	0.0229954	0.280692	0.152387	0.428991
K07483.K01783	K07483	K07483	transposase	Null	Mobilome: prophages, transposons	COG2963	0.0845918	0.295131	0.155697	0.475386
K01421.K01783	K01421	yhgE	putative membrane protein	Null	Function unknown	COG1511	0.00781657	0.261497	0.143428	0.409928
K00125.K01783	K00125	fdhB	formate dehydrogenase (coenzyme F420) beta subunit [EC:1.17.98.3 1.8.98.6]	ko00680 Methane metabolism*ko01100 Metabolic pathways*ko01120 Microbial metabolism in diverse environments*ko01200 Carbon metabolism	Energy production and conversion	COG1035	0.00503285	0.268203	0.143234	0.427098
K04074.K01783	K04074	divIVA	cell division initiation protein	Null	Cell cycle control, cell division, chromosome partitioning	COG3599	0.0120718	0.245565	0.141206	0.379323	0.0320825	0.0977285	0.24785	0.100544	0.0259338	0.205759	0.0949544	0.0369337	0.279715	0.0925897	0.0419423	0.310047
K01990.K01783	K01990	ABC-2.A	ABC-2 type transport system ATP-binding protein	Null	Defense mechanisms	COG1131	0.0542639	0.263739	0.138283	0.411853
K05884.K01783	K05884	comC	L-2-hydroxycarboxylate dehydrogenase (NAD+) [EC:1.1.1.337]	ko00680 Methane metabolism*ko01100 Metabolic pathways*ko01240 Biosynthesis of cofactors	Energy production and conversion	COG2055	0.00351988	0.288988	0.15436	0.452388
K07991.K01783	K07991	flaK	archaeal preflagellin peptidase FlaK [EC:3.4.23.52]	Null	Cell motility, Intracellular trafficking, secretion, and vesicular transport	COG1989	0.00118215	0.288678	0.152834	0.455838
K06387.K01783	K06387	spoIIR	stage II sporulation protein R	Null	Null	Null	0.00644598	0.261948	0.145783	0.397377
K06399.K01783	K06399	spoIVB	stage IV sporulation protein B [EC:3.4.21.116]	Null	Posttranslational modification, protein turnover, chaperones, Transcription	COG0750	0.00557895	0.254901	0.145972	0.389073
K21453.K01783	K21453	icaR	TetR/AcrR family transcriptional regulator, biofilm operon repressor	Null	Transcription	COG1309	0.00191264	0.285852	0.148547	0.436273
K07503.K01783	K07503	nucS	endonuclease [EC:3.1.-.-]	Null	Replication, recombination and repair	COG1637	0.00126111	0.29692	0.14257	0.480135
K06438.K01783	K06438	yqfD	similar to stage IV sporulation protein	Null	Null	Null	0.00579257	0.263819	0.145683	0.399208
K07667.K01783	K07667	kdpE	two-component system, OmpR family, KDP operon response regulator KdpE	ko02020 Two-component system*ko02024 Quorum sensing	Signal transduction mechanisms, Transcription	COG0745	0.00412969	0.273879	0.146156	0.444026
K06398.K01783	K06398	spoIVA	stage IV sporulation protein A	Null	Null	Null	0.00482582	0.245388	0.138166	0.374189
K01308.K01783	K01308	yqgT	g-D-glutamyl-meso-diaminopimelate peptidase [EC:3.4.19.11]	Null	Cell wall/membrane/envelope biogenesis	COG2866	0.00364471	0.24961	0.135577	0.384168
K17248.K01783	K17248	pglJ	N-acetylgalactosamine-N,N'-diacetylbacillosaminyl-diphospho-undecaprenol 4-alpha-N-acetylgalactosaminyltransferase [EC:2.4.1.291]	Null	Cell wall/membrane/envelope biogenesis	COG0438	0.00519061	0.250133	0.135187	0.391917
K02056.K01783	K02056	ABC.SS.A	simple sugar transport system ATP-binding protein [EC:7.5.2.-]	Null	Carbohydrate transport and metabolism	COG1129	0.00367261	0.2349	0.127289	0.37209
K11719.K01783	K11719	lptC	lipopolysaccharide export system protein LptC	Null	Cell wall/membrane/envelope biogenesis	COG3117	0.00207773	0.25054	0.133051	0.396325
K10118.K01783	K10118	msmF	raffinose/stachyose/melibiose transport system permease protein	ko02010 ABC transporters	Carbohydrate transport and metabolism	COG1175	0.00331794	0.247722	0.134108	0.380534
K07442.K01783	K07442	TRM61, GCD14	tRNA (adenine57-N1/adenine58-N1)-methyltransferase catalytic subunit [EC:2.1.1.219 2.1.1.220]	Null	Translation, ribosomal structure and biogenesis	COG2519	0.00118185	0.279267	0.147997	0.45107
K23237.K01783	K23237	melR	AraC family transcriptional regulator, melibiose operon regulatory protein	Null	Transcription	COG2207	0.0028367	0.275349	0.150352	0.446547
K07646.K01783	K07646	kdpD	two-component system, OmpR family, sensor histidine kinase KdpD [EC:2.7.13.3]	ko02020 Two-component system	Signal transduction mechanisms	COG2205	0.00322921	0.270407	0.145652	0.428355
K03386.K01783	K03386	PRDX2_4, ahpC	peroxiredoxin 2/4 [EC:1.11.1.24]	ko04214 Apoptosis - fly	Defense mechanisms	COG0450	0.000418025	0.240979	0.123564	0.383111
K07230.K01783	K07230	p19, ftrA	periplasmic iron binding protein	Null	Cell wall/membrane/envelope biogenesis, Lipid transport and metabolism	COG3470	0.00151359	0.250696	0.135016	0.38714
K07583.K01783	K07583	PUS10	tRNA pseudouridine synthase 10 [EC:5.4.99.25]	Null	Translation, ribosomal structure and biogenesis	COG1258	0.000890011	0.24984	0.132713	0.405936
K01476.K01783	K01476	E3.5.3.1, rocF, arg	arginase [EC:3.5.3.1]	ko00220 Arginine biosynthesis*ko00330 Arginine and proline metabolism*ko01100 Metabolic pathways*ko01110 Biosynthesis of secondary metabolites*ko01230 Biosynthesis of amino acids*ko05146 Amoebiasis	Amino acid transport and metabolism	COG0010	0.00118352	0.305993	0.156358	0.489247
K03098.K01783	K03098	APOD	apolipoprotein D and lipocalin family protein	Null	Cell wall/membrane/envelope biogenesis	COG3040	0.000578161	0.358159	0.169438	0.599662
K09685.K01783	K09685	purR	purine operon repressor	Null	Nucleotide transport and metabolism	COG0503	0.00107355	0.22111	0.119948	0.336753
K01141.K01783	K01141	sbcB, exoI	exodeoxyribonuclease I [EC:3.1.11.1]	ko03430 Mismatch repair	Replication, recombination and repair	COG2925	0.00227391	0.30677	0.160506	0.483422
K08092.K01783	K08092	dlgD	3-dehydro-L-gulonate 2-dehydrogenase [EC:1.1.1.130]	ko00040 Pentose and glucuronate interconversions*ko00053 Ascorbate and aldarate metabolism*ko01100 Metabolic pathways	Energy production and conversion	COG2055	0.000607706	0.266724	0.136428	0.417208
K05765.K01783	K05765	CFL	cofilin	ko04360 Axon guidance_x000D_ ko04666 Fc gamma R-mediated phagocytosis_x000D_ ko04810 Regulation of actin cytoskeleton_x000D_ ko05133 Pertussis_x000D_ ko05170 Human immunodeficiency virus 1 infection	Null	Null	0.000512374	0.250753	0.129188	0.410052
K22579.K01783	K22579	rph	rifampicin phosphotransferase [EC:2.7.9.6]	Null	Carbohydrate transport and metabolism	COG0574	0.000495746	0.325538	0.170645	0.519349
K00389.K01783	K00389	yidH	putative membrane protein	Null	Function unknown	COG2149	0.000178153	0.363984	0.208317	0.546496
K09703.K01783	K09703	K09703	uncharacterized protein	Null	Function unknown	COG3535	0.000246304	0.241935	0.1314	0.389096
K08989.K01783	K08989	K08989	putative membrane protein	Null	Function unknown	COG3766	0.00266215	0.319278	0.162364	0.52625
K03795.K01783	K03795	cbiX	sirohydrochlorin cobaltochelatase [EC:4.99.1.3]	ko00860 Porphyrin and chlorophyll metabolism*ko01100 Metabolic pathways*ko01240 Biosynthesis of cofactors	Coenzyme transport and metabolism	COG2138	0.000295839	0.288587	0.146249	0.466162
K03518.K01783	K03518	coxS	aerobic carbon-monoxide dehydrogenase small subunit [EC:1.2.5.3]	Null	Energy production and conversion	COG2080	0.000447871	0.32051	0.159366	0.516163
K03220.K01783	K03220	yscD, sctD, ssaD	type III secretion protein D	Null	Null	Null	0.000145254	0.213946	0.119115	0.335465
K00132.K01783	K00132	E1.2.1.10	acetaldehyde dehydrogenase (acetylating) [EC:1.2.1.10]	ko00620 Pyruvate metabolism*ko00650 Butanoate metabolism*ko01100 Metabolic pathways*ko01120 Microbial metabolism in diverse environments	Null	Catalysis of the reaction: acetaldehyde + CoA + NAD+ = acetyl-CoA + NADH + H+.	0.000369875	0.226212	0.119379	0.36866
K10954.K01783	K10954	zot	zona occludens toxin	ko05110 Vibrio cholerae infection	General function prediction only	COG4128	0.000367415	0.3239	0.174658	0.509298
K01205.K01783	K01205	NAGLU	alpha-N-acetylglucosaminidase [EC:3.2.1.50]	ko00531 Glycosaminoglycan degradation*ko01100 Metabolic pathways*ko04142 Lysosome	Null	Catalysis of the hydrolysis of terminal non-reducing N-acetyl-D-glucosamine residues in N-acetyl-alpha-D-glucosaminides.	0.00479036	0.276938	0.14628	0.446818
K09140.K01783	K09140	TSR3	pre-rRNA-processing protein TSR3	Null	Translation, ribosomal structure and biogenesis	COG2042	0.001021	0.287371	0.157193	0.468602
K03635.K01783	K03635	MOCS2B, moaE	molybdopterin synthase catalytic subunit [EC:2.8.1.12]	ko00790 Folate biosynthesis*ko01100 Metabolic pathways*ko01240 Biosynthesis of cofactors*ko04122 Sulfur relay system	Coenzyme transport and metabolism	COG0314	0.0015597	0.297056	0.150399	0.464122
K03708.K01783	K03708	ctsR	transcriptional regulator of stress and heat shock response	Null	Transcription	COG4463	0.00510649	0.31534	0.15298	0.507413
K06392.K01783	K06392	spoIIIAC	stage III sporulation protein AC	Null	Null	Null	0.00574949	0.25257	0.141977	0.388542
K06393.K01783	K06393	spoIIIAD	stage III sporulation protein AD	Null	Null	Null	0.00484739	0.254549	0.139993	0.390329
K02109.K01783	K02109	ATPF0B, atpF	F-type H+-transporting ATPase subunit b	ko00190 Oxidative phosphorylation*ko00195 Photosynthesis*ko01100 Metabolic pathways	Energy production and conversion	COG0711	0.0319007	0.289151	0.148196	0.474448
K02115.K01783	K02115	ATPF1G, atpG	F-type H+-transporting ATPase subunit gamma	ko00190 Oxidative phosphorylation*ko00195 Photosynthesis*ko01100 Metabolic pathways	Energy production and conversion	COG0224	0.0285645	0.297737	0.154636	0.476397
K02123.K01783	K02123	ATPVI, ntpI, atpI	V/A-type H+/Na+-transporting ATPase subunit I	ko00190 Oxidative phosphorylation*ko01100 Metabolic pathways	Energy production and conversion	COG1269	0.0120366	0.256219	0.138572	0.39979
K03552.K01783	K03552	hjr	holliday junction resolvase Hjr [EC:3.1.22.4]	Null	Replication, recombination and repair	COG1591	0.00130734	0.254513	0.136159	0.414539
K07450.K01783	K07450	K07450	putative resolvase	Null	Mobilome: prophages, transposons	COG2452	0.0116816	0.275055	0.145237	0.440193
K00170.K01783	K00170	porB	pyruvate ferredoxin oxidoreductase beta subunit [EC:1.2.7.1]	ko00010 Glycolysis / Gluconeogenesis*ko00020 Citrate cycle (TCA cycle)*ko00620 Pyruvate metabolism*ko00633 Nitrotoluene degradation*ko00640 Propanoate metabolism*ko00650 Butanoate metabolism*ko00680 Methane metabolism*ko00720 Carbon fixation pathways in prokaryotes*ko01100 Metabolic pathways*ko01110 Biosynthesis of secondary metabolites*ko01120 Microbial metabolism in diverse environments*ko01200…	Energy production and conversion	COG1013	0.00532786	0.264346	0.135048	0.424646
K06396.K01783	K06396	spoIIIAG	stage III sporulation protein AG	Null	Null	Null	0.00395247	0.280862	0.150089	0.429601
K16926.K01783	K16926	htsT	energy-coupling factor transport system substrate-specific component	Null	Null	Null	0.00219593	0.255412	0.13078	0.403204
K22082.K01783	K22082	mgsB	methylamine---glutamate N-methyltransferase subunit B [EC:2.1.1.21]	ko00680 Methane metabolism_x000D_ ko01100 Metabolic pathways_x000D_ ko01120 Microbial metabolism in diverse environments	Null	Catalysis of the reaction: L-glutamate + methylammonium = N-methyl-L-glutamate + NH(4)(+).	0.00085601	0.286099	0.146887	0.461527
K18704.K01783	K18704	tarL	CDP-ribitol ribitolphosphotransferase / teichoic acid ribitol-phosphate polymerase [EC:2.7.8.14 2.7.8.47]	Null	Cell wall/membrane/envelope biogenesis, Lipid transport and metabolism	COG1887	0.00167941	0.282245	0.152081	0.445569
K18830.K01783	K18830	pezA	HTH-type transcriptional regulator / antitoxin PezA	Null	Transcription	COG1396	0.000589243	0.269028	0.144309	0.436913
K04084.K01783	K04084	dsbD, dipZ	thioredoxin:protein disulfide reductase [EC:1.8.4.16]	Null	Posttranslational modification, protein turnover, chaperones	COG0526	0.00160042	0.304674	0.160085	0.496302
K07149.K01783	K07149	K07149	uncharacterized protein	Null	Function unknown	COG2364	0.0198158	0.279101	0.152353	0.440644
K03297.K01783	K03297	emrE, qac, mmr, smr	small multidrug resistance pump	Null	Defense mechanisms	COG2076	0.00160134	0.250236	0.128276	0.410433
K08974.K01783	K08974	K08974	putative membrane protein	Null	Function unknown	COG2035	0.00496923	0.25381	0.139068	0.402702
K06330.K01783	K06330	cotH	spore coat protein H	Null	Null	Null	0.00791857	0.2427	0.13076	0.386642
K19405.K01783	K19405	mcsB	protein arginine kinase [EC:2.7.14.1]	Null	Posttranslational modification, protein turnover, chaperones	COG3869	0.00337168	0.248052	0.135087	0.389588
K19411.K01783	K19411	mcsA	protein arginine kinase activator	Null	Posttranslational modification, protein turnover, chaperones	COG3880	0.00383616	0.280697	0.149437	0.433017
K01609.K01783	K01609	trpC	indole-3-glycerol phosphate synthase [EC:4.1.1.48]	ko00400 Phenylalanine, tyrosine and tryptophan biosynthesis*ko01100 Metabolic pathways*ko01110 Biosynthesis of secondary metabolites*ko01230 Biosynthesis of amino acids	Amino acid transport and metabolism	COG0134	0.00898102	0.314537	0.168051	0.504651
K01620.K01783	K01620	ltaE	threonine aldolase [EC:4.1.2.48]	ko00260 Glycine, serine and threonine metabolism*ko01100 Metabolic pathways*ko01110 Biosynthesis of secondary metabolites*ko01120 Microbial metabolism in diverse environments*ko01230 Biosynthesis of amino acids	Amino acid transport and metabolism	COG2008	0.0250867	0.251256	0.132066	0.408779
K02493.K01783	K02493	hemK, prmC, HEMK	release factor glutamine methyltransferase [EC:2.1.1.297]	Null	Translation, ribosomal structure and biogenesis	COG2890	0.0303413	0.332281	0.16468	0.543369
K06384.K01783	K06384	spoIIM	stage II sporulation protein M	Null	Cell cycle control, cell division, chromosome partitioning	COG1300	0.00459169	0.27194	0.143706	0.43776
K01644.K01783	K01644	citE	citrate lyase subunit beta / citryl-CoA lyase [EC:4.1.3.34]	ko02020 Two-component system	Carbohydrate transport and metabolism	COG2301	0.00580068	0.24499	0.132735	0.381049
K03429.K01783	K03429	ugtP	processive 1,2-diacylglycerol beta-glucosyltransferase [EC:2.4.1.315]	ko00561 Glycerolipid metabolism*ko01100 Metabolic pathways	Cell wall/membrane/envelope biogenesis	COG0707	0.00358871	0.232914	0.12826	0.372175
K03465.K01783	K03465	thyX, thy1	thymidylate synthase (FAD) [EC:2.1.1.148]	ko00240 Pyrimidine metabolism*ko00670 One carbon pool by folate*ko01100 Metabolic pathways	Nucleotide transport and metabolism	COG1351	0.0119166	0.253177	0.1387	0.406091
K04794.K01783	K04794	PTH2	peptidyl-tRNA hydrolase, PTH2 family [EC:3.1.1.29]	Null	Translation, ribosomal structure and biogenesis	COG1990	0.00309125	0.254879	0.137013	0.411191
K10532.K01783	K10532	HGSNAT	heparan-alpha-glucosaminide N-acetyltransferase [EC:2.3.1.78]	ko00531 Glycosaminoglycan degradation_x000D_ ko01100 Metabolic pathways_x000D_ ko04142 Lysosome	Null	Catalysis of the reaction: acetyl-CoA + heparan alpha-D-glucosaminide = CoA + heparan N-acetyl-alpha-D-glucosaminide.	0.00646225	0.321598	0.170257	0.527049
K09125.K01783	K09125	yhhQ	queuosine precursor transporter	Null	Function unknown	COG1738	0.0169449	0.275389	0.1409	0.4395
K00077.K01783	K00077	panE, apbA	2-dehydropantoate 2-reductase [EC:1.1.1.169]	ko00770 Pantothenate and CoA biosynthesis*ko01100 Metabolic pathways*ko01110 Biosynthesis of secondary metabolites*ko01240 Biosynthesis of cofactors	Coenzyme transport and metabolism	COG1893	0.020027	0.279699	0.14178	0.452347
K03147.K01783	K03147	thiC	phosphomethylpyrimidine synthase [EC:4.1.99.17]	ko00730 Thiamine metabolism*ko01100 Metabolic pathways*ko01240 Biosynthesis of cofactors	Coenzyme transport and metabolism	COG0422	0.0113708	0.268638	0.142544	0.42848
K03154.K01783	K03154	thiS	sulfur carrier protein	ko04122 Sulfur relay system	Coenzyme transport and metabolism	COG2104	0.0184111	0.257199	0.136808	0.410868
K09690.K01783	K09690	ABC-2.LPSE.P	lipopolysaccharide transport system permease protein	ko02010 ABC transporters	Carbohydrate transport and metabolism, Cell wall/membrane/envelope biogenesis	COG1682	0.0105873	0.250341	0.12929	0.385482
K02315.K01783	K02315	dnaC	DNA replication protein DnaC	Null	Replication, recombination and repair	COG1484	0.0115432	0.318157	0.162444	0.507435
K11070.K01783	K11070	potC	spermidine/putrescine transport system permease protein	ko02010 ABC transporters	Amino acid transport and metabolism	COG1177	0.0069462	0.26846	0.143544	0.419854
K02019.K01783	K02019	modE	molybdate transport system regulatory protein	Null	Transcription	COG2005	0.00329377	0.328867	0.16724	0.513588
K00788.K01783	K00788	thiE	thiamine-phosphate pyrophosphorylase [EC:2.5.1.3]	ko00730 Thiamine metabolism*ko01100 Metabolic pathways*ko01240 Biosynthesis of cofactors	Coenzyme transport and metabolism	COG0352	0.0123946	0.304292	0.156055	0.471683
K02049.K01783	K02049	ABC.SN.A	NitT/TauT family transport system ATP-binding protein	Null	Inorganic ion transport and metabolism	COG1116	0.00582067	0.245173	0.126021	0.392161
K07271.K01783	K07271	licD	lipopolysaccharide cholinephosphotransferase [EC:2.7.8.-]	Null	Lipid transport and metabolism	COG3475	0.0533769	0.321508	0.173613	0.51839
K00441.K01783	K00441	frhB	coenzyme F420 hydrogenase subunit beta [EC:1.12.98.1]	ko00680 Methane metabolism*ko01100 Metabolic pathways*ko01120 Microbial metabolism in diverse environments	Energy production and conversion	COG1035	0.00294081	0.308247	0.143139	0.51175
K00986.K01783	K00986	ltrA	RNA-directed DNA polymerase [EC:2.7.7.49]	Null	Mobilome: prophages, transposons	COG3344	0.0793001	0.397637	0.195637	0.625152
K07455.K01783	K07455	recT	recombination protein RecT	Null	Replication, recombination and repair	COG3723	0.00241505	0.257671	0.138755	0.408973
K03587.K01783	K03587	ftsI	cell division protein FtsI (penicillin-binding protein 3) [EC:3.4.16.4]	ko00550 Peptidoglycan biosynthesis*ko01501 beta-Lactam resistance	Cell cycle control, cell division, chromosome partitioning, Cell wall/membrane/envelope biogenesis	COG0768	0.00781178	0.2469	0.133088	0.392846
K23242.K01783	K23242	mntP	manganese efflux pump family protein	Null	Inorganic ion transport and metabolism	COG1971	0.0253288	0.312109	0.166951	0.489813
K19265.K01783	K19265	gpr	L-glyceraldehyde 3-phosphate reductase [EC:1.1.1.-]	Null	General function prediction only	COG0667	0.0150373	0.25058	0.133989	0.416804
K01934.K01783	K01934	MTHFS	5-formyltetrahydrofolate cyclo-ligase [EC:6.3.3.2]	ko00670 One carbon pool by folate*ko01100 Metabolic pathways	Coenzyme transport and metabolism	COG0212	0.0269275	0.29464	0.144344	0.490359
K00169.K01783	K00169	porA	pyruvate ferredoxin oxidoreductase alpha subunit [EC:1.2.7.1]	ko00010 Glycolysis / Gluconeogenesis*ko00020 Citrate cycle (TCA cycle)*ko00620 Pyruvate metabolism*ko00633 Nitrotoluene degradation*ko00640 Propanoate metabolism*ko00650 Butanoate metabolism*ko00680 Methane metabolism*ko00720 Carbon fixation pathways in prokaryotes*ko01100 Metabolic pathways*ko01110 Biosynthesis of secondary metabolites*ko01120 Microbial metabolism in diverse environments*ko01200…	Energy production and conversion	COG0674	0.00517559	0.262593	0.139624	0.427206
K00171.K01783	K00171	porD	pyruvate ferredoxin oxidoreductase delta subunit [EC:1.2.7.1]	ko00010 Glycolysis / Gluconeogenesis*ko00020 Citrate cycle (TCA cycle)*ko00620 Pyruvate metabolism*ko00633 Nitrotoluene degradation*ko00640 Propanoate metabolism*ko00650 Butanoate metabolism*ko00680 Methane metabolism*ko00720 Carbon fixation pathways in prokaryotes*ko01100 Metabolic pathways*ko01110 Biosynthesis of secondary metabolites*ko01120 Microbial metabolism in diverse environments*ko01200…	Energy production and conversion	COG1144	0.00553042	0.278682	0.150038	0.441194
K00172.K01783	K00172	porC, porG	pyruvate ferredoxin oxidoreductase gamma subunit [EC:1.2.7.1]	ko00010 Glycolysis / Gluconeogenesis*ko00020 Citrate cycle (TCA cycle)*ko00620 Pyruvate metabolism*ko00633 Nitrotoluene degradation*ko00640 Propanoate metabolism*ko00650 Butanoate metabolism*ko00680 Methane metabolism*ko00720 Carbon fixation pathways in prokaryotes*ko01100 Metabolic pathways*ko01110 Biosynthesis of secondary metabolites*ko01120 Microbial metabolism in diverse environments*ko01200…	Energy production and conversion	COG1014	0.00585122	0.281892	0.147404	0.442611
K02921.K01783	K02921	RP-L37Ae, RPL37A	large subunit ribosomal protein L37Ae	ko03010 Ribosome*ko05171 Coronavirus disease - COVID-19	Translation, ribosomal structure and biogenesis	COG1997	0.00164983	0.240262	0.129128	0.390981
K06390.K01783	K06390	spoIIIAA	stage III sporulation protein AA	Null	Cell cycle control, cell division, chromosome partitioning	COG3854	0.00392804	0.279247	0.153482	0.439739
K06394.K01783	K06394	spoIIIAE	stage III sporulation protein AE	Null	Null	Null	0.00441469	0.26688	0.147089	0.415802
K18678.K01783	K18678	VTE5	phytol kinase [EC:2.7.1.182]	Null	Posttranslational modification, protein turnover, chaperones	COG0170	0.00193859	0.244509	0.133109	0.393105
K02966.K01783	K02966	RP-S19e, RPS19	small subunit ribosomal protein S19e	ko03010 Ribosome*ko05171 Coronavirus disease - COVID-19	Translation, ribosomal structure and biogenesis	COG2238	0.00207568	0.242451	0.127523	0.383317
K02991.K01783	K02991	RP-S6e, RPS6	small subunit ribosomal protein S6e	ko01521 EGFR tyrosine kinase inhibitor resistance*ko03010 Ribosome*ko04066 HIF-1 signaling pathway*ko04150 mTOR signaling pathway*ko04151 PI3K-Akt signaling pathway*ko04371 Apelin signaling pathway*ko04714 Thermogenesis*ko04910 Insulin signaling pathway*ko05171 Coronavirus disease - COVID-19*ko05205 Proteoglycans in cancer	Translation, ribosomal structure and biogenesis	COG2125	0.0014692	0.271369	0.143534	0.442303
K02995.K01783	K02995	RP-S8e, RPS8	small subunit ribosomal protein S8e	ko03010 Ribosome*ko05171 Coronavirus disease - COVID-19	Translation, ribosomal structure and biogenesis	COG2007	0.00179768	0.249699	0.128398	0.396339
K03120.K01783	K03120	TBP, tbp	transcription initiation factor TFIID TATA-box-binding protein	ko03022 Basal transcription factors*ko05016 Huntington disease*ko05017 Spinocerebellar ataxia*ko05165 Human papillomavirus infection*ko05166 Human T-cell leukemia virus 1 infection*ko05203 Viral carcinogenesis	Null	Null	0.00194308	0.227748	0.119528	0.365236
K06402.K01783	K06402	spoIVFB	stage IV sporulation protein FB [EC:3.4.24.-]	Null	Posttranslational modification, protein turnover, chaperones	COG1994	0.002784	0.267891	0.145861	0.417881	0.103949	0.287126	0.265571	0.299607	0.0872045	0.224549	0.278763	0.119856	0.302308	0.270567	0.132153	0.326078
K01847.K01783	K01847	MUT	methylmalonyl-CoA mutase [EC:5.4.99.2]	ko00280 Valine, leucine and isoleucine degradation*ko00630 Glyoxylate and dicarboxylate metabolism*ko00640 Propanoate metabolism*ko00720 Carbon fixation pathways in prokaryotes*ko01100 Metabolic pathways*ko01120 Microbial metabolism in diverse environments*ko01200 Carbon metabolism	Null	Catalysis of the reaction: (R)-methylmalonyl-CoA = succinyl-CoA.	0.006407	0.243132	0.135446	0.391479
K06012.K01783	K06012	gpr	spore protease [EC:3.4.24.78]	Null	Null	Null	0.0056379	0.304739	0.160348	0.488459
K08676.K01783	K08676	tri	tricorn protease [EC:3.4.21.-]	Null	Null	Null	0.0062213	0.259976	0.126769	0.424088
K02379.K01783	K02379	fdhD	FdhD protein	Null	Energy production and conversion	COG1526	0.00236797	0.330759	0.172885	0.518667
K02221.K01783	K02221	yggT	YggT family protein	Null	Function unknown	COG0762	0.00599182	0.290003	0.151483	0.465408
K05881.K01783	K05881	dhaM	phosphoenolpyruvate---glycerone phosphotransferase subunit DhaM [EC:2.7.1.121]	ko00561 Glycerolipid metabolism*ko01100 Metabolic pathways	Signal transduction mechanisms	COG3412	0.00220239	0.267972	0.140172	0.434439
K06406.K01783	K06406	spoVAD	stage V sporulation protein AD	Null	Null	Null	0.00509887	0.313386	0.16138	0.495907
K06382.K01783	K06382	spoIIE	stage II sporulation protein E [EC:3.1.3.16]	Null	Signal transduction mechanisms, Transcription	COG2208	0.00471525	0.281333	0.144512	0.443115
K02984.K01783	K02984	RP-S3Ae, RPS3A	small subunit ribosomal protein S3Ae	ko03010 Ribosome*ko05171 Coronavirus disease - COVID-19	Translation, ribosomal structure and biogenesis	COG1890	0.00200222	0.247665	0.132138	0.397187
K06965.K01783	K06965	PELO, DOM34, pelA	protein pelota	ko03015 mRNA surveillance pathway	Translation, ribosomal structure and biogenesis	COG1537	0.000790377	0.306652	0.159237	0.487851
K07466.K01783	K07466	RFA1, RPA1, rpa	replication factor A1	ko03030 DNA replication*ko03420 Nucleotide excision repair*ko03430 Mismatch repair*ko03440 Homologous recombination*ko03460 Fanconi anemia pathway	Replication, recombination and repair	COG1599	0.00199037	0.247976	0.133839	0.391935
K06295.K01783	K06295	gerKA	spore germination protein KA	Null	Null	Null	0.00488714	0.327139	0.177368	0.514243
K07561.K01783	K07561	DPH1, dph2	2-(3-amino-3-carboxypropyl)histidine synthase [EC:2.5.1.108]	Null	Translation, ribosomal structure and biogenesis	COG1736	0.00103711	0.268894	0.13843	0.430908
K00203.K01783	K00203	fwdD, fmdD	formylmethanofuran dehydrogenase subunit D [EC:1.2.7.12]	ko00680 Methane metabolism*ko01100 Metabolic pathways*ko01120 Microbial metabolism in diverse environments*ko01200 Carbon metabolism	Energy production and conversion	COG1153	0.0015346	0.298945	0.156528	0.476214	0.152054	0.356177	0.298774	0.373873	0.122895	0.247323	0.342574	0.17013	0.333449	0.332085	0.187265	0.361115
K09738.K01783	K09738	K09738	uncharacterized protein	Null	Function unknown	COG2090	0.000738962	0.308101	0.157682	0.515972
K14092.K01783	K14092	ehaA	energy-converting hydrogenase A subunit A	Null	Energy production and conversion	COG4042	0.000930228	0.293883	0.148013	0.468537
K15429.K01783	K15429	TRM5, TRMT5	tRNA (guanine37-N1)-methyltransferase [EC:2.1.1.228]	Null	Translation, ribosomal structure and biogenesis	COG2520	0.000722829	0.269202	0.140255	0.441239
K19817.K01783	K19817	fprA	coenzyme F420H2 oxidase [EC:1.5.3.22]	Null	Energy production and conversion	COG0426	0.00163058	0.319693	0.163874	0.518689
K17884.K01783	K17884	E2.7.8.39	archaetidylinositol phosphate synthase [EC:2.7.8.39]	Null	Lipid transport and metabolism	COG0558	0.000855693	0.310352	0.159185	0.504954
K03741.K01783	K03741	arsC	arsenate reductase (thioredoxin) [EC:1.20.4.4]	Null	Signal transduction mechanisms	COG0394	0.00491771	0.337002	0.180597	0.53301
K02071.K01783	K02071	metN	D-methionine transport system ATP-binding protein	ko02010 ABC transporters	Amino acid transport and metabolism	COG1135	0.00106923	0.329393	0.169904	0.548897
K01523.K01783	K01523	hisE	phosphoribosyl-ATP pyrophosphohydrolase [EC:3.6.1.31]	ko00340 Histidine metabolism*ko01100 Metabolic pathways*ko01110 Biosynthesis of secondary metabolites*ko01230 Biosynthesis of amino acids	Amino acid transport and metabolism	COG0140	0.000919587	0.254881	0.139888	0.401411
K17462.K01783	K17462	yrrT	putative AdoMet-dependent methyltransferase [EC:2.1.1.-]	ko00270 Cysteine and methionine metabolism*ko01100 Metabolic pathways*ko01230 Biosynthesis of amino acids	Secondary metabolites biosynthesis, transport and catabolism, General function prediction only	COG0500	0.0014079	0.243641	0.132711	0.39079
K08979.K01783	K08979	K08979	putative membrane protein	Null	Lipid transport and metabolism	COG3356	0.000884829	0.238743	0.133123	0.385191
K03234.K01783	K03234	EEF2	elongation factor 2	ko04152 AMPK signaling pathway*ko04921 Oxytocin signaling pathway	Null	Functions in chain elongation during polypeptide synthesis at the ribosome.	0.00140989	0.280238	0.141798	0.446286
K11264.K01783	K11264	scpB, mmcD	methylmalonyl-CoA decarboxylase [EC:4.1.1.-]	ko00640 Propanoate metabolism*ko01100 Metabolic pathways	Lipid transport and metabolism	COG1024	0.00131313	0.265839	0.143616	0.42943
K07115.K01783	K07115	rlmJ	23S rRNA (adenine2030-N6)-methyltransferase [EC:2.1.1.266]	Null	Translation, ribosomal structure and biogenesis	COG2961	0.00212098	0.226868	0.12094	0.355811
K02521.K01783	K02521	ilvY	LysR family transcriptional regulator, positive regulator for ilvC	Null	Transcription	COG0583	0.00343678	0.252868	0.131855	0.401223
K17680.K01783	K17680	PEO1	twinkle protein [EC:3.6.4.12]	ko05017 Spinocerebellar ataxia	Null	Catalysis of the reaction: ATP + H2O = ADP + phosphate; drives the unwinding of the DNA helix in the direction 5' to 3'.	0.00112079	0.264754	0.144352	0.437614
K13498.K01783	K13498	trpCF	indole-3-glycerol phosphate synthase / phosphoribosylanthranilate isomerase [EC:4.1.1.48 5.3.1.24]	ko00400 Phenylalanine, tyrosine and tryptophan biosynthesis*ko01100 Metabolic pathways*ko01110 Biosynthesis of secondary metabolites*ko01230 Biosynthesis of amino acids	Amino acid transport and metabolism	COG0134	0.00214409	0.221404	0.121165	0.352417
K20542.K01783	K20542	bcsZ	endoglucanase [EC:3.2.1.4]	Null	Carbohydrate transport and metabolism	COG3405	0.00058036	0.276209	0.145154	0.452521
K20484.K01783	K20484	nisC, spaC, epiC	lantibiotic biosynthesis protein	ko02020 Two-component system*ko02024 Quorum sensing	Null	Null	0.000392309	0.230217	0.126373	0.36201
K02391.K01783	K02391	flgF	flagellar basal-body rod protein FlgF	ko02040 Flagellar assembly	Cell motility	COG1749	0.00194977	0.247007	0.125462	0.402246
K03548.K01783	K03548	perM	putative permease	Null	General function prediction only	COG0628	0.000823072	0.288397	0.143937	0.489221
K02955.K01783	K02955	RP-S14e, RPS14	small subunit ribosomal protein S14e	ko03010 Ribosome_x000D_ ko05171 Coronavirus disease - COVID-19	Translation, ribosomal structure and biogenesis	COG0100	0.000415199	0.257028	0.129459	0.422166
K02457.K01783	K02457	gspH	general secretion pathway protein H	ko03070 Bacterial secretion system*ko05111 Biofilm formation - Vibrio cholerae	Cell motility, Intracellular trafficking, secretion, and vesicular transport, Extracellular structures	COG2165	0.00179744	0.246294	0.12703	0.402333
K09159.K01783	K09159	cptB	antitoxin CptB	Null	Posttranslational modification, protein turnover, chaperones	COG2938	0.000705713	0.302335	0.152791	0.501313
K22866.K01783	K22866	TCTEX1D2	tctex1 domain-containing protein 2	Null	Null	Interacting selectively and non-covalently with an intermediate chain of the dynein complex.	0.000197654	0.261266	0.137305	0.426912
K07084.K01783	K07084	yuiF	putative amino acid transporter	Null	Amino acid transport and metabolism	COG2056	0.00103399	0.228121	0.121057	0.359993
K01180.K01783	K01180	E3.2.1.6	endo-1,3(4)-beta-glucanase [EC:3.2.1.6]	Null	Null	Null	0.000998451	0.303163	0.152293	0.500178
K06212.K01783	K06212	focA	formate transporter	Null	Inorganic ion transport and metabolism	COG2116	0.000708634	0.308719	0.150352	0.491962
K14125.K01783	K14125	ehbP	energy-converting hydrogenase B subunit P	Null	Null	Null	1.95629e-05	0.336352	0.164356	0.530604
K09191.K01783	K09191	GTF3A	general transcription factor IIIA	Null	Null	Null	0.000202034	0.262474	0.137558	0.429468
K17279.K01783	K17279	REEP5_6	receptor expression-enhancing protein 5/6	Null	Null	Null	0.000150948	0.25224	0.134313	0.409463
K04771.K01783	K04771	degP, htrA	serine protease Do [EC:3.4.21.107]	ko01503 Cationic antimicrobial peptide (CAMP) resistance*ko02020 Two-component system	Posttranslational modification, protein turnover, chaperones	COG0265	0.0239138	0.298576	0.144663	0.475428	0.0071462	0.016947	0.295622	0.0179714	0.00591883	0.246079	0.0165543	0.00800951	0.327707	0.015686	0.00897777	0.361483
K19119.K01783	K19119	cas5d	CRISPR-associated protein Cas5d	Null	Null	Null	0.00677775	0.317388	0.165062	0.493707
K19158.K01783	K19158	yoeB	toxin YoeB [EC:3.1.-.-]	Null	Defense mechanisms	COG4115	0.020467	0.36907	0.174981	0.625403
K07559.K01783	K07559	kptA	putative RNA 2'-phosphotransferase [EC:2.7.1.-]	Null	Translation, ribosomal structure and biogenesis	COG1859	0.00634818	0.277023	0.144326	0.440497
K02897.K01783	K02897	RP-L25, rplY	large subunit ribosomal protein L25	ko03010 Ribosome	Translation, ribosomal structure and biogenesis	COG1825	0.0187763	0.296893	0.160666	0.460564
K01267.K01783	K01267	DNPEP	aspartyl aminopeptidase [EC:3.4.11.21]	Null	Amino acid transport and metabolism	COG1362	0.00790057	0.355075	0.182579	0.560241
K22299.K01783	K22299	rghR	HTH-type transcriptional regulator, competence development regulator	Null	Transcription	COG1396	0.00215308	0.276603	0.137405	0.450246	0.122626	0.316069	0.278201	0.335729	0.0989647	0.227874	0.304834	0.139817	0.312833	0.295006	0.155604	0.346198
K00991.K01783	K00991	ispD	2-C-methyl-D-erythritol 4-phosphate cytidylyltransferase [EC:2.7.7.60]	ko00900 Terpenoid backbone biosynthesis*ko01100 Metabolic pathways*ko01110 Biosynthesis of secondary metabolites	Lipid transport and metabolism	COG1211	0.0127189	0.302756	0.150178	0.501003
K05837.K01783	K05837	rodA, mrdB	rod shape determining protein RodA	Null	Cell cycle control, cell division, chromosome partitioning	COG0772	0.0190834	0.351987	0.188957	0.542006
K00385.K01783	K00385	asrC	anaerobic sulfite reductase subunit C	ko00920 Sulfur metabolism*ko01100 Metabolic pathways*ko01120 Microbial metabolism in diverse environments	Inorganic ion transport and metabolism	COG2221	0.00582415	0.323441	0.165477	0.519879
K00395.K01783	K00395	aprB	adenylylsulfate reductase, subunit B [EC:1.8.99.2]	ko00920 Sulfur metabolism*ko01100 Metabolic pathways*ko01120 Microbial metabolism in diverse environments	Null	Catalysis of the reaction: AMP + sulfite + acceptor = adenylyl sulfate + reduced acceptor.	0.00205854	0.270068	0.139205	0.435216
K02783.K01783	K02783	srlA	glucitol/sorbitol PTS system EIIC component	ko00051 Fructose and mannose metabolism*ko01100 Metabolic pathways*ko02060 Phosphotransferase system (PTS)	Carbohydrate transport and metabolism	COG3730	0.00104088	0.308852	0.16453	0.493492
K01192.K01783	K01192	E3.2.1.25, MANBA, manB	beta-mannosidase [EC:3.2.1.25]	ko00511 Other glycan degradation*ko04142 Lysosome	Null	Catalysis of the hydrolysis of terminal, non-reducing beta-D-mannose residues in beta-D-mannosides.	0.00447239	0.255791	0.140268	0.416805
K01182.K01783	K01182	IMA, malL	oligo-1,6-glucosidase [EC:3.2.1.10]	ko00052 Galactose metabolism*ko00500 Starch and sucrose metabolism*ko01100 Metabolic pathways	Carbohydrate transport and metabolism	COG0366	0.00316613	0.269054	0.149604	0.414513
K16924.K01783	K16924	mtsT	energy-coupling factor transport system substrate-specific component	Null	Function unknown	COG4720	0.00353462	0.315223	0.158901	0.524174
K09705.K01783	K09705	K09705	uncharacterized protein	Null	General function prediction only	COG3542	0.00122263	0.261463	0.133081	0.410074
K00100.K01783	K00100	bdhAB	butanol dehydrogenase [EC:1.1.1.-]	ko00650 Butanoate metabolism*ko01100 Metabolic pathways*ko01120 Microbial metabolism in diverse environments	Energy production and conversion	COG1979	0.00279411	0.271137	0.140255	0.445455
K03763.K01783	K03763	polC	DNA polymerase III subunit alpha, Gram-positive type [EC:2.7.7.7]	ko03030 DNA replication*ko03430 Mismatch repair*ko03440 Homologous recombination	Replication, recombination and repair	COG2176	0.00257165	0.231949	0.126958	0.374293
K10844.K01783	K10844	ERCC2, XPD	DNA excision repair protein ERCC-2 [EC:3.6.4.12]	ko03022 Basal transcription factors*ko03420 Nucleotide excision repair	Null	Catalysis of the reaction: ATP + H2O = ADP + phosphate; drives the unwinding of the DNA helix in the direction 5' to 3'.	0.00395863	0.275343	0.141207	0.457678
K01458.K01783	K01458	hutG	N-formylglutamate deformylase [EC:3.5.1.68]	ko00340 Histidine metabolism*ko00630 Glyoxylate and dicarboxylate metabolism*ko01100 Metabolic pathways	Null	Catalysis of the reaction: N-formyl-L-glutamate + H(2)O = L-glutamate + formate.	0.00101798	0.284443	0.153164	0.447027
K01210.K01783	K01210	E3.2.1.58	glucan 1,3-beta-glucosidase [EC:3.2.1.58]	ko00500 Starch and sucrose metabolism*ko01100 Metabolic pathways	Carbohydrate transport and metabolism	COG2730	0.000984572	0.253165	0.136168	0.404902
K12062.K01783	K12062	trbI	conjugal transfer pilin signal peptidase TrbI	Null	Null	Null	0.00140759	0.237914	0.127847	0.378549
K03405.K01783	K03405	chlI, bchI	magnesium chelatase subunit I [EC:6.6.1.1]	ko00860 Porphyrin and chlorophyll metabolism*ko01100 Metabolic pathways*ko01110 Biosynthesis of secondary metabolites	Coenzyme transport and metabolism	COG1239	0.0028114	0.288598	0.146972	0.483536
K11616.K01783	K11616	maeN	malate:Na+ symporter	ko02020 Two-component system	Energy production and conversion	COG3493	0.000556773	0.279435	0.149482	0.44628
K01061.K01783	K01061	E3.1.1.45	carboxymethylenebutenolidase [EC:3.1.1.45]	ko00361 Chlorocyclohexane and chlorobenzene degradation*ko00364 Fluorobenzoate degradation*ko00623 Toluene degradation*ko01100 Metabolic pathways*ko01120 Microbial metabolism in diverse environments	Secondary metabolites biosynthesis, transport and catabolism	COG0412	0.000327329	0.292686	0.149772	0.461164
K07393.K01783	K07393	ECM4, yqjG	glutathionyl-hydroquinone reductase [EC:1.8.5.7]	Null	Energy production and conversion	COG0435	0.000232776	0.240882	0.126954	0.375711
K01473.K01783	K01473	hyuA	N-methylhydantoinase A [EC:3.5.2.14]	ko00330 Arginine and proline metabolism*ko01100 Metabolic pathways	Amino acid transport and metabolism, Secondary metabolites biosynthesis, transport and catabolism	COG0145	0.000293629	0.30024	0.162314	0.470121
K02044.K01783	K02044	phnD	phosphonate transport system substrate-binding protein	ko02010 ABC transporters	Inorganic ion transport and metabolism	COG3221	0.00234693	0.299941	0.150405	0.48536
K03634.K01783	K03634	lolA	outer membrane lipoprotein carrier protein	Null	Cell wall/membrane/envelope biogenesis	COG2834	0.0165119	0.2938	0.156133	0.464533
K03832.K01783	K03832	tonB	periplasmic protein TonB	Null	Cell wall/membrane/envelope biogenesis	COG0810	0.0590219	0.272028	0.142317	0.428206
K09516.K01783	K09516	RETSAT	all-trans-retinol 13,14-reductase [EC:1.3.99.23]	ko00830 Retinol metabolism	Null	Catalysis of the reaction: all-trans-13,14-dihydroretinol + A = all-trans-retinol + AH(2). Note that this reaction has only been observed to occur in the opposite direction.	0.00687414	0.300625	0.15172	0.481379
K00992.K01783	K00992	murU	N-acetyl-alpha-D-muramate 1-phosphate uridylyltransferase [EC:2.7.7.99]	ko00520 Amino sugar and nucleotide sugar metabolism*ko01100 Metabolic pathways	Translation, ribosomal structure and biogenesis, Cell wall/membrane/envelope biogenesis	COG1208	0.0168942	0.323302	0.164276	0.50539
K06133.K01783	K06133	LYS5, acpT	4'-phosphopantetheinyl transferase [EC:2.7.8.-]	ko00770 Pantothenate and CoA biosynthesis	Coenzyme transport and metabolism	COG2091	0.0299544	0.330551	0.168459	0.529526
K07114.K01783	K07114	yfbK	Ca-activated chloride channel homolog	Null	General function prediction only	COG2304	0.0367635	0.309253	0.160451	0.488905
K00459.K01783	K00459	ncd2, npd	nitronate monooxygenase [EC:1.13.12.16]	ko00910 Nitrogen metabolism*ko01100 Metabolic pathways	General function prediction only	COG2070	0.00258625	0.243381	0.130848	0.392536
K00759.K01783	K00759	APRT, apt	adenine phosphoribosyltransferase [EC:2.4.2.7]	ko00230 Purine metabolism*ko01100 Metabolic pathways	Nucleotide transport and metabolism	COG0503	0.0279503	0.281202	0.144701	0.43668
K07133.K01783	K07133	K07133	uncharacterized protein	Null	General function prediction only	COG1373	0.223842	0.338129	0.17936	0.545378
K02428.K01783	K02428	rdgB	XTP/dITP diphosphohydrolase [EC:3.6.1.66]	ko00230 Purine metabolism*ko01100 Metabolic pathways	Nucleotide transport and metabolism	COG0127	0.0339391	0.242098	0.127949	0.39619
K01118.K01783	K01118	acpD, azoR	FMN-dependent NADH-azoreductase [EC:1.7.1.17]	Null	Energy production and conversion	COG1182	0.0053833	0.277971	0.148534	0.432788
K03790.K01783	K03790	rimJ	[ribosomal protein S5]-alanine N-acetyltransferase [EC:2.3.1.267]	Null	Translation, ribosomal structure and biogenesis, Posttranslational modification, protein turnover, chaperones	COG1670	0.0330914	0.322929	0.182344	0.492548
K02931.K01783	K02931	RP-L5, MRPL5, rplE	large subunit ribosomal protein L5	ko03010 Ribosome	Translation, ribosomal structure and biogenesis	COG0094	0.0378266	0.243693	0.125478	0.381091
K02935.K01783	K02935	RP-L7, MRPL12, rplL	large subunit ribosomal protein L7/L12	ko03010 Ribosome	Translation, ribosomal structure and biogenesis	COG0222	0.0375478	0.236269	0.130408	0.373174
K01626.K01783	K01626	E2.5.1.54, aroF, aroG, aroH	3-deoxy-7-phosphoheptulonate synthase [EC:2.5.1.54]	ko00400 Phenylalanine, tyrosine and tryptophan biosynthesis*ko01100 Metabolic pathways*ko01110 Biosynthesis of secondary metabolites*ko01230 Biosynthesis of amino acids*ko02024 Quorum sensing	Amino acid transport and metabolism	COG0722	0.011898	0.335223	0.164109	0.523608
K14260.K01783	K14260	alaA	alanine-synthesizing transaminase [EC:2.6.1.66 2.6.1.2]	ko00220 Arginine biosynthesis*ko00250 Alanine, aspartate and glutamate metabolism*ko00290 Valine, leucine and isoleucine biosynthesis*ko01100 Metabolic pathways*ko01110 Biosynthesis of secondary metabolites*ko01210 2-Oxocarboxylic acid metabolism*ko01230 Biosynthesis of amino acids	Amino acid transport and metabolism	COG0436	0.00294435	0.321728	0.171365	0.503912
K00349.K01783	K00349	nqrD	Na+-transporting NADH:ubiquinone oxidoreductase subunit D [EC:7.2.1.1]	Null	Energy production and conversion	COG1347	0.0166243	0.278361	0.146838	0.4306
K02996.K01783	K02996	RP-S9, MRPS9, rpsI	small subunit ribosomal protein S9	ko03010 Ribosome	Translation, ribosomal structure and biogenesis	COG0103	0.0366434	0.269334	0.139312	0.439319
K02110.K01783	K02110	ATPF0C, atpE	F-type H+-transporting ATPase subunit c	ko00190 Oxidative phosphorylation*ko00195 Photosynthesis*ko01100 Metabolic pathways	Energy production and conversion	COG0636	0.0292382	0.267001	0.132007	0.41997
K02114.K01783	K02114	ATPF1E, atpC	F-type H+-transporting ATPase subunit epsilon	ko00190 Oxidative phosphorylation*ko00195 Photosynthesis*ko01100 Metabolic pathways	Energy production and conversion	COG0355	0.0179324	0.35166	0.180745	0.571822
K07340.K01783	K07340	ybbJ	inner membrane protein	Null	Posttranslational modification, protein turnover, chaperones	COG1585	0.0209335	0.27338	0.147235	0.444171
K18346.K01783	K18346	vanW	vancomycin resistance protein VanW	ko01502 Vancomycin resistance*ko02020 Two-component system	Defense mechanisms	COG2720	0.0171949	0.302115	0.156755	0.461745
K07045.K01783	K07045	K07045	uncharacterized protein	Null	General function prediction only	COG2159	0.00781192	0.319455	0.177979	0.489357
K11041.K01783	K11041	eta	exfoliative toxin A/B	ko05150 Staphylococcus aureus infection	Defense mechanisms	COG1275	0.00231249	0.286137	0.156328	0.459975
K01005.K01783	K01005	tagT_U_V	polyisoprenyl-teichoic acid--peptidoglycan teichoic acid transferase [EC:2.7.8.-]	Null	Cell wall/membrane/envelope biogenesis	COG1316	0.0384983	0.280476	0.155627	0.436348
K02836.K01783	K02836	prfB	peptide chain release factor 2	Null	Translation, ribosomal structure and biogenesis	COG1186	0.033083	0.285063	0.151108	0.469948
K01512.K01783	K01512	acyP	acylphosphatase [EC:3.6.1.7]	ko00620 Pyruvate metabolism*ko00627 Aminobenzoate degradation*ko01100 Metabolic pathways*ko01120 Microbial metabolism in diverse environments	Energy production and conversion	COG1254	0.00745147	0.292166	0.15572	0.462214
K02395.K01783	K02395	flgJ	peptidoglycan hydrolase FlgJ	ko02040 Flagellar assembly	Cell wall/membrane/envelope biogenesis, Cell motility	COG1705	0.031537	0.239101	0.123371	0.37819
K02878.K01783	K02878	RP-L16, MRPL16, rplP	large subunit ribosomal protein L16	ko03010 Ribosome	Translation, ribosomal structure and biogenesis	COG0197	0.039181	0.282582	0.150243	0.449577
K00793.K01783	K00793	ribE, RIB5	riboflavin synthase [EC:2.5.1.9]	ko00740 Riboflavin metabolism*ko01100 Metabolic pathways*ko01110 Biosynthesis of secondary metabolites*ko01240 Biosynthesis of cofactors	Coenzyme transport and metabolism	COG0307	0.0214412	0.287654	0.15884	0.455767
K16927.K01783	K16927	cbrT	energy-coupling factor transport system substrate-specific component	Null	Null	Null	0.00427809	0.277109	0.145669	0.437069
K06920.K01783	K06920	queC	7-cyano-7-deazaguanine synthase [EC:6.3.4.20]	ko00790 Folate biosynthesis*ko01100 Metabolic pathways	Translation, ribosomal structure and biogenesis	COG0603	0.0235673	0.235758	0.133113	0.374609
K06933.K01783	K06933	K06933	uncharacterized protein	Null	General function prediction only	COG1342	0.00648354	0.279268	0.154984	0.439621
K01273.K01783	K01273	DPEP	membrane dipeptidase [EC:3.4.13.19]	Null	Null	Null	0.00792603	0.261081	0.142524	0.404499
K00912.K01783	K00912	lpxK	tetraacyldisaccharide 4'-kinase [EC:2.7.1.130]	ko00540 Lipopolysaccharide biosynthesis*ko01100 Metabolic pathways	Cell wall/membrane/envelope biogenesis	COG1663	0.0174992	0.322402	0.16903	0.510403
K03559.K01783	K03559	exbD	biopolymer transport protein ExbD	Null	Intracellular trafficking, secretion, and vesicular transport	COG0848	0.0650276	0.343321	0.193644	0.537884
K02770.K01783	K02770	fruA	fructose PTS system EIIBC or EIIC component [EC:2.7.1.202]	ko00051 Fructose and mannose metabolism*ko01100 Metabolic pathways*ko01120 Microbial metabolism in diverse environments*ko02060 Phosphotransferase system (PTS)	Carbohydrate transport and metabolism	COG1445	0.00461345	0.285025	0.147279	0.449947
K01918.K01783	K01918	panC	pantoate--beta-alanine ligase [EC:6.3.2.1]	ko00410 beta-Alanine metabolism*ko00770 Pantothenate and CoA biosynthesis*ko01100 Metabolic pathways*ko01110 Biosynthesis of secondary metabolites*ko01240 Biosynthesis of cofactors	Coenzyme transport and metabolism	COG0414	0.0187244	0.312964	0.173734	0.487735
K04034.K01783	K04034	bchE	anaerobic magnesium-protoporphyrin IX monomethyl ester cyclase [EC:1.21.98.3]	ko00860 Porphyrin and chlorophyll metabolism*ko01100 Metabolic pathways*ko01110 Biosynthesis of secondary metabolites	General function prediction only	COG1032	0.00547831	0.296735	0.161287	0.494749
K15894.K01783	K15894	pseB, wbjB	UDP-N-acetylglucosamine 4,6-dehydratase/5-epimerase [EC:4.2.1.115 5.1.3.-]	ko00520 Amino sugar and nucleotide sugar metabolism*ko00541 O-Antigen nucleotide sugar biosynthesis*ko01100 Metabolic pathways	Cell wall/membrane/envelope biogenesis, Posttranslational modification, protein turnover, chaperones	COG1086	0.0127754	0.314974	0.162057	0.519392
K04085.K01783	K04085	tusA, sirA	tRNA 2-thiouridine synthesizing protein A [EC:2.8.1.-]	ko04122 Sulfur relay system	Posttranslational modification, protein turnover, chaperones	COG0425	0.0139012	0.35075	0.174788	0.563286
K05873.K01783	K05873	cyaB	adenylate cyclase, class 2 [EC:4.6.1.1]	ko00230 Purine metabolism*ko01100 Metabolic pathways	Signal transduction mechanisms, General function prediction only	COG1437	0.00236762	0.23969	0.132562	0.37974
K04095.K01783	K04095	fic	cell filamentation protein	Null	Signal transduction mechanisms	COG2184	0.0250838	0.36318	0.186093	0.588727
K09774.K01783	K09774	lptA	lipopolysaccharide export system protein LptA	Null	Cell wall/membrane/envelope biogenesis	COG1934	0.0188478	0.322069	0.173332	0.495743
K14656.K01783	K14656	ribL	FAD synthetase [EC:2.7.7.2]	ko00740 Riboflavin metabolism*ko01100 Metabolic pathways*ko01110 Biosynthesis of secondary metabolites	Cell wall/membrane/envelope biogenesis	COG0615	0.00113239	0.280312	0.152022	0.447681
K06877.K01783	K06877	K06877	DEAD/DEAH box helicase domain-containing protein	Null	Replication, recombination and repair	COG1205	0.00537197	0.275834	0.144579	0.453991
K06972.K01783	K06972	PITRM1, PreP, CYM1	presequence protease [EC:3.4.24.-]	Null	Posttranslational modification, protein turnover, chaperones	COG1026	0.00772119	0.286067	0.148155	0.453025
K21462.K01783	K21462	icaC	probable poly-beta-1,6-N-acetyl-D-glucosamine export protein	Null	Carbohydrate transport and metabolism	COG3936	0.00344019	0.232318	0.126026	0.369542
K06385.K01783	K06385	spoIIP	stage II sporulation protein P	Null	Null	Null	0.0061686	0.26997	0.147405	0.408958
K09692.K01783	K09692	tagG	teichoic acid transport system permease protein	ko02010 ABC transporters	Carbohydrate transport and metabolism, Cell wall/membrane/envelope biogenesis	COG1682	0.00317849	0.247232	0.139157	0.394481
K05568.K01783	K05568	mnhD, mrpD	multicomponent Na+:H+ antiporter subunit D	Null	Energy production and conversion, Inorganic ion transport and metabolism	COG0651	0.00748632	0.26094	0.14004	0.399797
K10709.K01783	K10709	frlC	fructoselysine 3-epimerase [EC:5.1.3.41]	Null	Carbohydrate transport and metabolism	COG1082	0.00282908	0.283504	0.154523	0.442769
K07144.K01783	K07144	mfnE	5-(aminomethyl)-3-furanmethanol phosphate kinase [EC:2.7.4.31]	ko00680 Methane metabolism*ko01100 Metabolic pathways*ko01240 Biosynthesis of cofactors	General function prediction only	COG2054	0.00116231	0.277435	0.1449	0.453192
K15899.K01783	K15899	pseF	pseudaminic acid cytidylyltransferase [EC:2.7.7.81]	ko00520 Amino sugar and nucleotide sugar metabolism*ko00541 O-Antigen nucleotide sugar biosynthesis*ko01100 Metabolic pathways	Cell wall/membrane/envelope biogenesis	COG1083	0.00268272	0.265104	0.139239	0.425539
K17995.K01783	K17995	hydG	sulfhydrogenase subunit gamma (sulfur reductase) [EC:1.12.98.4]	ko00920 Sulfur metabolism	Null	Null	0.00298088	0.248313	0.125277	0.398947
K09792.K01783	K09792	K09792	uncharacterized protein	Null	Inorganic ion transport and metabolism	COG2836	0.00175246	0.347877	0.185571	0.526351
K09927.K01783	K09927	K09927	uncharacterized protein	Null	General function prediction only	COG3214	0.000736764	0.267747	0.145778	0.418085
K09975.K01783	K09975	K09975	uncharacterized protein	Null	Function unknown	COG3758	0.00128522	0.268959	0.145564	0.43229
K10559.K01783	K10559	rhaS	rhamnose transport system substrate-binding protein	ko02010 ABC transporters	Carbohydrate transport and metabolism	COG1879	0.000351942	0.235449	0.135191	0.376834
K15303.K01783	K15303	AKR7	aflatoxin B1 aldehyde reductase	ko00980 Metabolism of xenobiotics by cytochrome P450	Null	Null	0.000764971	0.269713	0.143657	0.438802
K00880.K01783	K00880	lyxK	L-xylulokinase [EC:2.7.1.53]	ko00040 Pentose and glucuronate interconversions*ko00053 Ascorbate and aldarate metabolism*ko01100 Metabolic pathways	Carbohydrate transport and metabolism	COG1070	0.00046123	0.319812	0.167972	0.50941
K11744.K01783	K11744	tqsA	AI-2 transport protein TqsA	Null	General function prediction only	COG0628	0.000490618	0.291592	0.157011	0.463825
K00196.K01783	K00196	cooF	anaerobic carbon-monoxide dehydrogenase iron sulfur subunit	ko00633 Nitrotoluene degradation*ko00680 Methane metabolism*ko00720 Carbon fixation pathways in prokaryotes*ko01100 Metabolic pathways*ko01120 Microbial metabolism in diverse environments*ko01200 Carbon metabolism	Energy production and conversion	COG1142	0.000104953	0.270181	0.146678	0.430997
K18231.K01783	K18231	msrA, vmlR	macrolide transport system ATP-binding/permease protein	ko02010 ABC transporters	General function prediction only	COG0488	0.000521701	0.220892	0.126542	0.346941
K03829.K01783	K03829	yedL	putative acetyltransferase [EC:2.3.1.-]	Null	Transcription, General function prediction only	COG0454	0.00013739	0.323997	0.17549	0.499489
K01155.K01783	K01155	E3.1.21.4	type II restriction enzyme [EC:3.1.21.4]	Null	Null	Catalysis of the endonucleolytic cleavage of DNA to give specific double-stranded fragments with terminal 5'-phosphates and 3' hydroxyls. Cleavage is dependent on the presence in the DNA of a specific recognition site; cleavage occurs at or very near this recognition site.	0.00798523	0.299573	0.160269	0.473151
K00059.K01783	K00059	fabG, OAR1	3-oxoacyl-[acyl-carrier protein] reductase [EC:1.1.1.100]	ko00061 Fatty acid biosynthesis*ko00333 Prodigiosin biosynthesis*ko00780 Biotin metabolism*ko01100 Metabolic pathways*ko01110 Biosynthesis of secondary metabolites*ko01212 Fatty acid metabolism*ko01240 Biosynthesis of cofactors	Lipid transport and metabolism, Secondary metabolites biosynthesis, transport and catabolism, General function prediction only	COG1028	0.0447275	0.3373	0.169291	0.541879
K19510.K01783	K19510	gfrF	fructoselysine-6-phosphate deglycase	Null	Cell wall/membrane/envelope biogenesis	COG2222	0.00208185	0.266363	0.146483	0.41114
K17837.K01783	K17837	bla2, blm, ccrA, blaB	metallo-beta-lactamase class B [EC:3.5.2.6]	ko01501 beta-Lactam resistance	General function prediction only	COG0491	0.000166451	0.239727	0.128705	0.37743
K01160.K01783	K01160	rusA	crossover junction endodeoxyribonuclease RusA [EC:3.1.22.4]	Null	Null	Catalysis of the endonucleolytic cleavage at a junction such as a reciprocal single-stranded crossover between two homologous DNA duplexes (Holliday junction).	0.00910699	0.280223	0.14352	0.443935
K06889.K01783	K06889	K06889	uncharacterized protein	Null	Signal transduction mechanisms	COG1073	0.0541015	0.261304	0.134852	0.434995
K00571.K01783	K00571	E2.1.1.72	site-specific DNA-methyltransferase (adenine-specific) [EC:2.1.1.72]	Null	Replication, recombination and repair	COG0827	0.020064	0.27621	0.144782	0.436616
K02034.K01783	K02034	ABC.PE.P1	peptide/nickel transport system permease protein	ko02024 Quorum sensing	Amino acid transport and metabolism, Inorganic ion transport and metabolism	COG1173	0.0205028	0.272637	0.138941	0.435171
K06904.K01783	K06904	K06904	uncharacterized protein	Null	Mobilome: prophages, transposons	COG3740	0.0119498	0.295489	0.156563	0.468902
K07462.K01783	K07462	recJ	single-stranded-DNA-specific exonuclease [EC:3.1.-.-]	ko03410 Base excision repair*ko03430 Mismatch repair*ko03440 Homologous recombination	Replication, recombination and repair	COG0608	0.0339202	0.263243	0.137797	0.434058
K01409.K01783	K01409	KAE1, tsaD, QRI7	N6-L-threonylcarbamoyladenine synthase [EC:2.3.1.234]	Null	Translation, ribosomal structure and biogenesis	COG0533	0.0381592	0.289387	0.145494	0.474654
K04031.K01783	K04031	eutS	ethanolamine utilization protein EutS	Null	Amino acid transport and metabolism	COG4810	0.00127999	0.268928	0.138041	0.432541
K18855.K01783	K18855	E1.1.1.374	UDP-N-acetylglucosamine 3-dehydrogenase [EC:1.1.1.374]	Null	General function prediction only	COG0673	0.00106662	0.276259	0.147545	0.452364
K03436.K01783	K03436	fruR2, fruR	DeoR family transcriptional regulator, fructose operon transcriptional repressor	Null	Transcription, Carbohydrate transport and metabolism	COG1349	0.000952827	0.253356	0.136015	0.420878
K03462.K01783	K03462	NAMPT	nicotinamide phosphoribosyltransferase [EC:2.4.2.12]	ko00760 Nicotinate and nicotinamide metabolism*ko01100 Metabolic pathways*ko04621 NOD-like receptor signaling pathway	Null	Catalysis of the reaction: diphosphate + nicotinamide mononucleotide = 5-phospho-alpha-D-ribose 1-diphosphate + H(+) + nicotinamide.	0.000895163	0.265	0.136234	0.434019
K01054.K01783	K01054	MGLL	acylglycerol lipase [EC:3.1.1.23]	ko00561 Glycerolipid metabolism*ko01100 Metabolic pathways*ko04714 Thermogenesis*ko04723 Retrograde endocannabinoid signaling*ko04923 Regulation of lipolysis in adipocytes	Null	Catalysis of the reaction: H2O + acylglycerol = a fatty acid + glycerol.	0.000890695	0.249669	0.126263	0.405786
K13640.K01783	K13640	hspR	MerR family transcriptional regulator, heat shock protein HspR	Null	Transcription	COG0789	0.00123298	0.293867	0.154702	0.460516
K08384.K01783	K08384	spoVD	stage V sporulation protein D (sporulation-specific penicillin-binding protein)	ko00550 Peptidoglycan biosynthesis	Cell cycle control, cell division, chromosome partitioning, Cell wall/membrane/envelope biogenesis	COG0768	0.000857308	0.314639	0.161334	0.497553
K14652.K01783	K14652	ribBA	3,4-dihydroxy 2-butanone 4-phosphate synthase / GTP cyclohydrolase II [EC:4.1.99.12 3.5.4.25]	ko00740 Riboflavin metabolism*ko00790 Folate biosynthesis*ko01100 Metabolic pathways*ko01110 Biosynthesis of secondary metabolites*ko01240 Biosynthesis of cofactors	Coenzyme transport and metabolism	COG0108	0.000176246	0.262356	0.146271	0.427097
K19339.K01783	K19339	nosR	NosR/NirI family transcriptional regulator, nitrous oxide reductase regulator	Null	Transcription	COG3901	0.0032844	0.291929	0.143389	0.456996
K03700.K01783	K03700	recU	recombination protein U	Null	General function prediction only	COG3331	0.00660922	0.268396	0.137489	0.447223
K01126.K01783	K01126	E3.1.4.46, glpQ, ugpQ	glycerophosphoryl diester phosphodiesterase [EC:3.1.4.46]	ko00564 Glycerophospholipid metabolism	Lipid transport and metabolism	COG0584	0.0225924	0.253238	0.136064	0.413638
K09903.K01783	K09903	pyrH	uridylate kinase [EC:2.7.4.22]	ko00240 Pyrimidine metabolism*ko01100 Metabolic pathways*ko01240 Biosynthesis of cofactors	Nucleotide transport and metabolism	COG0528	0.0339219	0.253945	0.13583	0.414373
K12308.K01783	K12308	bgaB, lacA	beta-galactosidase [EC:3.2.1.23]	ko00052 Galactose metabolism	Carbohydrate transport and metabolism	COG1874	0.010885	0.25403	0.131001	0.414084
K01515.K01783	K01515	nudF	ADP-ribose pyrophosphatase [EC:3.6.1.13]	ko00230 Purine metabolism*ko01100 Metabolic pathways	Defense mechanisms	COG0494	0.0215476	0.343241	0.178345	0.563355
K01791.K01783	K01791	wecB	UDP-N-acetylglucosamine 2-epimerase (non-hydrolysing) [EC:5.1.3.14]	ko00520 Amino sugar and nucleotide sugar metabolism*ko00541 O-Antigen nucleotide sugar biosynthesis*ko01100 Metabolic pathways*ko02020 Two-component system*ko05111 Biofilm formation - Vibrio cholerae	Cell wall/membrane/envelope biogenesis	COG0381	0.0124518	0.248409	0.134709	0.392425
K00978.K01783	K00978	rfbF	glucose-1-phosphate cytidylyltransferase [EC:2.7.7.33]	ko00500 Starch and sucrose metabolism*ko00520 Amino sugar and nucleotide sugar metabolism*ko00541 O-Antigen nucleotide sugar biosynthesis*ko01100 Metabolic pathways	Translation, ribosomal structure and biogenesis, Cell wall/membrane/envelope biogenesis	COG1208	0.00870682	0.278066	0.145909	0.441124
K07488.K01783	K07488	K07488	transposase	Null	Mobilome: prophages, transposons	COG3676	0.00815442	0.307785	0.155246	0.508506
K06198.K01783	K06198	coiA	competence protein CoiA	Null	General function prediction only	COG4469	0.00275185	0.33057	0.153107	0.535762
K02041.K01783	K02041	phnC	phosphonate transport system ATP-binding protein [EC:7.3.2.2]	ko02010 ABC transporters	Inorganic ion transport and metabolism	COG3638	0.00246733	0.293387	0.153764	0.45401
K12067.K01783	K12067	traE	conjugal transfer pilus assembly protein TraE	Null	Null	Null	0.00352075	0.253943	0.137352	0.410648
K00782.K01783	K00782	lldG	L-lactate dehydrogenase complex protein LldG	Null	Energy production and conversion	COG1556	0.00029602	0.28678	0.151562	0.470972
K22305.K01783	K22305	psp	phosphoserine phosphatase [EC:3.1.3.3]	ko00260 Glycine, serine and threonine metabolism_x000D_ ko00680 Methane metabolism_x000D_ ko01100 Metabolic pathways_x000D_ ko01110 Biosynthesis of secondary metabolites_x000D_ ko01120 Microbial metabolism in diverse environments_x000D_ ko01200 Carbon metabolism_x000D_ ko01230 Biosynthesis of amino acids	Carbohydrate transport and metabolism	COG0406	0.00114619	0.298975	0.154452	0.475348
K21029.K01783	K21029	moeB	molybdopterin-synthase adenylyltransferase [EC:2.7.7.80]	ko04122 Sulfur relay system	Coenzyme transport and metabolism	COG0476	0.0115245	0.297543	0.153804	0.482873
K07001.K01783	K07001	K07001	NTE family protein	Null	General function prediction only	COG1752	0.0410223	0.336541	0.16399	0.559216
K01092.K01783	K01092	E3.1.3.25, IMPA, suhB	myo-inositol-1(or 4)-monophosphatase [EC:3.1.3.25]	ko00521 Streptomycin biosynthesis*ko00562 Inositol phosphate metabolism*ko01100 Metabolic pathways*ko01110 Biosynthesis of secondary metabolites*ko04070 Phosphatidylinositol signaling system	Carbohydrate transport and metabolism	COG0483	0.0139576	0.234305	0.122547	0.374717
K02030.K01783	K02030	ABC.PA.S	polar amino acid transport system substrate-binding protein	Null	Amino acid transport and metabolism, Signal transduction mechanisms	COG0834	0.0514749	0.292518	0.153525	0.474758
K01992.K01783	K01992	ABC-2.P	ABC-2 type transport system permease protein	Null	Defense mechanisms	COG0842	0.0491579	0.3416	0.178066	0.545268
K03549.K01783	K03549	kup	KUP system potassium uptake protein	Null	Inorganic ion transport and metabolism	COG3158	0.00483946	0.312692	0.165481	0.50157
K07050.K01783	K07050	AARSD1, ALAX	misacylated tRNA(Ala) deacylase [EC:3.1.1.-]	Null	Translation, ribosomal structure and biogenesis	COG2872	0.00214505	0.24508	0.136899	0.403719
K09007.K01783	K09007	folE2	GTP cyclohydrolase IB [EC:3.5.4.16]	ko00790 Folate biosynthesis*ko01100 Metabolic pathways*ko01240 Biosynthesis of cofactors	Coenzyme transport and metabolism	COG1469	0.00290884	0.32859	0.179358	0.526601	0.789046	1.61043	0.326741	1.67191	0.690865	0.294645	1.58082	0.85282	0.352379	1.51884	0.928998	0.380344
K02926.K01783	K02926	RP-L4, MRPL4, rplD	large subunit ribosomal protein L4	ko03010 Ribosome	Translation, ribosomal structure and biogenesis	COG0088	0.0362941	0.236475	0.125393	0.389036
K02948.K01783	K02948	RP-S11, MRPS11, rpsK	small subunit ribosomal protein S11	ko03010 Ribosome	Translation, ribosomal structure and biogenesis	COG0100	0.0385961	0.256581	0.132899	0.401301
K02963.K01783	K02963	RP-S18, MRPS18, rpsR	small subunit ribosomal protein S18	ko03010 Ribosome	Translation, ribosomal structure and biogenesis	COG0238	0.0380584	0.293402	0.143719	0.460256
K02968.K01783	K02968	RP-S20, rpsT	small subunit ribosomal protein S20	ko03010 Ribosome	Translation, ribosomal structure and biogenesis	COG0268	0.0388577	0.247321	0.134858	0.39731
K01358.K01783	K01358	clpP, CLPP	ATP-dependent Clp protease, protease subunit [EC:3.4.21.92]	ko04112 Cell cycle - Caulobacter*ko04212 Longevity regulating pathway - worm	Posttranslational modification, protein turnover, chaperones	COG0740	0.0552174	0.253705	0.133265	0.398628
K02838.K01783	K02838	frr, MRRF, RRF	ribosome recycling factor	Null	Translation, ribosomal structure and biogenesis	COG0233	0.0376181	0.349411	0.187631	0.54688
K02874.K01783	K02874	RP-L14, MRPL14, rplN	large subunit ribosomal protein L14	ko03010 Ribosome	Translation, ribosomal structure and biogenesis	COG0093	0.0398722	0.249391	0.130809	0.392671
K02881.K01783	K02881	RP-L18, MRPL18, rplR	large subunit ribosomal protein L18	ko03010 Ribosome	Translation, ribosomal structure and biogenesis	COG0256	0.0403888	0.259873	0.141907	0.427068
K02884.K01783	K02884	RP-L19, MRPL19, rplS	large subunit ribosomal protein L19	ko03010 Ribosome	Translation, ribosomal structure and biogenesis	COG0335	0.0331186	0.283253	0.145196	0.450337
K02520.K01783	K02520	infC, MTIF3	translation initiation factor IF-3	Null	Translation, ribosomal structure and biogenesis	COG0290	0.0326533	0.301106	0.150921	0.494108
K09138.K01783	K09138	K09138	uncharacterized protein	Null	Function unknown	COG2014	0.00188353	0.238022	0.131843	0.369821
K03640.K01783	K03640	pal	peptidoglycan-associated lipoprotein	Null	Cell wall/membrane/envelope biogenesis	COG2885	0.00271283	0.23897	0.127363	0.380834
K02042.K01783	K02042	phnE	phosphonate transport system permease protein	ko02010 ABC transporters	Inorganic ion transport and metabolism	COG3639	0.00398921	0.329836	0.170765	0.507322
K23753.K01783	K23753	ppk2, pap	AMP-polyphosphate phosphotransferase [EC:2.7.4.33]	Null	Energy production and conversion	COG2326	0.00386575	0.23679	0.126017	0.367336
K01768.K01783	K01768	E4.6.1.1	adenylate cyclase [EC:4.6.1.1]	ko00230 Purine metabolism*ko01100 Metabolic pathways*ko02025 Biofilm formation - Pseudomonas aeruginosa*ko04113 Meiosis - yeast*ko04213 Longevity regulating pathway - multiple species	Signal transduction mechanisms	COG2114	0.00198753	0.233348	0.123526	0.365139
K13927.K01783	K13927	citXG	holo-ACP synthase / triphosphoribosyl-dephospho-CoA synthase [EC:2.7.7.61 2.4.2.52]	ko02020 Two-component system	Coenzyme transport and metabolism, Lipid transport and metabolism	COG3697	0.00122367	0.2425	0.134352	0.369166
K22074.K01783	K22074	NFU1, HIRIP5	NFU1 iron-sulfur cluster scaffold homolog, mitochondrial	Null	Posttranslational modification, protein turnover, chaperones	COG0694	0.000231064	0.417649	0.216189	0.631302
K19422.K01783	K19422	epsD	glycosyltransferase EpsD [EC:2.4.-.-]	Null	Cell wall/membrane/envelope biogenesis	COG0438	0.000845503	0.274392	0.154299	0.432684
K07129.K01783	K07129	K07129	uncharacterized protein	Null	Function unknown	COG2108	0.00064551	0.255548	0.139073	0.391115
K00603.K01783	K00603	fctD	glutamate formiminotransferase / 5-formyltetrahydrofolate cyclo-ligase [EC:2.1.2.5 6.3.3.2]	ko00340 Histidine metabolism*ko00670 One carbon pool by folate*ko01100 Metabolic pathways	Amino acid transport and metabolism	COG3643	0.0006929	0.280154	0.151013	0.449058
K06977.K01783	K06977	K06977	uncharacterized protein	Null	General function prediction only	COG3818	0.000128233	0.235012	0.125005	0.371912
K01761.K01783	K01761	E4.4.1.11	methionine-gamma-lyase [EC:4.4.1.11]	ko00270 Cysteine and methionine metabolism*ko00450 Selenocompound metabolism*ko01100 Metabolic pathways	Amino acid transport and metabolism	COG0626	0.000737925	0.313624	0.151974	0.510118
K19337.K01783	K19337	hexR	RpiR family transcriptional regulator, carbohydrate utilization regulator	Null	Transcription	COG1737	0.00169149	0.243925	0.13237	0.3941
K01689.K01783	K01689	ENO, eno	enolase [EC:4.2.1.11]	ko00010 Glycolysis / Gluconeogenesis*ko00680 Methane metabolism*ko01100 Metabolic pathways*ko01110 Biosynthesis of secondary metabolites*ko01120 Microbial metabolism in diverse environments*ko01200 Carbon metabolism*ko01230 Biosynthesis of amino acids*ko03018 RNA degradation*ko04066 HIF-1 signaling pathway	Carbohydrate transport and metabolism	COG0148	0.0250554	0.278839	0.146263	0.456945
K03111.K01783	K03111	ssb	single-strand DNA-binding protein	ko03030 DNA replication*ko03430 Mismatch repair*ko03440 Homologous recombination	Replication, recombination and repair	COG0629	0.0808787	0.310208	0.159151	0.489655
K01520.K01783	K01520	dut, DUT	dUTP pyrophosphatase [EC:3.6.1.23]	ko00240 Pyrimidine metabolism*ko00983 Drug metabolism - other enzymes*ko01100 Metabolic pathways	Nucleotide transport and metabolism, Defense mechanisms	COG0756	0.0491894	0.264157	0.139334	0.431205
K01095.K01783	K01095	pgpA	phosphatidylglycerophosphatase A [EC:3.1.3.27]	ko00564 Glycerophospholipid metabolism*ko01100 Metabolic pathways	Lipid transport and metabolism	COG1267	0.0020669	0.295118	0.149968	0.480424
K07726.K01783	K07726	K07726	putative transcriptional regulator	Null	Transcription	COG2944	0.00763843	0.345714	0.180736	0.538728
K06962.K01783	K06962	K06962	uncharacterized protein	Null	General function prediction only	COG3688	0.00326235	0.305043	0.149341	0.506824
K21619.K01783	K21619	uxaE	tagaturonate epimerase [EC:5.1.2.7]	ko00040 Pentose and glucuronate interconversions_x000D_ ko01100 Metabolic pathways	Null	Null	0.0010149	0.223985	0.126799	0.349496
K02394.K01783	K02394	flgI	flagellar P-ring protein FlgI	ko02040 Flagellar assembly	Cell motility	COG1706	0.00277289	0.245569	0.13074	0.391109
K09942.K01783	K09942	K09942	uncharacterized protein	Null	Function unknown	COG3330	0.000293241	0.255691	0.132725	0.429626
K07138.K01783	K07138	K07138	uncharacterized protein	Null	Function unknown	COG2768	0.0247722	0.258345	0.131658	0.419981
K05895.K01783	K05895	cobK-cbiJ	precorrin-6A/cobalt-precorrin-6A reductase [EC:1.3.1.54 1.3.1.106]	ko00860 Porphyrin and chlorophyll metabolism*ko01100 Metabolic pathways*ko01240 Biosynthesis of cofactors	Coenzyme transport and metabolism	COG2099	0.00469746	0.277008	0.14852	0.45044
K07139.K01783	K07139	K07139	uncharacterized protein	Null	General function prediction only	COG1242	0.014391	0.229051	0.126525	0.361351
K05896.K01783	K05896	scpA	segregation and condensation protein A	Null	Replication, recombination and repair	COG1354	0.015367	0.269063	0.139714	0.431886
K09780.K01783	K09780	K09780	uncharacterized protein	Null	General function prediction only	COG2350	0.00410436	0.248678	0.12799	0.409949	0.0473596	0.142433	0.248011	0.14828	0.0370872	0.199792	0.137215	0.0554109	0.285218	0.132895	0.0634148	0.323025
K03701.K01783	K03701	uvrA	excinuclease ABC subunit A	ko03420 Nucleotide excision repair	Replication, recombination and repair	COG0178	0.0533763	0.266006	0.138867	0.426354
K03702.K01783	K03702	uvrB	excinuclease ABC subunit B	ko03420 Nucleotide excision repair	Replication, recombination and repair	COG0556	0.0289904	0.273534	0.141945	0.437641
K03703.K01783	K03703	uvrC	excinuclease ABC subunit C	ko03420 Nucleotide excision repair	Replication, recombination and repair	COG0322	0.0325794	0.25936	0.123658	0.423982
K03704.K01783	K03704	cspA	cold shock protein	Null	Transcription	COG1278	0.0148842	0.320647	0.164431	0.540872
K03705.K01783	K03705	hrcA	heat-inducible transcriptional repressor	Null	Transcription	COG1420	0.0152958	0.287171	0.158551	0.45948
K09787.K01783	K09787	K09787	uncharacterized protein	Null	Transcription	COG2739	0.0164999	0.289626	0.146166	0.441378
K03706.K01783	K03706	codY	transcriptional pleiotropic repressor	Null	Null	Null	0.0061135	0.24253	0.121862	0.399723
K16328.K01783	K16328	psuK	pseudouridine kinase [EC:2.7.1.83]	ko00240 Pyrimidine metabolism*ko01100 Metabolic pathways	Carbohydrate transport and metabolism	COG0524	0.00610582	0.275926	0.140539	0.438747
K03709.K01783	K03709	troR	DtxR family transcriptional regulator, Mn-dependent transcriptional regulator	Null	Transcription	COG1321	0.00472245	0.258557	0.139727	0.410932
K16329.K01783	K16329	psuG	pseudouridylate synthase [EC:4.2.1.70]	ko00240 Pyrimidine metabolism*ko01100 Metabolic pathways	Nucleotide transport and metabolism	COG2313	0.00481974	0.297373	0.151106	0.473535
K18979.K01783	K18979	queG	epoxyqueuosine reductase [EC:1.17.99.6]	Null	Translation, ribosomal structure and biogenesis	COG1600	0.0117218	0.242373	0.131802	0.38587
K09793.K01783	K09793	K09793	uncharacterized protein	Null	Function unknown	COG2839	0.00395979	0.23593	0.130758	0.390353
K03718.K01783	K03718	asnC	Lrp/AsnC family transcriptional regulator, regulator for asnA, asnC and gidA	Null	Transcription	COG1522	0.0194639	0.272565	0.144554	0.426773
K03719.K01783	K03719	lrp	Lrp/AsnC family transcriptional regulator, leucine-responsive regulatory protein	Null	Transcription	COG1522	0.0154913	0.262261	0.139759	0.422971
K21636.K01783	K21636	nrdD	ribonucleoside-triphosphate reductase (formate) [EC:1.1.98.6]	ko00230 Purine metabolism_x000D_ ko00240 Pyrimidine metabolism_x000D_ ko01100 Metabolic pathways	Nucleotide transport and metabolism	COG1328	0.0423721	0.250666	0.129528	0.401688
K07150.K01783	K07150	K07150	uncharacterized protein	Null	Function unknown	COG1811	0.0157001	0.281897	0.136973	0.467108
K03722.K01783	K03722	dinG	ATP-dependent DNA helicase DinG [EC:3.6.4.12]	Null	Replication, recombination and repair	COG1199	0.00371424	0.242054	0.128056	0.386334
K03723.K01783	K03723	mfd	transcription-repair coupling factor (superfamily II helicase) [EC:3.6.4.-]	ko03420 Nucleotide excision repair	Replication, recombination and repair, Transcription	COG1197	0.0282779	0.279208	0.145121	0.453371
K03724.K01783	K03724	lhr	ATP-dependent helicase Lhr and Lhr-like helicase [EC:3.6.4.-]	Null	Replication, recombination and repair	COG1201	0.00916614	0.289023	0.141547	0.472631
K08483.K01783	K08483	ptsI	phosphoenolpyruvate-protein phosphotransferase (PTS system enzyme I) [EC:2.7.3.9]	ko02060 Phosphotransferase system (PTS)	Carbohydrate transport and metabolism	COG1080	0.00892851	0.27614	0.143022	0.441856
K13787.K01783	K13787	idsA	geranylgeranyl diphosphate synthase, type I [EC:2.5.1.1 2.5.1.10 2.5.1.29]	ko00900 Terpenoid backbone biosynthesis*ko01100 Metabolic pathways*ko01110 Biosynthesis of secondary metabolites	Coenzyme transport and metabolism	COG0142	0.00180463	0.264538	0.136533	0.4206
K03270.K01783	K03270	kdsC	3-deoxy-D-manno-octulosonate 8-phosphate phosphatase (KDO 8-P phosphatase) [EC:3.1.3.45]	ko00540 Lipopolysaccharide biosynthesis*ko01100 Metabolic pathways	Cell wall/membrane/envelope biogenesis, General function prediction only	COG1778	0.0221335	0.270888	0.140465	0.419571
K03271.K01783	K03271	gmhA, lpcA	D-sedoheptulose 7-phosphate isomerase [EC:5.3.1.28]	ko00540 Lipopolysaccharide biosynthesis*ko01100 Metabolic pathways	Carbohydrate transport and metabolism	COG0279	0.0123487	0.263086	0.143945	0.40417
K03273.K01783	K03273	gmhB	D-glycero-D-manno-heptose 1,7-bisphosphate phosphatase [EC:3.1.3.82 3.1.3.83]	ko00540 Lipopolysaccharide biosynthesis*ko01100 Metabolic pathways	Amino acid transport and metabolism	COG0241	0.0088002	0.278432	0.15299	0.429257
K03274.K01783	K03274	gmhD, rfaD	ADP-L-glycero-D-manno-heptose 6-epimerase [EC:5.1.3.20]	ko00540 Lipopolysaccharide biosynthesis*ko01100 Metabolic pathways	Cell wall/membrane/envelope biogenesis	COG0451	0.00524727	0.24454	0.132629	0.391854
K07164.K01783	K07164	K07164	uncharacterized protein	Null	General function prediction only	COG1579	0.0162166	0.297951	0.157165	0.482887
K07165.K01783	K07165	fecR	transmembrane sensor	ko02020 Two-component system	Inorganic ion transport and metabolism, Signal transduction mechanisms	COG3712	0.0265174	0.278676	0.133408	0.465295
K07166.K01783	K07166	K07166	ACT domain-containing protein	Null	Signal transduction mechanisms	COG3830	0.0171465	0.279678	0.140623	0.442924
K03734.K01783	K03734	apbE	FAD:protein FMN transferase [EC:2.7.1.180]	Null	Coenzyme transport and metabolism	COG1477	0.0317886	0.265334	0.128787	0.428983
K03737.K01783	K03737	por, nifJ	pyruvate-ferredoxin/flavodoxin oxidoreductase [EC:1.2.7.1 1.2.7.-]	ko00010 Glycolysis / Gluconeogenesis*ko00020 Citrate cycle (TCA cycle)*ko00620 Pyruvate metabolism*ko00650 Butanoate metabolism*ko00720 Carbon fixation pathways in prokaryotes*ko01100 Metabolic pathways*ko01110 Biosynthesis of secondary metabolites*ko01120 Microbial metabolism in diverse environments*ko01200 Carbon metabolism	Energy production and conversion	COG0674	0.0169465	0.265827	0.139937	0.428938
K11145.K01783	K11145	K11145	ribonuclease III family protein [EC:3.1.26.-]	Null	Translation, ribosomal structure and biogenesis	COG1939	0.0164816	0.268922	0.145686	0.41532
K03281.K01783	K03281	TC.CIC	chloride channel protein, CIC family	Null	Inorganic ion transport and metabolism	COG0038	0.0185702	0.385115	0.210194	0.588739
K03282.K01783	K03282	mscL	large conductance mechanosensitive channel	Null	Cell wall/membrane/envelope biogenesis	COG1970	0.0329896	0.280134	0.146833	0.457203
K03286.K01783	K03286	TC.OOP	OmpA-OmpF porin, OOP family	Null	Cell wall/membrane/envelope biogenesis	COG2885	0.0202079	0.302017	0.151873	0.493808
K07171.K01783	K07171	mazF, ndoA, chpA	mRNA interferase MazF [EC:3.1.-.-]	Null	Defense mechanisms	COG2337	0.0261589	0.251736	0.126834	0.394149
K07172.K01783	K07172	mazE, chpAI	antitoxin MazE	Null	Signal transduction mechanisms	COG2336	0.00305394	0.253889	0.137473	0.401303
K07173.K01783	K07173	luxS	S-ribosylhomocysteine lyase [EC:4.4.1.21]	ko00270 Cysteine and methionine metabolism*ko01100 Metabolic pathways*ko01230 Biosynthesis of amino acids*ko02024 Quorum sensing*ko02026 Biofilm formation - Escherichia coli*ko05111 Biofilm formation - Vibrio cholerae	Signal transduction mechanisms	COG1854	0.0270533	0.252665	0.128665	0.425886
K03742.K01783	K03742	pncC	nicotinamide-nucleotide amidase [EC:3.5.1.42]	ko00760 Nicotinate and nicotinamide metabolism	General function prediction only	COG1058	0.00836659	0.285864	0.157957	0.456446
K03743.K01783	K03743	pncC	nicotinamide-nucleotide amidase [EC:3.5.1.42]	ko00760 Nicotinate and nicotinamide metabolism	Coenzyme transport and metabolism	COG1546	0.00521156	0.292144	0.154712	0.470441
K03744.K01783	K03744	lemA	LemA protein	Null	Function unknown	COG1704	0.0320833	0.262868	0.142997	0.426233
K03748.K01783	K03748	sanA	SanA protein	Null	Cell wall/membrane/envelope biogenesis	COG2949	0.00720247	0.259796	0.136923	0.424587
K02426.K01783	K02426	sufE	cysteine desulfuration protein SufE	Null	Posttranslational modification, protein turnover, chaperones	COG2166	0.0168628	0.33027	0.183849	0.518778
K02427.K01783	K02427	rlmE, rrmJ, ftsJ	23S rRNA (uridine2552-2'-O)-methyltransferase [EC:2.1.1.166]	Null	Translation, ribosomal structure and biogenesis	COG0293	0.00358053	0.238054	0.125906	0.381021
K02429.K01783	K02429	fucP	MFS transporter, FHS family, L-fucose permease	Null	Carbohydrate transport and metabolism	COG0738	0.0511181	0.332882	0.170205	0.527262
K03292.K01783	K03292	TC.GPH	glycoside/pentoside/hexuronide:cation symporter, GPH family	Null	Carbohydrate transport and metabolism	COG2211	0.0272998	0.26589	0.142685	0.419944
K06317.K01783	K06317	bofA	inhibitor of the pro-sigma K processing machinery	Null	Null	Null	0.00737554	0.262076	0.148681	0.414929
K03298.K01783	K03298	TC.DME	drug/metabolite transporter, DME family	Null	Carbohydrate transport and metabolism, Amino acid transport and metabolism, General function prediction only	COG0697	0.00491603	0.271341	0.141862	0.425796
K03299.K01783	K03299	TC.GNTP	gluconate:H+ symporter, GntP family	Null	Carbohydrate transport and metabolism, General function prediction only	COG2610	0.00624376	0.304308	0.166323	0.482182
K08963.K01783	K08963	mtnA	methylthioribose-1-phosphate isomerase [EC:5.3.1.23]	ko00270 Cysteine and methionine metabolism*ko01100 Metabolic pathways	Null	Catalysis of the reaction: S-methyl-5-thio-alpha-D-ribose 1-phosphate = S-methyl-5-thio-D-ribulose 1-phosphate.	0.00827061	0.297365	0.15463	0.485141
K01104.K01783	K01104	E3.1.3.48	protein-tyrosine phosphatase [EC:3.1.3.48]	ko02020 Two-component system	Signal transduction mechanisms	COG0394	0.0332298	0.28819	0.149107	0.467237
K08968.K01783	K08968	msrC	L-methionine (R)-S-oxide reductase [EC:1.8.4.14]	ko00270 Cysteine and methionine metabolism	Defense mechanisms, Signal transduction mechanisms	COG1956	0.0220286	0.240608	0.128297	0.380192
K03750.K01783	K03750	moeA	molybdopterin molybdotransferase [EC:2.10.1.1]	ko00790 Folate biosynthesis*ko01100 Metabolic pathways*ko01240 Biosynthesis of cofactors	Coenzyme transport and metabolism	COG0303	0.00418206	0.303821	0.151618	0.481593
K03752.K01783	K03752	mobA	molybdenum cofactor guanylyltransferase [EC:2.7.7.77]	ko00790 Folate biosynthesis*ko01100 Metabolic pathways	Coenzyme transport and metabolism	COG0746	0.00470947	0.285234	0.152997	0.473105
K02431.K01783	K02431	fucU, FUOM	L-fucose mutarotase [EC:5.1.3.29]	Null	Carbohydrate transport and metabolism	COG1869	0.00231413	0.261656	0.138457	0.420895
K02434.K01783	K02434	gatB, PET112	aspartyl-tRNA(Asn)/glutamyl-tRNA(Gln) amidotransferase subunit B [EC:6.3.5.6 6.3.5.7]	ko00970 Aminoacyl-tRNA biosynthesis*ko01100 Metabolic pathways	Translation, ribosomal structure and biogenesis	COG0064	0.00916616	0.251851	0.138302	0.400979
K02435.K01783	K02435	gatC, GATC	aspartyl-tRNA(Asn)/glutamyl-tRNA(Gln) amidotransferase subunit C [EC:6.3.5.6 6.3.5.7]	ko00970 Aminoacyl-tRNA biosynthesis*ko01100 Metabolic pathways	Translation, ribosomal structure and biogenesis	COG0721	0.00932448	0.301264	0.156047	0.480226
K02437.K01783	K02437	gcvH, GCSH	glycine cleavage system H protein	ko00260 Glycine, serine and threonine metabolism*ko00630 Glyoxylate and dicarboxylate metabolism*ko01100 Metabolic pathways*ko01110 Biosynthesis of secondary metabolites*ko01200 Carbon metabolism	Amino acid transport and metabolism	COG0509	0.0208538	0.287781	0.148292	0.457659
K11621.K01783	K11621	liaG	lia operon protein LiaG	ko02020 Two-component system	Function unknown	COG3595	0.00570046	0.313598	0.164206	0.483113
K08972.K01783	K08972	K08972	putative membrane protein	Null	Function unknown	COG1950	0.00603064	0.295	0.141058	0.475093
K07192.K01783	K07192	FLOT	flotillin	ko04910 Insulin signaling pathway	Function unknown	COG2268	0.00680721	0.30595	0.155642	0.491012
K08978.K01783	K08978	TC.BAT1	bacterial/archaeal transporter family protein	Null	Function unknown	COG2510	0.023416	0.229362	0.122893	0.370009
K01119.K01783	K01119	cpdB	2',3'-cyclic-nucleotide 2'-phosphodiesterase / 3'-nucleotidase [EC:3.1.4.16 3.1.3.6]	ko00230 Purine metabolism*ko00240 Pyrimidine metabolism*ko01100 Metabolic pathways	Nucleotide transport and metabolism, Defense mechanisms	COG0737	0.0116169	0.323478	0.166362	0.51918
K15519.K01783	K15519	dck	deoxyadenosine/deoxycytidine kinase [EC:2.7.1.76 2.7.1.74]	ko00230 Purine metabolism*ko00240 Pyrimidine metabolism*ko01100 Metabolic pathways	Nucleotide transport and metabolism	COG1428	0.021241	0.243915	0.124827	0.397195
K03768.K01783	K03768	PPIB, ppiB	peptidyl-prolyl cis-trans isomerase B (cyclophilin B) [EC:5.2.1.8]	Null	Posttranslational modification, protein turnover, chaperones	COG0652	0.041948	0.229279	0.124845	0.364276
K12952.K01783	K12952	ctpE	cation-transporting P-type ATPase E [EC:7.2.2.-]	Null	Inorganic ion transport and metabolism	COG0474	0.00656247	0.276376	0.146851	0.443678
K11175.K01783	K11175	purN	phosphoribosylglycinamide formyltransferase 1 [EC:2.1.2.2]	ko00230 Purine metabolism*ko00670 One carbon pool by folate*ko01100 Metabolic pathways*ko01110 Biosynthesis of secondary metabolites	Nucleotide transport and metabolism	COG0299	0.0267083	0.261894	0.137073	0.428352
K11176.K01783	K11176	purO	IMP cyclohydrolase [EC:3.5.4.10]	ko00230 Purine metabolism*ko01100 Metabolic pathways*ko01110 Biosynthesis of secondary metabolites	Nucleotide transport and metabolism	COG3363	0.0112608	0.278405	0.155578	0.439036
K24258.K01783	K24258	wbjD	UDP-N-acetyl-L-fucosamine synthase [EC:5.1.3.28]	ko00541 O-Antigen nucleotide sugar biosynthesis_x000D_ ko01100 Metabolic pathways	Cell wall/membrane/envelope biogenesis	COG0381	0.00799542	0.292496	0.134545	0.488318
K02902.K01783	K02902	RP-L28, MRPL28, rpmB	large subunit ribosomal protein L28	ko03010 Ribosome	Translation, ribosomal structure and biogenesis	COG0227	0.033504	0.24171	0.134882	0.391985
K02904.K01783	K02904	RP-L29, rpmC	large subunit ribosomal protein L29	ko03010 Ribosome	Translation, ribosomal structure and biogenesis	COG0255	0.0346883	0.314784	0.163911	0.504195
K02906.K01783	K02906	RP-L3, MRPL3, rplC	large subunit ribosomal protein L3	ko03010 Ribosome	Translation, ribosomal structure and biogenesis	COG0087	0.0320737	0.260994	0.141916	0.417517
K02907.K01783	K02907	RP-L30, MRPL30, rpmD	large subunit ribosomal protein L30	ko03010 Ribosome	Translation, ribosomal structure and biogenesis	COG1841	0.0370055	0.264595	0.137342	0.415951
K02908.K01783	K02908	RP-L30e, RPL30	large subunit ribosomal protein L30e	ko03010 Ribosome*ko05171 Coronavirus disease - COVID-19	Translation, ribosomal structure and biogenesis	COG1911	0.00171005	0.237646	0.1276	0.373882
K02909.K01783	K02909	RP-L31, rpmE	large subunit ribosomal protein L31	ko03010 Ribosome	Translation, ribosomal structure and biogenesis	COG0254	0.0350578	0.241928	0.130429	0.376819
K01129.K01783	K01129	dgt	dGTPase [EC:3.1.5.1]	ko00230 Purine metabolism*ko01100 Metabolic pathways	Nucleotide transport and metabolism	COG0232	0.0332212	0.251308	0.126486	0.40727
K03770.K01783	K03770	ppiD	peptidyl-prolyl cis-trans isomerase D [EC:5.2.1.8]	Null	Posttranslational modification, protein turnover, chaperones	COG0760	0.0163029	0.33339	0.173346	0.518917
K03771.K01783	K03771	surA	peptidyl-prolyl cis-trans isomerase SurA [EC:5.2.1.8]	Null	Posttranslational modification, protein turnover, chaperones	COG0760	0.019108	0.294344	0.156584	0.463136
K03772.K01783	K03772	fkpA	FKBP-type peptidyl-prolyl cis-trans isomerase FkpA [EC:5.2.1.8]	Null	Posttranslational modification, protein turnover, chaperones	COG0545	0.0233536	0.271065	0.141104	0.423094
K03775.K01783	K03775	slyD	FKBP-type peptidyl-prolyl cis-trans isomerase SlyD [EC:5.2.1.8]	Null	Posttranslational modification, protein turnover, chaperones	COG1047	0.00526707	0.345869	0.1714	0.549198
K03778.K01783	K03778	ldhA	D-lactate dehydrogenase [EC:1.1.1.28]	ko00620 Pyruvate metabolism*ko01100 Metabolic pathways*ko01120 Microbial metabolism in diverse environments	Energy production and conversion, Coenzyme transport and metabolism, General function prediction only	COG1052	0.0170615	0.301507	0.151118	0.504545
K12960.K01783	K12960	mtaD	5-methylthioadenosine/S-adenosylhomocysteine deaminase [EC:3.5.4.31 3.5.4.28]	ko00270 Cysteine and methionine metabolism*ko01100 Metabolic pathways	Nucleotide transport and metabolism, General function prediction only	COG0402	0.00883723	0.255471	0.1314	0.418381
K12962.K01783	K12962	arnE	undecaprenyl phosphate-alpha-L-ara4N flippase subunit ArnE	ko01503 Cationic antimicrobial peptide (CAMP) resistance	Carbohydrate transport and metabolism, Amino acid transport and metabolism, General function prediction only	COG0697	0.0047352	0.288719	0.145467	0.476411
K16850.K01783	K16850	uxaA2	altronate dehydratase large subunit [EC:4.2.1.7]	ko00040 Pentose and glucuronate interconversions*ko01100 Metabolic pathways	Carbohydrate transport and metabolism	COG2721	0.00490321	0.288967	0.146803	0.475297
K06346.K01783	K06346	jag	spoIIIJ-associated protein	Null	General function prediction only	COG1847	0.0178733	0.2814	0.151882	0.450481
K02910.K01783	K02910	RP-L31e, RPL31	large subunit ribosomal protein L31e	ko03010 Ribosome*ko05171 Coronavirus disease - COVID-19	Translation, ribosomal structure and biogenesis	COG2097	0.00213184	0.244247	0.126691	0.385883
K02911.K01783	K02911	RP-L32, MRPL32, rpmF	large subunit ribosomal protein L32	ko03010 Ribosome	Translation, ribosomal structure and biogenesis	COG0333	0.0321283	0.24245	0.128297	0.389094
K15532.K01783	K15532	yteR, yesR	unsaturated rhamnogalacturonyl hydrolase [EC:3.2.1.172]	Null	Carbohydrate transport and metabolism	COG4225	0.02769	0.262005	0.140381	0.425616
K02913.K01783	K02913	RP-L33, MRPL33, rpmG	large subunit ribosomal protein L33	ko03010 Ribosome	Translation, ribosomal structure and biogenesis	COG0267	0.0347294	0.244647	0.131741	0.391798
K02914.K01783	K02914	RP-L34, MRPL34, rpmH	large subunit ribosomal protein L34	ko03010 Ribosome	Translation, ribosomal structure and biogenesis	COG0230	0.0301692	0.251596	0.132145	0.395128
K02916.K01783	K02916	RP-L35, MRPL35, rpmI	large subunit ribosomal protein L35	ko03010 Ribosome	Translation, ribosomal structure and biogenesis	COG0291	0.034271	0.303074	0.155866	0.48997
K08998.K01783	K08998	K08998	uncharacterized protein	Null	Cell wall/membrane/envelope biogenesis	COG0759	0.0348284	0.246175	0.131147	0.391937
K08999.K01783	K08999	K08999	uncharacterized protein	Null	General function prediction only	COG1259	0.00695787	0.261926	0.1416	0.422518
K01139.K01783	K01139	spoT	GTP diphosphokinase / guanosine-3',5'-bis(diphosphate) 3'-diphosphatase [EC:2.7.6.5 3.1.7.2]	ko00230 Purine metabolism*ko01100 Metabolic pathways	Signal transduction mechanisms, Transcription	COG0317	0.0126954	0.335653	0.169553	0.546277
K15539.K01783	K15539	rodZ	cytoskeleton protein RodZ	Null	Cell cycle control, cell division, chromosome partitioning	COG1426	0.00593892	0.269941	0.143142	0.443884
K02919.K01783	K02919	RP-L36, MRPL36, rpmJ	large subunit ribosomal protein L36	ko03010 Ribosome	Translation, ribosomal structure and biogenesis	COG0257	0.0272355	0.253653	0.13004	0.41591
K03780.K01783	K03780	ttdB	L(+)-tartrate dehydratase beta subunit [EC:4.2.1.32]	ko00630 Glyoxylate and dicarboxylate metabolism*ko01100 Metabolic pathways	Energy production and conversion	COG1838	0.0014421	0.22952	0.12118	0.36152
K03783.K01783	K03783	punA, PNP	purine-nucleoside phosphorylase [EC:2.4.2.1]	ko00230 Purine metabolism*ko00240 Pyrimidine metabolism*ko00760 Nicotinate and nicotinamide metabolism*ko01100 Metabolic pathways*ko01110 Biosynthesis of secondary metabolites	Nucleotide transport and metabolism	COG0005	0.0185254	0.371465	0.202755	0.583757
K03785.K01783	K03785	aroD	3-dehydroquinate dehydratase I [EC:4.2.1.10]	ko00400 Phenylalanine, tyrosine and tryptophan biosynthesis*ko01100 Metabolic pathways*ko01110 Biosynthesis of secondary metabolites*ko01230 Biosynthesis of amino acids	Amino acid transport and metabolism	COG0710	0.00363308	0.342831	0.181418	0.525188
K03786.K01783	K03786	aroQ, qutE	3-dehydroquinate dehydratase II [EC:4.2.1.10]	ko00400 Phenylalanine, tyrosine and tryptophan biosynthesis*ko01100 Metabolic pathways*ko01110 Biosynthesis of secondary metabolites*ko01230 Biosynthesis of amino acids	Amino acid transport and metabolism	COG0757	0.0288168	0.256076	0.134983	0.401624
K03787.K01783	K03787	surE	5'-nucleotidase [EC:3.1.3.5]	ko00230 Purine metabolism*ko00240 Pyrimidine metabolism*ko00760 Nicotinate and nicotinamide metabolism*ko01100 Metabolic pathways*ko01110 Biosynthesis of secondary metabolites	Replication, recombination and repair	COG0496	0.0226767	0.37605	0.197261	0.578599
K03789.K01783	K03789	rimI	[ribosomal protein S18]-alanine N-acetyltransferase [EC:2.3.1.266]	Null	Translation, ribosomal structure and biogenesis	COG0456	0.0167495	0.284032	0.152129	0.447142
K12976.K01783	K12976	pagL	lipid A 3-O-deacylase [EC:3.1.1.-]	ko00540 Lipopolysaccharide biosynthesis	Null	Null	0.00711043	0.306322	0.152584	0.497916
K02469.K01783	K02469	gyrA	DNA gyrase subunit A [EC:5.6.2.2]	Null	Replication, recombination and repair	COG0188	0.0270285	0.282914	0.144132	0.461249
K01142.K01783	K01142	E3.1.11.2, xthA	exodeoxyribonuclease III [EC:3.1.11.2]	ko03410 Base excision repair	Replication, recombination and repair	COG0708	0.0325974	0.296392	0.142319	0.49254	0.00425928	0.0100428	0.296852	0.0108333	0.00330132	0.233427	0.00969938	0.00476192	0.327365	0.00923801	0.00543262	0.369305
K01144.K01783	K01144	E3.1.11.5	exodeoxyribonuclease V [EC:3.1.11.5]	Null	Null	Catalysis of the exonucleolytic cleavage (in the presence of ATP) in either 5' to 3' or 3' to 5' direction to yield 5'-phosphooligonucleotides.	0.0157974	0.293434	0.148212	0.470948
K02929.K01783	K02929	RP-L44e, RPL44	large subunit ribosomal protein L44e	ko03010 Ribosome*ko05171 Coronavirus disease - COVID-19	Translation, ribosomal structure and biogenesis	COG1631	0.00219879	0.269471	0.140861	0.433045
K03797.K01783	K03797	E3.4.21.102, prc, ctpA	carboxyl-terminal processing protease [EC:3.4.21.102]	Null	Posttranslational modification, protein turnover, chaperones	COG0793	0.0609428	0.346489	0.177047	0.546989
K03798.K01783	K03798	ftsH, hflB	cell division protease FtsH [EC:3.4.24.-]	Null	Posttranslational modification, protein turnover, chaperones	COG0465	0.0455413	0.268649	0.133958	0.430724
K03799.K01783	K03799	htpX	heat shock protein HtpX [EC:3.4.24.-]	Null	Posttranslational modification, protein turnover, chaperones	COG0501	0.0109038	0.24363	0.136358	0.392601
K12984.K01783	K12984	waaE, kdtX	(heptosyl)LPS beta-1,4-glucosyltransferase [EC:2.4.1.-]	Null	Cell wall/membrane/envelope biogenesis	COG0463	0.0150774	0.254396	0.135095	0.401189
K01607.K01783	K01607	pcaC	4-carboxymuconolactone decarboxylase [EC:4.1.1.44]	ko00362 Benzoate degradation*ko01100 Metabolic pathways*ko01120 Microbial metabolism in diverse environments*ko01220 Degradation of aromatic compounds	General function prediction only	COG0599	0.036135	0.248581	0.137172	0.40123
K02470.K01783	K02470	gyrB	DNA gyrase subunit B [EC:5.6.2.2]	Null	Replication, recombination and repair	COG0187	0.0280838	0.267133	0.137976	0.440352
K16870.K01783	K16870	wbbL	N-acetylglucosaminyl-diphospho-decaprenol L-rhamnosyltransferase [EC:2.4.1.289]	ko00572 Arabinogalactan biosynthesis - Mycobacterium*ko01100 Metabolic pathways	Carbohydrate transport and metabolism	COG1216	0.0135518	0.317022	0.170155	0.518789
K02472.K01783	K02472	wecC	UDP-N-acetyl-D-mannosaminuronic acid dehydrogenase [EC:1.1.1.336]	ko00520 Amino sugar and nucleotide sugar metabolism*ko00541 O-Antigen nucleotide sugar biosynthesis*ko01100 Metabolic pathways*ko02020 Two-component system*ko05111 Biofilm formation - Vibrio cholerae	Cell wall/membrane/envelope biogenesis	COG0677	0.00310059	0.28607	0.15057	0.457451
K02474.K01783	K02474	wbpO	UDP-N-acetyl-D-glucosamine/UDP-N-acetyl-D-galactosamine dehydrogenase [EC:1.1.1.136 1.1.1.-]	ko00520 Amino sugar and nucleotide sugar metabolism*ko00541 O-Antigen nucleotide sugar biosynthesis*ko01100 Metabolic pathways	Cell wall/membrane/envelope biogenesis	COG0677	0.0066967	0.234561	0.135237	0.377508	0.0292314	0.0951591	0.233944	0.100026	0.0215535	0.174838	0.0924483	0.0344859	0.266085	0.0883584	0.0398537	0.309991
K02477.K01783	K02477	K02477	two-component system, LytTR family, response regulator	Null	Transcription, Signal transduction mechanisms	COG3279	0.00950644	0.23274	0.125654	0.367199
K02478.K01783	K02478	K02478	two-component system, LytTR family, sensor kinase [EC:2.7.13.3]	Null	Signal transduction mechanisms	COG3275	0.0126721	0.243113	0.129338	0.39154
K01151.K01783	K01151	nfo	deoxyribonuclease IV [EC:3.1.21.2]	ko03410 Base excision repair	Replication, recombination and repair	COG0648	0.0121809	0.276572	0.150322	0.449323
K01153.K01783	K01153	hsdR	type I restriction enzyme, R subunit [EC:3.1.21.3]	Null	Defense mechanisms	COG0610	0.0549487	0.302175	0.145499	0.49375
K01156.K01783	K01156	res	type III restriction enzyme [EC:3.1.21.5]	Null	Defense mechanisms	COG3587	0.0247444	0.305738	0.152586	0.492731
K02939.K01783	K02939	RP-L9, MRPL9, rplI	large subunit ribosomal protein L9	ko03010 Ribosome	Translation, ribosomal structure and biogenesis	COG0359	0.0367559	0.253464	0.132648	0.411624
K01159.K01783	K01159	ruvC	crossover junction endodeoxyribonuclease RuvC [EC:3.1.22.4]	ko03440 Homologous recombination	Replication, recombination and repair	COG0817	0.0289713	0.249715	0.133102	0.399531
K01610.K01783	K01610	E4.1.1.49, pckA	phosphoenolpyruvate carboxykinase (ATP) [EC:4.1.1.49]	ko00010 Glycolysis / Gluconeogenesis*ko00020 Citrate cycle (TCA cycle)*ko00620 Pyruvate metabolism*ko00710 Carbon fixation in photosynthetic organisms*ko01100 Metabolic pathways*ko01110 Biosynthesis of secondary metabolites*ko01120 Microbial metabolism in diverse environments*ko01200 Carbon metabolism	Energy production and conversion	COG1866	0.0181353	0.318317	0.159708	0.509732
K12990.K01783	K12990	rfbF, rhlC	rhamnosyltransferase [EC:2.4.1.-]	ko02024 Quorum sensing*ko02025 Biofilm formation - Pseudomonas aeruginosa	Carbohydrate transport and metabolism	COG1216	0.00371152	0.26378	0.143132	0.426557
K01613.K01783	K01613	psd, PISD	phosphatidylserine decarboxylase [EC:4.1.1.65]	ko00564 Glycerophospholipid metabolism*ko01100 Metabolic pathways*ko01110 Biosynthesis of secondary metabolites	Lipid transport and metabolism	COG0688	0.0257579	0.315179	0.171891	0.490927
K12994.K01783	K12994	wbdB, mtfB	O-antigen biosynthesis alpha-1,3-mannosyltransferase [EC:2.4.1.349 2.4.1.-]	Null	Cell wall/membrane/envelope biogenesis	COG0438	0.0211428	0.313683	0.167963	0.507434
K07699.K01783	K07699	spo0A	two-component system, response regulator, stage 0 sporulation protein A	ko02020 Two-component system*ko02024 Quorum sensing	Signal transduction mechanisms	COG0784	0.00846876	0.252535	0.139798	0.391504
K01619.K01783	K01619	deoC, DERA	deoxyribose-phosphate aldolase [EC:4.1.2.4]	ko00030 Pentose phosphate pathway*ko01100 Metabolic pathways	Nucleotide transport and metabolism	COG0274	0.0307181	0.246702	0.134022	0.393402
K12997.K01783	K12997	rgpB	rhamnosyltransferase [EC:2.4.1.-]	Null	Cell wall/membrane/envelope biogenesis	COG0463	0.0140366	0.246968	0.131931	0.402635
K12998.K01783	K12998	rgpE	glucosyltransferase [EC:2.4.1.-]	Null	Cell wall/membrane/envelope biogenesis	COG0463	0.00603682	0.28663	0.139952	0.494056
K02483.K01783	K02483	K02483	two-component system, OmpR family, response regulator	Null	Signal transduction mechanisms, Transcription	COG0745	0.0486361	0.291248	0.155988	0.478424
K10804.K01783	K10804	tesA	acyl-CoA thioesterase I [EC:3.1.2.- 3.1.2.2 3.1.1.2 3.1.1.5]	ko01040 Biosynthesis of unsaturated fatty acids	Amino acid transport and metabolism	COG2755	0.0114887	0.212986	0.118927	0.339779	0.018831	0.0691194	0.214348	0.071952	0.014122	0.161247	0.0668142	0.0224868	0.252024	0.0639882	0.026416	0.292585
K06374.K01783	K06374	spmB	spore maturation protein B	Null	Function unknown	COG0700	0.00474626	0.229716	0.130065	0.349311
K01163.K01783	K01163	K01163	uncharacterized protein	Null	Function unknown	COG4866	0.0094754	0.272819	0.144964	0.452019
K02945.K01783	K02945	RP-S1, rpsA	small subunit ribosomal protein S1	ko03010 Ribosome	Translation, ribosomal structure and biogenesis	COG0539	0.0226282	0.214956	0.116832	0.34026
K02946.K01783	K02946	RP-S10, MRPS10, rpsJ	small subunit ribosomal protein S10	ko03010 Ribosome	Translation, ribosomal structure and biogenesis	COG0051	0.0377097	0.251724	0.128035	0.402388
K01167.K01783	K01167	rnaSA	ribonuclease T1 [EC:4.6.1.24]	Null	Null	Catalysis of the endonucleolytic cleavage to nucleoside 3'-phosphates and 3'-phosphooligonucleotides ending in Gp with 2',3'-cyclic phosphate intermediates.	0.00912431	0.263734	0.148445	0.415478
K20866.K01783	K20866	yihX	glucose-1-phosphatase [EC:3.1.3.10]	ko00010 Glycolysis / Gluconeogenesis*ko01120 Microbial metabolism in diverse environments	Coenzyme transport and metabolism	COG1011	0.00727674	0.308574	0.161168	0.494946
K01624.K01783	K01624	FBA, fbaA	fructose-bisphosphate aldolase, class II [EC:4.1.2.13]	ko00010 Glycolysis / Gluconeogenesis*ko00030 Pentose phosphate pathway*ko00051 Fructose and mannose metabolism*ko00680 Methane metabolism*ko00710 Carbon fixation in photosynthetic organisms*ko01100 Metabolic pathways*ko01110 Biosynthesis of secondary metabolites*ko01120 Microbial metabolism in diverse environments*ko01200 Carbon metabolism*ko01230 Biosynthesis of amino acids	Carbohydrate transport and metabolism	COG0191	0.0359904	0.24118	0.122778	0.389952
K01625.K01783	K01625	eda	2-dehydro-3-deoxyphosphogluconate aldolase / (4S)-4-hydroxy-2-oxoglutarate aldolase [EC:4.1.2.14 4.1.3.42]	ko00030 Pentose phosphate pathway*ko00630 Glyoxylate and dicarboxylate metabolism*ko01100 Metabolic pathways*ko01120 Microbial metabolism in diverse environments*ko01200 Carbon metabolism	Carbohydrate transport and metabolism	COG0800	0.0222491	0.275163	0.137688	0.437829
K01627.K01783	K01627	kdsA	2-dehydro-3-deoxyphosphooctonate aldolase (KDO 8-P synthase) [EC:2.5.1.55]	ko00540 Lipopolysaccharide biosynthesis*ko01100 Metabolic pathways	Cell wall/membrane/envelope biogenesis	COG2877	0.0191158	0.339283	0.184302	0.520102
K18122.K01783	K18122	cat2, abfT	4-hydroxybutyrate CoA-transferase [EC:2.8.3.-]	ko00650 Butanoate metabolism*ko01100 Metabolic pathways*ko01200 Carbon metabolism	Null	Null	0.00556643	0.27945	0.158482	0.434956
K01628.K01783	K01628	fucA	L-fuculose-phosphate aldolase [EC:4.1.2.17]	ko00040 Pentose and glucuronate interconversions*ko00051 Fructose and mannose metabolism*ko01100 Metabolic pathways*ko01120 Microbial metabolism in diverse environments	Carbohydrate transport and metabolism	COG0235	0.00677811	0.263241	0.139771	0.43264
K01629.K01783	K01629	rhaD	rhamnulose-1-phosphate aldolase [EC:4.1.2.19]	ko00040 Pentose and glucuronate interconversions*ko00051 Fructose and mannose metabolism*ko01100 Metabolic pathways*ko01120 Microbial metabolism in diverse environments	Carbohydrate transport and metabolism	COG0235	0.013403	0.233321	0.126936	0.376493
K02492.K01783	K02492	hemA	glutamyl-tRNA reductase [EC:1.2.1.70]	ko00860 Porphyrin and chlorophyll metabolism*ko01100 Metabolic pathways*ko01110 Biosynthesis of secondary metabolites*ko01120 Microbial metabolism in diverse environments*ko01240 Biosynthesis of cofactors	Coenzyme transport and metabolism	COG0373	0.00549499	0.327979	0.172757	0.528098
K02495.K01783	K02495	hemN, hemZ	oxygen-independent coproporphyrinogen III oxidase [EC:1.3.98.3]	ko00860 Porphyrin and chlorophyll metabolism*ko01100 Metabolic pathways*ko01110 Biosynthesis of secondary metabolites*ko01240 Biosynthesis of cofactors	Coenzyme transport and metabolism	COG0635	0.0350878	0.248394	0.125881	0.400958
K16898.K01783	K16898	addA	ATP-dependent helicase/nuclease subunit A [EC:3.1.-.- 3.6.4.12]	Null	Replication, recombination and repair	COG1074	0.0112891	0.266869	0.141171	0.42044
K02499.K01783	K02499	yabN	tetrapyrrole methylase family protein / MazG family protein	Null	General function prediction only	COG3956	0.00409912	0.317387	0.155358	0.532733
K16899.K01783	K16899	addB	ATP-dependent helicase/nuclease subunit B [EC:3.1.-.- 3.6.4.12]	Null	Replication, recombination and repair	COG3857	0.0259369	0.265466	0.140772	0.435397
K06381.K01783	K06381	spoIID	stage II sporulation protein D	Null	Cell wall/membrane/envelope biogenesis	COG2385	0.0240839	0.274901	0.14196	0.451958
K02950.K01783	K02950	RP-S12, MRPS12, rpsL	small subunit ribosomal protein S12	ko03010 Ribosome	Translation, ribosomal structure and biogenesis	COG0048	0.038045	0.237345	0.12927	0.377427
K02952.K01783	K02952	RP-S13, rpsM	small subunit ribosomal protein S13	ko03010 Ribosome	Translation, ribosomal structure and biogenesis	COG0099	0.0329287	0.238013	0.130359	0.37873
K01173.K01783	K01173	ENDOG	endonuclease G, mitochondrial	ko04210 Apoptosis	Nucleotide transport and metabolism	COG1864	0.0329095	0.338236	0.177471	0.543019
K01174.K01783	K01174	nuc	micrococcal nuclease [EC:3.1.31.1]	Null	Replication, recombination and repair	COG1525	0.00319389	0.263439	0.141647	0.425096
K02954.K01783	K02954	RP-S14, MRPS14, rpsN	small subunit ribosomal protein S14	ko03010 Ribosome	Translation, ribosomal structure and biogenesis	COG0199	0.038642	0.2726	0.146489	0.44185
K01176.K01783	K01176	AMY, amyA, malS	alpha-amylase [EC:3.2.1.1]	ko00500 Starch and sucrose metabolism*ko01100 Metabolic pathways*ko01110 Biosynthesis of secondary metabolites*ko04970 Salivary secretion*ko04972 Pancreatic secretion*ko04973 Carbohydrate digestion and absorption	Carbohydrate transport and metabolism	COG0366	0.0177311	0.390143	0.203544	0.610787
K02956.K01783	K02956	RP-S15, MRPS15, rpsO	small subunit ribosomal protein S15	ko03010 Ribosome	Translation, ribosomal structure and biogenesis	COG0184	0.0386976	0.25465	0.136637	0.401194
K01179.K01783	K01179	E3.2.1.4	endoglucanase [EC:3.2.1.4]	ko00500 Starch and sucrose metabolism*ko01100 Metabolic pathways*ko02020 Two-component system	Carbohydrate transport and metabolism	COG2730	0.00825473	0.238001	0.130168	0.386486
K02959.K01783	K02959	RP-S16, MRPS16, rpsP	small subunit ribosomal protein S16	ko03010 Ribosome	Translation, ribosomal structure and biogenesis	COG0228	0.03702	0.244754	0.134617	0.400106
K05515.K01783	K05515	mrdA	penicillin-binding protein 2 [EC:3.4.16.4]	ko00550 Peptidoglycan biosynthesis*ko01501 beta-Lactam resistance	Cell cycle control, cell division, chromosome partitioning, Cell wall/membrane/envelope biogenesis	COG0768	0.0289322	0.278735	0.152495	0.45047
K10822.K01783	K10822	E7.4.2.2	nonpolar-amino-acid-transporting ATPase [EC:7.4.2.2]	Null	Null	Enables the transfer of a solute or solutes from one side of a membrane to the other according to the reaction: ATP + H2O + nonpolar amino acid(out) = ADP + phosphate + nonpolar amino acid(in).	0.00479427	0.244078	0.13151	0.394264
K11690.K01783	K11690	dctM	C4-dicarboxylate transporter, DctM subunit	ko02020 Two-component system	Carbohydrate transport and metabolism	COG1593	0.0126707	0.269094	0.145305	0.43036
K06397.K01783	K06397	spoIIIAH	stage III sporulation protein AH	Null	Null	Null	0.00502599	0.243342	0.137162	0.367169
K02961.K01783	K02961	RP-S17, MRPS17, rpsQ	small subunit ribosomal protein S17	ko03010 Ribosome	Translation, ribosomal structure and biogenesis	COG0186	0.0387997	0.274511	0.145221	0.44149
K01181.K01783	K01181	E3.2.1.8, xynA	endo-1,4-beta-xylanase [EC:3.2.1.8]	Null	Carbohydrate transport and metabolism	COG3693	0.0251692	0.286178	0.148438	0.463945
K01183.K01783	K01183	E3.2.1.14	chitinase [EC:3.2.1.14]	ko00520 Amino sugar and nucleotide sugar metabolism*ko01100 Metabolic pathways	Carbohydrate transport and metabolism	COG3325	0.00320429	0.225877	0.121824	0.360197
K02965.K01783	K02965	RP-S19, rpsS	small subunit ribosomal protein S19	ko03010 Ribosome	Translation, ribosomal structure and biogenesis	COG0185	0.0401995	0.308959	0.164416	0.493015
K01185.K01783	K01185	E3.2.1.17	lysozyme [EC:3.2.1.17]	Null	Cell wall/membrane/envelope biogenesis	COG3772	0.0155845	0.234669	0.121135	0.375148
K02967.K01783	K02967	RP-S2, MRPS2, rpsB	small subunit ribosomal protein S2	ko03010 Ribosome	Translation, ribosomal structure and biogenesis	COG0052	0.0302067	0.311566	0.149032	0.504205
K01643.K01783	K01643	citF	citrate lyase subunit alpha / citrate CoA-transferase [EC:2.8.3.10]	ko02020 Two-component system	Energy production and conversion	COG3051	0.00461082	0.254829	0.133672	0.410597
K05521.K01783	K05521	draG	ADP-ribosyl-[dinitrogen reductase] hydrolase [EC:3.2.2.24]	Null	Posttranslational modification, protein turnover, chaperones	COG1397	0.0134607	0.292233	0.149554	0.46017
K01649.K01783	K01649	leuA, IMS	2-isopropylmalate synthase [EC:2.3.3.13]	ko00290 Valine, leucine and isoleucine biosynthesis*ko00620 Pyruvate metabolism*ko01100 Metabolic pathways*ko01110 Biosynthesis of secondary metabolites*ko01210 2-Oxocarboxylic acid metabolism*ko01230 Biosynthesis of amino acids	Amino acid transport and metabolism	COG0119	0.0224194	0.273197	0.141819	0.441625
K02970.K01783	K02970	RP-S21, MRPS21, rpsU	small subunit ribosomal protein S21	ko03010 Ribosome	Translation, ribosomal structure and biogenesis	COG0828	0.0339856	0.291077	0.161891	0.466291
K01190.K01783	K01190	lacZ	beta-galactosidase [EC:3.2.1.23]	ko00052 Galactose metabolism*ko00511 Other glycan degradation*ko00600 Sphingolipid metabolism*ko01100 Metabolic pathways	Carbohydrate transport and metabolism	COG3250	0.0828912	0.248333	0.130538	0.402276
K01195.K01783	K01195	uidA, GUSB	beta-glucuronidase [EC:3.2.1.31]	ko00040 Pentose and glucuronate interconversions*ko00053 Ascorbate and aldarate metabolism*ko00531 Glycosaminoglycan degradation*ko00860 Porphyrin and chlorophyll metabolism*ko00944 Flavone and flavonol biosynthesis*ko00983 Drug metabolism - other enzymes*ko01100 Metabolic pathways*ko01110 Biosynthesis of secondary metabolites*ko01240 Biosynthesis of cofactors*ko04142 Lysosome	Carbohydrate transport and metabolism	COG3250	0.00822608	0.274519	0.143089	0.443134
K02978.K01783	K02978	RP-S27e, RPS27	small subunit ribosomal protein S27e	ko03010 Ribosome*ko05171 Coronavirus disease - COVID-19	Translation, ribosomal structure and biogenesis	COG2051	0.00207339	0.232005	0.11911	0.367196
K01198.K01783	K01198	xynB	xylan 1,4-beta-xylosidase [EC:3.2.1.37]	ko00520 Amino sugar and nucleotide sugar metabolism*ko01100 Metabolic pathways	Carbohydrate transport and metabolism	COG3507	0.0416529	0.25802	0.134828	0.417204	0.0257082	0.0727587	0.259466	0.0764232	0.0195063	0.202546	0.0709041	0.029079	0.290769	0.067883	0.0329242	0.325466
K06864.K01783	K06864	larE	pyridinium-3,5-biscarboxylic acid mononucleotide sulfurtransferase [EC:4.4.1.37]	Null	General function prediction only	COG1606	0.0107243	0.29278	0.14472	0.494102
K06867.K01783	K06867	K06867	uncharacterized protein	Null	Signal transduction mechanisms	COG0666	0.00359862	0.239949	0.127483	0.384637
K01652.K01783	K01652	E2.2.1.6L, ilvB, ilvG, ilvI	acetolactate synthase I/II/III large subunit [EC:2.2.1.6]	ko00290 Valine, leucine and isoleucine biosynthesis*ko00650 Butanoate metabolism*ko00660 C5-Branched dibasic acid metabolism*ko00770 Pantothenate and CoA biosynthesis*ko01100 Metabolic pathways*ko01110 Biosynthesis of secondary metabolites*ko01210 2-Oxocarboxylic acid metabolism*ko01230 Biosynthesis of amino acids	Amino acid transport and metabolism, Coenzyme transport and metabolism	COG0028	0.0324049	0.26587	0.143138	0.430057
K01653.K01783	K01653	E2.2.1.6S, ilvH, ilvN	acetolactate synthase I/III small subunit [EC:2.2.1.6]	ko00290 Valine, leucine and isoleucine biosynthesis*ko00650 Butanoate metabolism*ko00660 C5-Branched dibasic acid metabolism*ko00770 Pantothenate and CoA biosynthesis*ko01100 Metabolic pathways*ko01110 Biosynthesis of secondary metabolites*ko01210 2-Oxocarboxylic acid metabolism*ko01230 Biosynthesis of amino acids	Amino acid transport and metabolism	COG0440	0.0311075	0.25787	0.130242	0.432619
K01657.K01783	K01657	trpE	anthranilate synthase component I [EC:4.1.3.27]	ko00400 Phenylalanine, tyrosine and tryptophan biosynthesis*ko00405 Phenazine biosynthesis*ko01100 Metabolic pathways*ko01110 Biosynthesis of secondary metabolites*ko01230 Biosynthesis of amino acids*ko02024 Quorum sensing*ko02025 Biofilm formation - Pseudomonas aeruginosa	Amino acid transport and metabolism, Coenzyme transport and metabolism	COG0147	0.0198949	0.277775	0.143657	0.444927
K01658.K01783	K01658	trpG	anthranilate synthase component II [EC:4.1.3.27]	ko00400 Phenylalanine, tyrosine and tryptophan biosynthesis*ko00405 Phenazine biosynthesis*ko01100 Metabolic pathways*ko01110 Biosynthesis of secondary metabolites*ko01230 Biosynthesis of amino acids*ko02024 Quorum sensing*ko02025 Biofilm formation - Pseudomonas aeruginosa	Amino acid transport and metabolism, Coenzyme transport and metabolism	COG0512	0.0232513	0.246624	0.128891	0.403107
K00330.K01783	K00330	nuoA	NADH-quinone oxidoreductase subunit A [EC:7.1.1.2]	ko00190 Oxidative phosphorylation*ko01100 Metabolic pathways	Energy production and conversion	COG0838	0.0114767	0.283972	0.148633	0.450142
K00331.K01783	K00331	nuoB	NADH-quinone oxidoreductase subunit B [EC:7.1.1.2]	ko00190 Oxidative phosphorylation*ko01100 Metabolic pathways	Energy production and conversion	COG0377	0.0106741	0.269477	0.138958	0.432891
K14731.K01783	K14731	mlhB, chnC	epsilon-lactone hydrolase [EC:3.1.1.83]	ko00903 Limonene and pinene degradation*ko00930 Caprolactam degradation*ko01220 Degradation of aromatic compounds	Lipid transport and metabolism	COG0657	0.00566311	0.280095	0.14957	0.454379
K00334.K01783	K00334	nuoE	NADH-quinone oxidoreductase subunit E [EC:7.1.1.2]	ko00190 Oxidative phosphorylation*ko01100 Metabolic pathways	Energy production and conversion	COG1905	0.0105052	0.272864	0.144655	0.424177
K00335.K01783	K00335	nuoF	NADH-quinone oxidoreductase subunit F [EC:7.1.1.2]	ko00190 Oxidative phosphorylation*ko01100 Metabolic pathways	Energy production and conversion	COG1894	0.00531863	0.242357	0.123314	0.383653
K00338.K01783	K00338	nuoI	NADH-quinone oxidoreductase subunit I [EC:7.1.1.2]	ko00190 Oxidative phosphorylation*ko01100 Metabolic pathways	Energy production and conversion	COG1143	0.00613976	0.251665	0.134688	0.400949
K22132.K01783	K22132	tcdA	tRNA threonylcarbamoyladenosine dehydratase	Null	Translation, ribosomal structure and biogenesis	COG1179	0.0337488	0.233831	0.125522	0.371393
K02982.K01783	K02982	RP-S3, rpsC	small subunit ribosomal protein S3	ko03010 Ribosome	Translation, ribosomal structure and biogenesis	COG0092	0.036764	0.22638	0.122098	0.359193
K02986.K01783	K02986	RP-S4, rpsD	small subunit ribosomal protein S4	ko03010 Ribosome	Translation, ribosomal structure and biogenesis	COG0522	0.0352211	0.263592	0.139081	0.422785	0.00507752	0.0142841	0.262729	0.0149147	0.00412024	0.215508	0.0137118	0.00593434	0.296933	0.0132554	0.00663549	0.331176
K06871.K01783	K06871	K06871	uncharacterized protein	Null	Posttranslational modification, protein turnover, chaperones	COG0641	0.0367391	0.225798	0.120082	0.357749
K06872.K01783	K06872	K06872	uncharacterized protein	Null	Function unknown	COG1512	0.0237187	0.285857	0.15834	0.442846
K01661.K01783	K01661	menB	naphthoate synthase [EC:4.1.3.36]	ko00130 Ubiquinone and other terpenoid-quinone biosynthesis*ko01100 Metabolic pathways*ko01110 Biosynthesis of secondary metabolites*ko01240 Biosynthesis of cofactors	Coenzyme transport and metabolism	COG0447	0.0104336	0.240975	0.128212	0.38158
K01662.K01783	K01662	dxs	1-deoxy-D-xylulose-5-phosphate synthase [EC:2.2.1.7]	ko00730 Thiamine metabolism*ko00900 Terpenoid backbone biosynthesis*ko01100 Metabolic pathways*ko01110 Biosynthesis of secondary metabolites	Coenzyme transport and metabolism, Lipid transport and metabolism	COG1154	0.0307305	0.364248	0.176929	0.578684
K05540.K01783	K05540	dusB	tRNA-dihydrouridine synthase B [EC:1.-.-.-]	Null	Translation, ribosomal structure and biogenesis	COG0042	0.0334001	0.228415	0.124846	0.365669
K01666.K01783	K01666	mhpE	4-hydroxy 2-oxovalerate aldolase [EC:4.1.3.39]	ko00360 Phenylalanine metabolism*ko00362 Benzoate degradation*ko00621 Dioxin degradation*ko00622 Xylene degradation*ko01100 Metabolic pathways*ko01120 Microbial metabolism in diverse environments*ko01220 Degradation of aromatic compounds	Amino acid transport and metabolism	COG0119	0.00504801	0.318643	0.158138	0.514347
K00340.K01783	K00340	nuoK	NADH-quinone oxidoreductase subunit K [EC:7.1.1.2]	ko00190 Oxidative phosphorylation*ko01100 Metabolic pathways	Energy production and conversion	COG0713	0.0127595	0.324373	0.170683	0.504292
K00343.K01783	K00343	nuoN	NADH-quinone oxidoreductase subunit N [EC:7.1.1.2]	ko00190 Oxidative phosphorylation*ko01100 Metabolic pathways	Energy production and conversion	COG1007	0.0099149	0.277784	0.146222	0.450884
K00347.K01783	K00347	nqrB	Na+-transporting NADH:ubiquinone oxidoreductase subunit B [EC:7.2.1.1]	Null	Energy production and conversion	COG1805	0.0159722	0.286599	0.148903	0.453354
K02990.K01783	K02990	RP-S6, MRPS6, rpsF	small subunit ribosomal protein S6	ko03010 Ribosome	Translation, ribosomal structure and biogenesis	COG0360	0.0366689	0.231535	0.119873	0.366043
K02992.K01783	K02992	RP-S7, MRPS7, rpsG	small subunit ribosomal protein S7	ko03010 Ribosome	Translation, ribosomal structure and biogenesis	COG0049	0.0370075	0.289923	0.143234	0.469358
K02994.K01783	K02994	RP-S8, rpsH	small subunit ribosomal protein S8	ko03010 Ribosome	Translation, ribosomal structure and biogenesis	COG0096	0.0406403	0.249696	0.134585	0.407137
K06881.K01783	K06881	nrnA	bifunctional oligoribonuclease and PAP phosphatase NrnA [EC:3.1.3.7 3.1.13.3]	ko00920 Sulfur metabolism*ko01100 Metabolic pathways*ko01120 Microbial metabolism in diverse environments	Nucleotide transport and metabolism	COG0618	0.0318375	0.280294	0.1417	0.461671
K00800.K01783	K00800	aroA	3-phosphoshikimate 1-carboxyvinyltransferase [EC:2.5.1.19]	ko00400 Phenylalanine, tyrosine and tryptophan biosynthesis*ko01100 Metabolic pathways*ko01110 Biosynthesis of secondary metabolites*ko01230 Biosynthesis of amino acids	Amino acid transport and metabolism	COG0128	0.031944	0.273541	0.142072	0.443681
K06885.K01783	K06885	K06885	uncharacterized protein	Null	General function prediction only	COG1078	0.0109248	0.291333	0.153019	0.46092
K00806.K01783	K00806	uppS	undecaprenyl diphosphate synthase [EC:2.5.1.31]	ko00550 Peptidoglycan biosynthesis*ko00900 Terpenoid backbone biosynthesis*ko01110 Biosynthesis of secondary metabolites	Lipid transport and metabolism	COG0020	0.0314075	0.275822	0.140428	0.444834
K01673.K01783	K01673	cynT, can	carbonic anhydrase [EC:4.2.1.1]	ko00910 Nitrogen metabolism*ko01100 Metabolic pathways	Inorganic ion transport and metabolism	COG0288	0.0205547	0.248389	0.126334	0.401634
K01676.K01783	K01676	E4.2.1.2A, fumA, fumB	fumarate hydratase, class I [EC:4.2.1.2]	ko00020 Citrate cycle (TCA cycle)*ko00620 Pyruvate metabolism*ko00720 Carbon fixation pathways in prokaryotes*ko01100 Metabolic pathways*ko01110 Biosynthesis of secondary metabolites*ko01120 Microbial metabolism in diverse environments*ko01200 Carbon metabolism	Energy production and conversion	COG1838	0.0150892	0.251198	0.130277	0.404187
K01677.K01783	K01677	E4.2.1.2AA, fumA	fumarate hydratase subunit alpha [EC:4.2.1.2]	ko00020 Citrate cycle (TCA cycle)*ko00620 Pyruvate metabolism*ko00720 Carbon fixation pathways in prokaryotes*ko01100 Metabolic pathways*ko01110 Biosynthesis of secondary metabolites*ko01120 Microbial metabolism in diverse environments*ko01200 Carbon metabolism	Energy production and conversion	COG1951	0.00823611	0.268401	0.143819	0.415179
K01678.K01783	K01678	E4.2.1.2AB, fumB	fumarate hydratase subunit beta [EC:4.2.1.2]	ko00020 Citrate cycle (TCA cycle)*ko00620 Pyruvate metabolism*ko00720 Carbon fixation pathways in prokaryotes*ko01100 Metabolic pathways*ko01110 Biosynthesis of secondary metabolites*ko01120 Microbial metabolism in diverse environments*ko01200 Carbon metabolism	Energy production and conversion	COG1838	0.00915278	0.283865	0.144166	0.45337
K00350.K01783	K00350	nqrE	Na+-transporting NADH:ubiquinone oxidoreductase subunit E [EC:7.2.1.1]	Null	Energy production and conversion	COG2209	0.0169408	0.34167	0.178153	0.545178
K00351.K01783	K00351	nqrF	Na+-transporting NADH:ubiquinone oxidoreductase subunit F [EC:7.2.1.1]	Null	Energy production and conversion	COG2871	0.0141122	0.311712	0.163768	0.500347
K06890.K01783	K06890	K06890	uncharacterized protein	Null	General function prediction only	COG0670	0.015292	0.263493	0.138593	0.405879
K06891.K01783	K06891	clpS	ATP-dependent Clp protease adaptor protein ClpS	Null	Posttranslational modification, protein turnover, chaperones	COG2127	0.0078744	0.23947	0.129334	0.383792	0.0220135	0.0699504	0.238201	0.0731176	0.0176182	0.192115	0.0674804	0.026026	0.27728	0.0648689	0.0301409	0.316502
K00812.K01783	K00812	aspB	aspartate aminotransferase [EC:2.6.1.1]	ko00220 Arginine biosynthesis*ko00250 Alanine, aspartate and glutamate metabolism*ko00270 Cysteine and methionine metabolism*ko00330 Arginine and proline metabolism*ko00350 Tyrosine metabolism*ko00360 Phenylalanine metabolism*ko00400 Phenylalanine, tyrosine and tryptophan biosynthesis*ko00401 Novobiocin biosynthesis*ko00950 Isoquinoline alkaloid biosynthesis*ko00960 Tropane, piperidine and pyridi…	Amino acid transport and metabolism	COG0436	0.0153607	0.295372	0.149341	0.469716
K06894.K01783	K06894	yfhM	alpha-2-macroglobulin	Null	General function prediction only	COG2373	0.0136191	0.303971	0.14551	0.504098
K06897.K01783	K06897	K06897	7,8-dihydropterin-6-yl-methyl-4-(beta-D-ribofuranosyl)aminobenzene 5'-phosphate synthase [EC:2.5.1.105]	ko00790 Folate biosynthesis*ko01240 Biosynthesis of cofactors	General function prediction only	COG1237	0.016443	0.247062	0.12472	0.403823
K06898.K01783	K06898	larB	pyridinium-3,5-biscarboxylic acid mononucleotide synthase [EC:2.5.1.143]	Null	Nucleotide transport and metabolism	COG1691	0.0105259	0.281923	0.145244	0.450414
K00817.K01783	K00817	hisC	histidinol-phosphate aminotransferase [EC:2.6.1.9]	ko00340 Histidine metabolism*ko00350 Tyrosine metabolism*ko00360 Phenylalanine metabolism*ko00400 Phenylalanine, tyrosine and tryptophan biosynthesis*ko00401 Novobiocin biosynthesis*ko00960 Tropane, piperidine and pyridine alkaloid biosynthesis*ko01100 Metabolic pathways*ko01110 Biosynthesis of secondary metabolites*ko01230 Biosynthesis of amino acids	Amino acid transport and metabolism	COG0079	0.0277163	0.332673	0.159683	0.564503
K17319.K01783	K17319	lplB	putative aldouronate transport system permease protein	ko02010 ABC transporters	Carbohydrate transport and metabolism	COG4209	0.023409	0.273321	0.148373	0.430114
K01685.K01783	K01685	uxaA	altronate hydrolase [EC:4.2.1.7]	ko00040 Pentose and glucuronate interconversions*ko01100 Metabolic pathways	Carbohydrate transport and metabolism	COG2721	0.0141562	0.308049	0.153138	0.48619
K01686.K01783	K01686	uxuA	mannonate dehydratase [EC:4.2.1.8]	ko00040 Pentose and glucuronate interconversions*ko01100 Metabolic pathways	Carbohydrate transport and metabolism	COG1312	0.0215785	0.253767	0.124911	0.418391
K01687.K01783	K01687	ilvD	dihydroxy-acid dehydratase [EC:4.2.1.9]	ko00290 Valine, leucine and isoleucine biosynthesis*ko00770 Pantothenate and CoA biosynthesis*ko01100 Metabolic pathways*ko01110 Biosynthesis of secondary metabolites*ko01210 2-Oxocarboxylic acid metabolism*ko01230 Biosynthesis of amino acids	Amino acid transport and metabolism, Carbohydrate transport and metabolism	COG0129	0.0245342	0.279187	0.140512	0.461086
K18189.K01783	K18189	TACO1	translational activator of cytochrome c oxidase 1	Null	Null	Null	0.0318658	0.259433	0.133041	0.417868
K09457.K01783	K09457	queF	7-cyano-7-deazaguanine reductase [EC:1.7.1.13]	ko00790 Folate biosynthesis*ko01100 Metabolic pathways	Translation, ribosomal structure and biogenesis	COG0780	0.0212095	0.270239	0.141896	0.431638
K09458.K01783	K09458	fabF, OXSM, CEM1	3-oxoacyl-[acyl-carrier-protein] synthase II [EC:2.3.1.179]	ko00061 Fatty acid biosynthesis*ko00780 Biotin metabolism*ko01100 Metabolic pathways*ko01212 Fatty acid metabolism*ko01240 Biosynthesis of cofactors	Lipid transport and metabolism, Secondary metabolites biosynthesis, transport and catabolism	COG0304	0.0273211	0.249084	0.138598	0.40711
K14761.K01783	K14761	ybcJ	ribosome-associated protein	Null	Translation, ribosomal structure and biogenesis	COG2501	0.0145248	0.267419	0.14449	0.426166
K18640.K01783	K18640	parM, stbA	plasmid segregation protein ParM	Null	Null	Null	0.00897692	0.217256	0.120377	0.33911
K22162.K01783	K22162	fpoF	F420H2 dehydrogenase subunit F [EC:1.5.7.2 1.5.98.3]	Null	Energy production and conversion	COG1035	0.0132026	0.253439	0.133642	0.419958
K08138.K01783	K08138	xylE	MFS transporter, SP family, xylose:H+ symportor	Null	Carbohydrate transport and metabolism, Amino acid transport and metabolism, Inorganic ion transport and metabolism, General function prediction only	COG0477	0.00995755	0.264183	0.141693	0.430324
K00820.K01783	K00820	glmS, GFPT	glutamine---fructose-6-phosphate transaminase (isomerizing) [EC:2.6.1.16]	ko00250 Alanine, aspartate and glutamate metabolism*ko00520 Amino sugar and nucleotide sugar metabolism*ko01100 Metabolic pathways*ko04931 Insulin resistance*ko05415 Diabetic cardiomyopathy	Cell wall/membrane/envelope biogenesis	COG0449	0.0315907	0.274113	0.137849	0.429748
K00821.K01783	K00821	argD	acetylornithine/N-succinyldiaminopimelate aminotransferase [EC:2.6.1.11 2.6.1.17]	ko00220 Arginine biosynthesis*ko00300 Lysine biosynthesis*ko01100 Metabolic pathways*ko01110 Biosynthesis of secondary metabolites*ko01120 Microbial metabolism in diverse environments*ko01210 2-Oxocarboxylic acid metabolism*ko01230 Biosynthesis of amino acids	Amino acid transport and metabolism	COG0160	0.012488	0.290106	0.142704	0.474134
K17320.K01783	K17320	lplC	putative aldouronate transport system permease protein	ko02010 ABC transporters	Carbohydrate transport and metabolism	COG0395	0.0240265	0.272294	0.147327	0.430685
K00826.K01783	K00826	E2.6.1.42, ilvE	branched-chain amino acid aminotransferase [EC:2.6.1.42]	ko00270 Cysteine and methionine metabolism*ko00280 Valine, leucine and isoleucine degradation*ko00290 Valine, leucine and isoleucine biosynthesis*ko00770 Pantothenate and CoA biosynthesis*ko00966 Glucosinolate biosynthesis*ko01100 Metabolic pathways*ko01110 Biosynthesis of secondary metabolites*ko01210 2-Oxocarboxylic acid metabolism*ko01230 Biosynthesis of amino acids*ko01240 Biosynthesis of cof…	Amino acid transport and metabolism, Coenzyme transport and metabolism	COG0115	0.0311786	0.283129	0.134199	0.474151
K01693.K01783	K01693	hisB	imidazoleglycerol-phosphate dehydratase [EC:4.2.1.19]	ko00340 Histidine metabolism*ko01100 Metabolic pathways*ko01110 Biosynthesis of secondary metabolites*ko01230 Biosynthesis of amino acids	Amino acid transport and metabolism	COG0131	0.0105871	0.251045	0.136756	0.392296
K01696.K01783	K01696	trpB	tryptophan synthase beta chain [EC:4.2.1.20]	ko00260 Glycine, serine and threonine metabolism*ko00400 Phenylalanine, tyrosine and tryptophan biosynthesis*ko01100 Metabolic pathways*ko01110 Biosynthesis of secondary metabolites*ko01230 Biosynthesis of amino acids	Amino acid transport and metabolism	COG0133	0.0212307	0.273452	0.139937	0.448791
K01698.K01783	K01698	hemB, ALAD	porphobilinogen synthase [EC:4.2.1.24]	ko00860 Porphyrin and chlorophyll metabolism*ko01100 Metabolic pathways*ko01110 Biosynthesis of secondary metabolites*ko01120 Microbial metabolism in diverse environments*ko01240 Biosynthesis of cofactors	Coenzyme transport and metabolism	COG0113	0.00824779	0.321527	0.160648	0.52596
K00375.K01783	K00375	K00375	GntR family transcriptional regulator / MocR family aminotransferase	Null	Transcription, Amino acid transport and metabolism	COG1167	0.00676593	0.290899	0.146133	0.479715
K09922.K01783	K09922	K09922	uncharacterized protein	Null	Function unknown	COG3169	0.0163032	0.328927	0.172577	0.519199
K13444.K01783	K13444	SUMF1, FGE	formylglycine-generating enzyme [EC:1.8.3.7]	ko04142 Lysosome	Posttranslational modification, protein turnover, chaperones	COG1262	0.020909	0.31945	0.166053	0.507179
K00831.K01783	K00831	serC, PSAT1	phosphoserine aminotransferase [EC:2.6.1.52]	ko00260 Glycine, serine and threonine metabolism*ko00270 Cysteine and methionine metabolism*ko00680 Methane metabolism*ko00750 Vitamin B6 metabolism*ko01100 Metabolic pathways*ko01110 Biosynthesis of secondary metabolites*ko01120 Microbial metabolism in diverse environments*ko01200 Carbon metabolism*ko01230 Biosynthesis of amino acids*ko01240 Biosynthesis of cofactors	Coenzyme transport and metabolism, Amino acid transport and metabolism	COG1932	0.0285755	0.265739	0.140877	0.43011
K08600.K01783	K08600	srtB	sortase B [EC:3.4.22.71]	Null	Cell wall/membrane/envelope biogenesis	COG4509	0.0320087	0.247829	0.138902	0.381494
K08602.K01783	K08602	pepF, pepB	oligoendopeptidase F [EC:3.4.24.-]	Null	Amino acid transport and metabolism	COG1164	0.0152534	0.30996	0.167745	0.501896
K09474.K01783	K09474	phoN	acid phosphatase (class A) [EC:3.1.3.2]	ko00740 Riboflavin metabolism*ko01100 Metabolic pathways*ko02020 Two-component system	Lipid transport and metabolism	COG0671	0.0173342	0.318477	0.167361	0.510564
K00382.K01783	K00382	DLD, lpd, pdhD	dihydrolipoamide dehydrogenase [EC:1.8.1.4]	ko00010 Glycolysis / Gluconeogenesis*ko00020 Citrate cycle (TCA cycle)*ko00260 Glycine, serine and threonine metabolism*ko00280 Valine, leucine and isoleucine degradation*ko00310 Lysine degradation*ko00380 Tryptophan metabolism*ko00620 Pyruvate metabolism*ko00630 Glyoxylate and dicarboxylate metabolism*ko00640 Propanoate metabolism*ko01100 Metabolic pathways*ko01110 Biosynthesis of secondary meta…	Energy production and conversion	COG1249	0.0106593	0.203736	0.11559	0.325625
K00384.K01783	K00384	trxB, TRR	thioredoxin reductase (NADPH) [EC:1.8.1.9]	ko00450 Selenocompound metabolism	Posttranslational modification, protein turnover, chaperones	COG0492	0.0326231	0.25658	0.133795	0.408274
K09935.K01783	K09935	ybiA	N-glycosidase YbiA [EC:3.2.2.-]	Null	Coenzyme transport and metabolism	COG3236	0.00285756	0.288565	0.146258	0.462002
K23977.K01783	K23977	GTK	L-glutamine---4-(methylsulfanyl)-2-oxobutanoate aminotransferase [EC:2.6.1.117]	ko00270 Cysteine and methionine metabolism_x000D_ ko01100 Metabolic pathways	Null	Null	0.00230844	0.303933	0.152496	0.487956
K09936.K01783	K09936	TC.BAT2	bacterial/archaeal transporter family-2 protein	ko02024 Quorum sensing	Function unknown	COG3238	0.00185387	0.290609	0.157564	0.484484
K04720.K01783	K04720	cobD	threonine-phosphate decarboxylase [EC:4.1.1.81]	ko00860 Porphyrin and chlorophyll metabolism	Amino acid transport and metabolism	COG0079	0.00719185	0.296753	0.139597	0.511959
K00845.K01783	K00845	glk	glucokinase [EC:2.7.1.2]	ko00010 Glycolysis / Gluconeogenesis*ko00052 Galactose metabolism*ko00500 Starch and sucrose metabolism*ko00520 Amino sugar and nucleotide sugar metabolism*ko00521 Streptomycin biosynthesis*ko00524 Neomycin, kanamycin and gentamicin biosynthesis*ko01100 Metabolic pathways*ko01110 Biosynthesis of secondary metabolites*ko01120 Microbial metabolism in diverse environments*ko01200 Carbon metabolism	Carbohydrate transport and metabolism	COG0837	0.0328503	0.241078	0.126164	0.387916
K00847.K01783	K00847	E2.7.1.4, scrK	fructokinase [EC:2.7.1.4]	ko00051 Fructose and mannose metabolism*ko00500 Starch and sucrose metabolism*ko00520 Amino sugar and nucleotide sugar metabolism*ko01100 Metabolic pathways*ko01110 Biosynthesis of secondary metabolites	Carbohydrate transport and metabolism	COG0524	0.0203586	0.267392	0.137957	0.425873
K00848.K01783	K00848	rhaB	rhamnulokinase [EC:2.7.1.5]	ko00040 Pentose and glucuronate interconversions*ko00051 Fructose and mannose metabolism*ko01100 Metabolic pathways*ko01120 Microbial metabolism in diverse environments	Carbohydrate transport and metabolism	COG1070	0.0130596	0.227436	0.123016	0.361543
K00849.K01783	K00849	galK	galactokinase [EC:2.7.1.6]	ko00052 Galactose metabolism*ko00520 Amino sugar and nucleotide sugar metabolism*ko01100 Metabolic pathways	Carbohydrate transport and metabolism	COG0153	0.0187703	0.281062	0.150275	0.443685
K05592.K01783	K05592	deaD, cshA	ATP-dependent RNA helicase DeaD [EC:3.6.4.13]	ko03018 RNA degradation	Replication, recombination and repair	COG0513	0.0171307	0.248043	0.124354	0.402495
K12132.K01783	K12132	prkC, stkP	eukaryotic-like serine/threonine-protein kinase [EC:2.7.11.1]	Null	Signal transduction mechanisms	COG0515	0.0181249	0.227639	0.12632	0.358953
K05595.K01783	K05595	marC	multiple antibiotic resistance protein	Null	Amino acid transport and metabolism	COG2095	0.00482853	0.236956	0.128296	0.379261
K03402.K01783	K03402	argR, ahrC	transcriptional regulator of arginine metabolism	Null	Transcription	COG1438	0.0309179	0.250508	0.129188	0.405642
K03406.K01783	K03406	mcp	methyl-accepting chemotaxis protein	ko02020 Two-component system*ko02030 Bacterial chemotaxis	Cell motility, Signal transduction mechanisms	COG0840	0.0357471	0.2262	0.124241	0.353967
K00390.K01783	K00390	cysH	phosphoadenosine phosphosulfate reductase [EC:1.8.4.8 1.8.4.10]	ko00920 Sulfur metabolism*ko01100 Metabolic pathways*ko01120 Microbial metabolism in diverse environments	Amino acid transport and metabolism, Coenzyme transport and metabolism	COG0175	0.00977294	0.281655	0.148289	0.459377
K18672.K01783	K18672	dacA	diadenylate cyclase [EC:2.7.7.85]	Null	Signal transduction mechanisms	COG1624	0.0311573	0.263538	0.136486	0.41966
K18677.K01783	K18677	GALAK	galacturonokinase [EC:2.7.1.44]	ko00520 Amino sugar and nucleotide sugar metabolism*ko01100 Metabolic pathways	Null	Catalysis of the reaction: alpha-D-galacturonate + ATP = 1-phospho-alpha-D-galacturonate + ADP + 2 H(+).	0.0100341	0.262414	0.13635	0.425639
K09946.K01783	K09946	K09946	uncharacterized protein	Null	Function unknown	COG3422	0.00538277	0.272393	0.14849	0.431152
K00850.K01783	K00850	pfkA, PFK	6-phosphofructokinase 1 [EC:2.7.1.11]	ko00010 Glycolysis / Gluconeogenesis*ko00030 Pentose phosphate pathway*ko00051 Fructose and mannose metabolism*ko00052 Galactose metabolism*ko00680 Methane metabolism*ko01100 Metabolic pathways*ko01110 Biosynthesis of secondary metabolites*ko01120 Microbial metabolism in diverse environments*ko01200 Carbon metabolism*ko01230 Biosynthesis of amino acids*ko03018 RNA degradation*ko04066 HIF-1 signal…	Carbohydrate transport and metabolism	COG0205	0.0229954	0.274289	0.135281	0.448985
K00852.K01783	K00852	rbsK, RBKS	ribokinase [EC:2.7.1.15]	ko00030 Pentose phosphate pathway*ko01100 Metabolic pathways	Carbohydrate transport and metabolism	COG0524	0.00907363	0.28071	0.14006	0.463444
K00856.K01783	K00856	E2.7.1.20, ADK	adenosine kinase [EC:2.7.1.20]	ko00230 Purine metabolism*ko01100 Metabolic pathways	Carbohydrate transport and metabolism	COG0524	0.00336712	0.266771	0.136645	0.430852
K00857.K01783	K00857	tdk, TK	thymidine kinase [EC:2.7.1.21]	ko00240 Pyrimidine metabolism*ko00983 Drug metabolism - other enzymes*ko01100 Metabolic pathways	Nucleotide transport and metabolism	COG1435	0.0227533	0.256962	0.132867	0.406454
K00858.K01783	K00858	ppnK, NADK	NAD+ kinase [EC:2.7.1.23]	ko00760 Nicotinate and nicotinamide metabolism*ko01100 Metabolic pathways*ko01240 Biosynthesis of cofactors	Nucleotide transport and metabolism	COG0061	0.0341423	0.252035	0.135837	0.414601
K00859.K01783	K00859	coaE	dephospho-CoA kinase [EC:2.7.1.24]	ko00770 Pantothenate and CoA biosynthesis*ko01100 Metabolic pathways*ko01240 Biosynthesis of cofactors	Coenzyme transport and metabolism	COG0237	0.0335609	0.285931	0.151815	0.443881
K17810.K01783	K17810	asl	D-aspartate ligase [EC:6.3.1.12]	Null	Null	Catalysis of the reaction: ATP + D-aspartate + [beta-GlcNAc-(1->4)-Mur2Ac(oyl-L-Ala-gamma-D-Glu-L-Lys-D-Ala-D-Ala)]n = [beta-GlcNAc-(1->4)-Mur2Ac(oyl-L-Ala-gamma-D-Glu-6-N-(beta-D-Asp)-L-Lys-D-Ala-D-Ala)]n + ADP + phosphate.	0.00427246	0.269965	0.138095	0.442015
K07301.K01783	K07301	yrbG	cation:H+ antiporter	Null	Inorganic ion transport and metabolism	COG0530	0.0210944	0.264296	0.135541	0.424866
K07304.K01783	K07304	msrA	peptide-methionine (S)-S-oxide reductase [EC:1.8.4.11]	Null	Posttranslational modification, protein turnover, chaperones	COG0225	0.0173799	0.232495	0.122468	0.371417
K18682.K01783	K18682	rny	ribonucrease Y [EC:3.1.-.-]	ko03018 RNA degradation	Translation, ribosomal structure and biogenesis, General function prediction only	COG1418	0.0267208	0.318841	0.160068	0.539559
K09951.K01783	K09951	cas2	CRISPR-associated protein Cas2	Null	Defense mechanisms	COG3512	0.0196223	0.285814	0.14635	0.475268
K09955.K01783	K09955	K09955	uncharacterized protein	Null	Function unknown	COG3533	0.0299235	0.293137	0.151189	0.481062
K23997.K01783	K23997	nnr	ADP-dependent NAD(P)H-hydrate dehydratase / NAD(P)H-hydrate epimerase [EC:4.2.1.136 5.1.99.6]	Null	Nucleotide transport and metabolism	COG0063	0.00593407	0.329926	0.159119	0.545286
K08177.K01783	K08177	oxlT	MFS transporter, OFA family, oxalate/formate antiporter	Null	Carbohydrate transport and metabolism, Amino acid transport and metabolism, Inorganic ion transport and metabolism, General function prediction only	COG0477	0.00323064	0.26153	0.134252	0.422725
K23999.K01783	K23999	fom1	phosphoenolpyruvate phosphomutase / 2-hydroxyethylphosphonate cytidylyltransferase [EC:5.4.2.9 2.7.7.104]	ko00440 Phosphonate and phosphinate metabolism_x000D_ ko00998 Biosynthesis of various secondary metabolites - part 2_x000D_ ko01100 Metabolic pathways_x000D_ ko01110 Biosynthesis of secondary metabolites	Carbohydrate transport and metabolism	COG2513	0.00733342	0.283358	0.141596	0.450453
K00864.K01783	K00864	glpK, GK	glycerol kinase [EC:2.7.1.30]	ko00561 Glycerolipid metabolism*ko01100 Metabolic pathways*ko03320 PPAR signaling pathway*ko04626 Plant-pathogen interaction	Energy production and conversion	COG0554	0.0168193	0.242084	0.128828	0.382679
K00865.K01783	K00865	glxK, garK	glycerate 2-kinase [EC:2.7.1.165]	ko00260 Glycine, serine and threonine metabolism*ko00561 Glycerolipid metabolism*ko00630 Glyoxylate and dicarboxylate metabolism*ko01100 Metabolic pathways*ko01110 Biosynthesis of secondary metabolites*ko01120 Microbial metabolism in diverse environments	Carbohydrate transport and metabolism	COG1929	0.022149	0.346095	0.167707	0.592104
K00868.K01783	K00868	pdxK, pdxY	pyridoxine kinase [EC:2.7.1.35]	ko00750 Vitamin B6 metabolism*ko01100 Metabolic pathways*ko01240 Biosynthesis of cofactors	Coenzyme transport and metabolism	COG2240	0.0143853	0.246937	0.124744	0.393528
K04744.K01783	K04744	lptD, imp, ostA	LPS-assembly protein	Null	Cell wall/membrane/envelope biogenesis	COG1452	0.0146579	0.33682	0.176429	0.549821
K04748.K01783	K04748	norQ	nitric oxide reductase NorQ protein	Null	General function prediction only	COG0714	0.00575141	0.303689	0.155761	0.47054
K04749.K01783	K04749	rsbV	anti-sigma B factor antagonist	Null	Signal transduction mechanisms	COG1366	0.0273464	0.286659	0.151919	0.459661
K03424.K01783	K03424	tatD	TatD DNase family protein [EC:3.1.21.-]	Null	Cell motility	COG0084	0.0462941	0.258998	0.136709	0.42479
K03426.K01783	K03426	E3.6.1.22, NUDT12, nudC	NAD+ diphosphatase [EC:3.6.1.22]	ko00760 Nicotinate and nicotinamide metabolism*ko01100 Metabolic pathways*ko04146 Peroxisome	Nucleotide transport and metabolism	COG2816	0.0209195	0.293735	0.146546	0.484665
K03427.K01783	K03427	hsdM	type I restriction enzyme M protein [EC:2.1.1.72]	Null	Defense mechanisms	COG0286	0.071124	0.345841	0.172504	0.556563
K17828.K01783	K17828	pyrDI	dihydroorotate dehydrogenase (NAD+) catalytic subunit [EC:1.3.1.14]	ko00240 Pyrimidine metabolism*ko01100 Metabolic pathways*ko01240 Biosynthesis of cofactors	Null	Catalysis of the reaction: (S)-dihydroorotate + NAD(+) = H(+) + NADH + orotate.	0.0260896	0.331548	0.167784	0.535977
K07313.K01783	K07313	pphA	serine/threonine protein phosphatase 1 [EC:3.1.3.16]	Null	Signal transduction mechanisms	COG0639	0.00690969	0.243839	0.13034	0.387874
K18691.K01783	K18691	mltF	membrane-bound lytic murein transglycosylase F [EC:4.2.2.-]	Null	Cell wall/membrane/envelope biogenesis, Signal transduction mechanisms	COG4623	0.0126854	0.255097	0.139946	0.409416
K07315.K01783	K07315	rsbU_P	phosphoserine phosphatase RsbU/P [EC:3.1.3.3]	Null	Signal transduction mechanisms, Transcription	COG2208	0.0622192	0.271901	0.14388	0.447038
K07316.K01783	K07316	mod	adenine-specific DNA-methyltransferase [EC:2.1.1.72]	Null	Replication, recombination and repair	COG2189	0.0224663	0.25322	0.134765	0.404742
K07317.K01783	K07317	K07317	adenine-specific DNA-methyltransferase [EC:2.1.1.72]	Null	Replication, recombination and repair	COG0827	0.0288748	0.363141	0.199977	0.582632
K18697.K01783	K18697	pgpC	phosphatidylglycerophosphatase C [EC:3.1.3.27]	ko00564 Glycerophospholipid metabolism	Amino acid transport and metabolism	COG0560	0.0128529	0.255678	0.130678	0.421703	0.0138703	0.039907	0.256786	0.0421771	0.010617	0.199377	0.0380707	0.0158055	0.294371	0.0367487	0.018441	0.333353
K00872.K01783	K00872	thrB	homoserine kinase [EC:2.7.1.39]	ko00260 Glycine, serine and threonine metabolism*ko01100 Metabolic pathways*ko01110 Biosynthesis of secondary metabolites*ko01120 Microbial metabolism in diverse environments*ko01230 Biosynthesis of amino acids	Amino acid transport and metabolism	COG0083	0.00765547	0.306054	0.157439	0.491485
K00873.K01783	K00873	PK, pyk	pyruvate kinase [EC:2.7.1.40]	ko00010 Glycolysis / Gluconeogenesis*ko00230 Purine metabolism*ko00620 Pyruvate metabolism*ko01100 Metabolic pathways*ko01110 Biosynthesis of secondary metabolites*ko01120 Microbial metabolism in diverse environments*ko01200 Carbon metabolism*ko01230 Biosynthesis of amino acids*ko01240 Biosynthesis of cofactors*ko04922 Glucagon signaling pathway*ko04930 Type II diabetes mellitus*ko05165 Human pap…	Carbohydrate transport and metabolism	COG0469	0.0223764	0.245057	0.131515	0.383294
K00874.K01783	K00874	kdgK	2-dehydro-3-deoxygluconokinase [EC:2.7.1.45]	ko00030 Pentose phosphate pathway*ko01100 Metabolic pathways*ko01120 Microbial metabolism in diverse environments*ko01200 Carbon metabolism	Carbohydrate transport and metabolism	COG0524	0.0283898	0.265921	0.138624	0.424766
K04751.K01783	K04751	glnB	nitrogen regulatory protein P-II 1	ko02020 Two-component system	Signal transduction mechanisms, Amino acid transport and metabolism	COG0347	0.0139989	0.43653	0.2155	0.682664
K00878.K01783	K00878	thiM	hydroxyethylthiazole kinase [EC:2.7.1.50]	ko00730 Thiamine metabolism*ko01100 Metabolic pathways*ko01240 Biosynthesis of cofactors	Coenzyme transport and metabolism	COG2145	0.009062	0.346977	0.166279	0.58022
K04757.K01783	K04757	rsbW	serine/threonine-protein kinase RsbW [EC:2.7.11.1]	Null	Signal transduction mechanisms	COG2172	0.0278429	0.282743	0.148877	0.466993
K04758.K01783	K04758	feoA	ferrous iron transport protein A	Null	Inorganic ion transport and metabolism	COG1918	0.0362256	0.270024	0.144325	0.429615
K04759.K01783	K04759	feoB	ferrous iron transport protein B	Null	Inorganic ion transport and metabolism	COG0370	0.0190048	0.278155	0.146961	0.437265
K08640.K01783	K08640	E3.4.17.14	zinc D-Ala-D-Ala carboxypeptidase [EC:3.4.17.14]	Null	Null	Catalysis of the cleavage of the D-alanyl-D-alanine bond in (Ac)2-L-lysyl-D-alanyl-D-alanine.	0.0436366	0.313357	0.147239	0.514623
K08641.K01783	K08641	vanX	zinc D-Ala-D-Ala dipeptidase [EC:3.4.13.22]	ko01502 Vancomycin resistance*ko02020 Two-component system	Cell wall/membrane/envelope biogenesis	COG2173	0.0269853	0.23503	0.127843	0.370129
K03430.K01783	K03430	phnW	2-aminoethylphosphonate-pyruvate transaminase [EC:2.6.1.37]	ko00440 Phosphonate and phosphinate metabolism*ko01100 Metabolic pathways*ko01120 Microbial metabolism in diverse environments	Amino acid transport and metabolism, Nucleotide transport and metabolism	COG0075	0.00388765	0.276479	0.143282	0.444071
K03431.K01783	K03431	glmM	phosphoglucosamine mutase [EC:5.4.2.10]	ko00520 Amino sugar and nucleotide sugar metabolism*ko01100 Metabolic pathways	Carbohydrate transport and metabolism	COG1109	0.0171991	0.293935	0.158663	0.485681
K16053.K01783	K16053	ybdG, mscM	miniconductance mechanosensitive channel	Null	Cell wall/membrane/envelope biogenesis	COG0668	0.00697278	0.368977	0.186578	0.577119
K17836.K01783	K17836	penP	beta-lactamase class A [EC:3.5.2.6]	ko00311 Penicillin and cephalosporin biosynthesis*ko01501 beta-Lactam resistance	Defense mechanisms	COG2367	0.00826025	0.268963	0.139927	0.453278
K03437.K01783	K03437	spoU	RNA methyltransferase, TrmH family	Null	Translation, ribosomal structure and biogenesis	COG0566	0.0403438	0.327415	0.164121	0.526771
K03438.K01783	K03438	mraW, rsmH	16S rRNA (cytosine1402-N4)-methyltransferase [EC:2.1.1.199]	Null	Translation, ribosomal structure and biogenesis	COG0275	0.0398065	0.231175	0.12536	0.374939
K03439.K01783	K03439	trmB, METTL1, TRM8	tRNA (guanine-N7-)-methyltransferase [EC:2.1.1.33]	Null	Translation, ribosomal structure and biogenesis	COG0220	0.0334201	0.26412	0.134451	0.442977
K07321.K01783	K07321	cooC	CO dehydrogenase maturation factor	Null	Posttranslational modification, protein turnover, chaperones	COG3640	0.00347133	0.263928	0.145285	0.401253
K07322.K01783	K07322	ytfE, scdA	regulator of cell morphogenesis and NO signaling	Null	Posttranslational modification, protein turnover, chaperones	COG2846	0.0196638	0.305622	0.161572	0.496796
K08191.K01783	K08191	exuT	MFS transporter, ACS family, hexuronate transporter	Null	Carbohydrate transport and metabolism, Amino acid transport and metabolism, Inorganic ion transport and metabolism, General function prediction only	COG0477	0.0117716	0.252791	0.137615	0.40511
K02111.K01783	K02111	ATPF1A, atpA	F-type H+/Na+-transporting ATPase subunit alpha [EC:7.1.2.2 7.2.2.1]	ko00190 Oxidative phosphorylation*ko00195 Photosynthesis*ko01100 Metabolic pathways	Energy production and conversion	COG0056	0.0235011	0.240869	0.129414	0.388575
K16511.K01783	K16511	mecA1_2	adapter protein MecA 1/2	Null	Transcription, Signal transduction mechanisms, Cell motility	COG4862	0.00810332	0.287253	0.151548	0.467089
K09973.K01783	K09973	K09973	uncharacterized protein	Null	Function unknown	COG3735	0.0078752	0.236307	0.125091	0.377125
K02112.K01783	K02112	ATPF1B, atpD	F-type H+/Na+-transporting ATPase subunit beta [EC:7.1.2.2 7.2.2.1]	ko00190 Oxidative phosphorylation*ko00195 Photosynthesis*ko01100 Metabolic pathways	Energy production and conversion	COG0055	0.0263039	0.291039	0.15036	0.471437
K02113.K01783	K02113	ATPF1D, atpH	F-type H+-transporting ATPase subunit delta	ko00190 Oxidative phosphorylation*ko00195 Photosynthesis*ko01100 Metabolic pathways	Energy production and conversion	COG0712	0.0254732	0.243548	0.132208	0.38642
K09976.K01783	K09976	K09976	uncharacterized protein	Null	Function unknown	COG3763	0.00160343	0.24976	0.135581	0.408103
K02117.K01783	K02117	ATPVA, ntpA, atpA	V/A-type H+/Na+-transporting ATPase subunit A [EC:7.1.2.2 7.2.2.1]	ko00190 Oxidative phosphorylation*ko01100 Metabolic pathways	Energy production and conversion	COG1155	0.00921856	0.256962	0.133128	0.414696
K02118.K01783	K02118	ATPVB, ntpB, atpB	V/A-type H+/Na+-transporting ATPase subunit B	ko00190 Oxidative phosphorylation*ko01100 Metabolic pathways	Energy production and conversion	COG1156	0.00938087	0.256764	0.133025	0.401268	0.0545408	0.157292	0.256364	0.16497	0.0433375	0.207758	0.151595	0.0612897	0.288085	0.147239	0.0702298	0.322249
K02119.K01783	K02119	ATPVC, ntpC, atpC	V/A-type H+/Na+-transporting ATPase subunit C	ko00190 Oxidative phosphorylation*ko01100 Metabolic pathways	Energy production and conversion	COG1527	0.0111931	0.297176	0.163291	0.469573
K06001.K01783	K06001	trpB	tryptophan synthase beta chain [EC:4.2.1.20]	ko00260 Glycine, serine and threonine metabolism*ko00400 Phenylalanine, tyrosine and tryptophan biosynthesis*ko01100 Metabolic pathways*ko01110 Biosynthesis of secondary metabolites*ko01230 Biosynthesis of amino acids	Amino acid transport and metabolism	COG1350	0.0190213	0.248457	0.13111	0.402109
K04761.K01783	K04761	oxyR	LysR family transcriptional regulator, hydrogen peroxide-inducible genes activator	ko02026 Biofilm formation - Escherichia coli	Transcription	COG0583	0.00418706	0.257696	0.134274	0.420822
K04762.K01783	K04762	hslR	ribosome-associated heat shock protein Hsp15	Null	Translation, ribosomal structure and biogenesis	COG1188	0.0326274	0.249365	0.136088	0.39937
K00887.K01783	K00887	dgkA	undecaprenol kinase [EC:2.7.1.66]	ko00550 Peptidoglycan biosynthesis	Lipid transport and metabolism	COG0818	0.00416073	0.332494	0.166628	0.531938
K06006.K01783	K06006	cpxP, spy	periplasmic protein CpxP/Spy	Null	Posttranslational modification, protein turnover, chaperones	COG3678	0.008054	0.25153	0.141162	0.408184
K04763.K01783	K04763	xerD	integrase/recombinase XerD	Null	Replication, recombination and repair	COG4974	0.192317	0.308424	0.157815	0.519016
K22684.K01783	K22684	MCA1	metacaspase-1 [EC:3.4.22.-]	Null	General function prediction only	COG4249	0.00436017	0.291851	0.144424	0.461749
K08659.K01783	K08659	pepDA, pepDB	dipeptidase [EC:3.4.-.-]	Null	Null	Null	0.0322112	0.282876	0.146038	0.467402
K03442.K01783	K03442	mscS	small conductance mechanosensitive channel	Null	Cell wall/membrane/envelope biogenesis	COG0668	0.0124794	0.328843	0.172749	0.515219
K16066.K01783	K16066	ydfG	3-hydroxy acid dehydrogenase / malonic semialdehyde reductase [EC:1.1.1.381 1.1.1.-]	ko00240 Pyrimidine metabolism*ko00260 Glycine, serine and threonine metabolism*ko01100 Metabolic pathways	Energy production and conversion	COG4221	0.0109347	0.255246	0.133118	0.409409
K07334.K01783	K07334	higB-1	toxin HigB-1	Null	Defense mechanisms	COG3549	0.00338191	0.286861	0.148762	0.468772
K07335.K01783	K07335	bmpA, bmpB, tmpC	basic membrane protein A and related proteins	ko02010 ABC transporters	Cell wall/membrane/envelope biogenesis	COG1744	0.0183878	0.309432	0.156098	0.503394
K07339.K01783	K07339	hicA	mRNA interferase HicA [EC:3.1.-.-]	Null	Null	Null	0.0101404	0.289351	0.153145	0.47833
K02120.K01783	K02120	ATPVD, ntpD, atpD	V/A-type H+/Na+-transporting ATPase subunit D	ko00190 Oxidative phosphorylation*ko01100 Metabolic pathways	Energy production and conversion	COG1394	0.0103679	0.257357	0.14366	0.404367
K02121.K01783	K02121	ATPVE, ntpE, atpE	V/A-type H+/Na+-transporting ATPase subunit E	ko00190 Oxidative phosphorylation*ko01100 Metabolic pathways	Energy production and conversion	COG1390	0.00895423	0.229479	0.126266	0.366902
K02122.K01783	K02122	ATPVF, ntpF, atpF	V/A-type H+/Na+-transporting ATPase subunit F	ko00190 Oxidative phosphorylation*ko01100 Metabolic pathways	Energy production and conversion	COG1436	0.0121736	0.267526	0.147731	0.416691
K02124.K01783	K02124	ATPVK, ntpK, atpK	V/A-type H+/Na+-transporting ATPase subunit K	ko00190 Oxidative phosphorylation*ko01100 Metabolic pathways	Energy production and conversion	COG0636	0.0152074	0.27699	0.145605	0.436491
K09988.K01783	K09988	lyxA	D-lyxose ketol-isomerase [EC:5.3.1.15]	ko00040 Pentose and glucuronate interconversions	Carbohydrate transport and metabolism	COG3822	0.00285026	0.30693	0.171282	0.481357
K00891.K01783	K00891	aroK, aroL	shikimate kinase [EC:2.7.1.71]	ko00400 Phenylalanine, tyrosine and tryptophan biosynthesis*ko01100 Metabolic pathways*ko01110 Biosynthesis of secondary metabolites*ko01230 Biosynthesis of amino acids	Amino acid transport and metabolism	COG0703	0.0322012	0.277999	0.137542	0.467325
K00895.K01783	K00895	pfp, PFP	diphosphate-dependent phosphofructokinase [EC:2.7.1.90]	ko00010 Glycolysis / Gluconeogenesis*ko00030 Pentose phosphate pathway*ko00051 Fructose and mannose metabolism*ko01100 Metabolic pathways*ko01110 Biosynthesis of secondary metabolites*ko01120 Microbial metabolism in diverse environments	Carbohydrate transport and metabolism	COG0205	0.012325	0.252093	0.13528	0.401962
K04773.K01783	K04773	sppA	protease IV [EC:3.4.21.-]	Null	Posttranslational modification, protein turnover, chaperones	COG0616	0.0176967	0.335833	0.170665	0.521565
K20509.K01783	K20509	madB, oadB, gcdB, mmdB	carboxybiotin decarboxylase [EC:7.2.4.1]	ko00362 Benzoate degradation*ko00620 Pyruvate metabolism*ko00650 Butanoate metabolism*ko01100 Metabolic pathways*ko01120 Microbial metabolism in diverse environments	Energy production and conversion	COG1883	0.0242972	0.328281	0.173141	0.525518
K03453.K01783	K03453	TC.BASS	bile acid:Na+ symporter, BASS family	Null	General function prediction only	COG0385	0.0260963	0.258088	0.136989	0.407099
K03455.K01783	K03455	TC.KEF	monovalent cation:H+ antiporter-2, CPA2 family	Null	Inorganic ion transport and metabolism	COG0475	0.02217	0.273707	0.144959	0.438307
K07341.K01783	K07341	doc	death on curing protein	Null	Mobilome: prophages, transposons	COG3654	0.0163184	0.242778	0.132867	0.396049
K06020.K01783	K06020	ettA	energy-dependent translational throttle protein EttA	Null	General function prediction only	COG0488	0.0134806	0.29684	0.158245	0.489566
K06023.K01783	K06023	hprK, ptsK	HPr kinase/phosphorylase [EC:2.7.11.- 2.7.4.-]	Null	Signal transduction mechanisms	COG1493	0.0107974	0.311271	0.167234	0.503016
K06024.K01783	K06024	scpB	segregation and condensation protein B	Null	Transcription	COG1386	0.0165083	0.320763	0.158821	0.512143
K08678.K01783	K08678	UXS1, uxs	UDP-glucuronate decarboxylase [EC:4.1.1.35]	ko00520 Amino sugar and nucleotide sugar metabolism*ko01100 Metabolic pathways	Cell wall/membrane/envelope biogenesis	COG0451	0.00614419	0.290437	0.153514	0.468399
K08679.K01783	K08679	GAE, cap1J	UDP-glucuronate 4-epimerase [EC:5.1.3.6]	ko00053 Ascorbate and aldarate metabolism*ko00520 Amino sugar and nucleotide sugar metabolism*ko00541 O-Antigen nucleotide sugar biosynthesis*ko01100 Metabolic pathways*ko01240 Biosynthesis of cofactors	Cell wall/membrane/envelope biogenesis	COG0451	0.0199281	0.324219	0.157611	0.532677
K03466.K01783	K03466	ftsK, spoIIIE	DNA segregation ATPase FtsK/SpoIIIE, S-DNA-T family	Null	Cell cycle control, cell division, chromosome partitioning	COG1674	0.0385704	0.24455	0.133492	0.396728	0.00808314	0.0249064	0.244023	0.0261485	0.00618201	0.189389	0.0241887	0.00938849	0.277589	0.0232571	0.0107792	0.318632
K03469.K01783	K03469	rnhA, RNASEH1	ribonuclease HI [EC:3.1.26.4]	ko03030 DNA replication	Replication, recombination and repair	COG0328	0.0230497	0.250349	0.132799	0.405806
K03924.K01783	K03924	moxR	MoxR-like ATPase [EC:3.6.3.-]	Null	General function prediction only	COG0714	0.038683	0.23139	0.121438	0.370611
K03925.K01783	K03925	mraZ	MraZ protein	Null	Translation, ribosomal structure and biogenesis	COG2001	0.0349131	0.258072	0.134268	0.422826
K03929.K01783	K03929	pnbA	para-nitrobenzyl esterase [EC:3.1.1.-]	Null	Lipid transport and metabolism	COG2272	0.0109914	0.375445	0.194476	0.603921
K07814.K01783	K07814	K07814	putative two-component system response regulator	Null	Signal transduction mechanisms	COG3437	0.00803368	0.257135	0.133664	0.401668
K07816.K01783	K07816	E2.7.6.5X	putative GTP pyrophosphokinase [EC:2.7.6.5]	ko00230 Purine metabolism*ko01100 Metabolic pathways	Nucleotide transport and metabolism, Signal transduction mechanisms	COG2357	0.0274141	0.307308	0.149372	0.499915
K08681.K01783	K08681	pdxT, pdx2	pyridoxal 5'-phosphate synthase pdxT subunit [EC:4.3.3.6]	ko00750 Vitamin B6 metabolism*ko01100 Metabolic pathways*ko01240 Biosynthesis of cofactors	Coenzyme transport and metabolism	COG0311	0.0133864	0.430461	0.224638	0.660491
K02600.K01783	K02600	nusA	transcription termination/antitermination protein NusA	Null	Transcription	COG0195	0.0353091	0.286412	0.15427	0.473354
K02601.K01783	K02601	nusG	transcription termination/antitermination protein NusG	Null	Transcription	COG0250	0.0384981	0.296096	0.14438	0.484299
K13985.K01783	K13985	NAPEPLD	N-acyl-phosphatidylethanolamine-hydrolysing phospholipase D [EC:3.1.4.54]	ko04723 Retrograde endocannabinoid signaling	Null	Null	0.0026334	0.256854	0.139512	0.413608
K03470.K01783	K03470	rnhB	ribonuclease HII [EC:3.1.26.4]	ko03030 DNA replication	Replication, recombination and repair	COG0164	0.0339473	0.310899	0.162809	0.499834
K21394.K01783	K21394	yiaM	TRAP-type transport system small permease protein	Null	Carbohydrate transport and metabolism	COG3090	0.0135702	0.261959	0.138974	0.426267
K21395.K01783	K21395	yiaO	TRAP-type transport system periplasmic protein	Null	Carbohydrate transport and metabolism	COG1638	0.0148163	0.293759	0.154461	0.480063
K03930.K01783	K03930	estA	putative tributyrin esterase [EC:3.1.1.-]	Null	Defense mechanisms	COG0627	0.00927283	0.263659	0.139128	0.418216
K03932.K01783	K03932	lpqC	polyhydroxybutyrate depolymerase	Null	Secondary metabolites biosynthesis, transport and catabolism	COG3509	0.00696124	0.225023	0.12796	0.35835
K20074.K01783	K20074	prpC, phpP	PPM family protein phosphatase [EC:3.1.3.16]	Null	Signal transduction mechanisms	COG0631	0.0393639	0.280157	0.150164	0.43202
K06041.K01783	K06041	kdsD, kpsF	arabinose-5-phosphate isomerase [EC:5.3.1.13]	ko00540 Lipopolysaccharide biosynthesis*ko01100 Metabolic pathways	Carbohydrate transport and metabolism, Cell wall/membrane/envelope biogenesis	COG0794	0.0218832	0.294549	0.162218	0.469894
K06042.K01783	K06042	cobH-cbiC	precorrin-8X/cobalt-precorrin-8 methylmutase [EC:5.4.99.61 5.4.99.60]	ko00860 Porphyrin and chlorophyll metabolism*ko01100 Metabolic pathways*ko01240 Biosynthesis of cofactors	Coenzyme transport and metabolism	COG2082	0.00796265	0.30483	0.159954	0.487864
K02614.K01783	K02614	paaI	acyl-CoA thioesterase [EC:3.1.2.-]	ko00360 Phenylalanine metabolism*ko01100 Metabolic pathways	Secondary metabolites biosynthesis, transport and catabolism	COG2050	0.015341	0.347827	0.17728	0.555817
K13993.K01783	K13993	HSP20	HSP20 family protein	ko04141 Protein processing in endoplasmic reticulum	Posttranslational modification, protein turnover, chaperones	COG0071	0.0795108	0.273917	0.134683	0.44667
K20534.K01783	K20534	gtrB, csbB	polyisoprenyl-phosphate glycosyltransferase [EC:2.4.-.-]	Null	Cell wall/membrane/envelope biogenesis	COG0463	0.0294514	0.340224	0.169163	0.541383
K19118.K01783	K19118	csd2, cas7	CRISPR-associated protein Csd2	Null	Defense mechanisms	COG3649	0.00683075	0.294705	0.157113	0.464638
K10026.K01783	K10026	queE	7-carboxy-7-deazaguanine synthase [EC:4.3.99.3]	ko00790 Folate biosynthesis*ko01100 Metabolic pathways	General function prediction only	COG0602	0.015798	0.243067	0.131701	0.390309
K02160.K01783	K02160	accB, bccP	acetyl-CoA carboxylase biotin carboxyl carrier protein	ko00061 Fatty acid biosynthesis*ko00620 Pyruvate metabolism*ko00640 Propanoate metabolism*ko00720 Carbon fixation pathways in prokaryotes*ko01100 Metabolic pathways*ko01110 Biosynthesis of secondary metabolites*ko01120 Microbial metabolism in diverse environments*ko01200 Carbon metabolism*ko01212 Fatty acid metabolism	Coenzyme transport and metabolism, Lipid transport and metabolism	COG0511	0.00700166	0.262504	0.135047	0.420604
K16568.K01783	K16568	exoZ	exopolysaccharide production protein ExoZ	Null	Cell wall/membrane/envelope biogenesis	COG1835	0.0121482	0.268411	0.140935	0.438954
K23107.K01783	K23107	yajO	1-deoxyxylulose-5-phosphate synthase [EC:1.1.-.-]	Null	General function prediction only	COG0667	0.00560829	0.236772	0.121726	0.379401
K11358.K01783	K11358	yhdR	aspartate aminotransferase [EC:2.6.1.1]	ko00220 Arginine biosynthesis*ko00250 Alanine, aspartate and glutamate metabolism*ko00270 Cysteine and methionine metabolism*ko00330 Arginine and proline metabolism*ko00350 Tyrosine metabolism*ko00360 Phenylalanine metabolism*ko00400 Phenylalanine, tyrosine and tryptophan biosynthesis*ko00401 Novobiocin biosynthesis*ko00950 Isoquinoline alkaloid biosynthesis*ko00960 Tropane, piperidine and pyridi…	Amino acid transport and metabolism	COG0436	0.011244	0.368334	0.179466	0.579061
K03495.K01783	K03495	gidA, mnmG, MTO1	tRNA uridine 5-carboxymethylaminomethyl modification enzyme	Null	Translation, ribosomal structure and biogenesis	COG0445	0.0322815	0.270444	0.136652	0.450189
K03496.K01783	K03496	parA, soj	chromosome partitioning protein	Null	Cell motility	COG1192	0.0814432	0.269118	0.137306	0.441026
K03497.K01783	K03497	parB, spo0J	ParB family transcriptional regulator, chromosome partitioning protein	Null	Cell cycle control, cell division, chromosome partitioning	COG1475	0.0741183	0.292165	0.147463	0.471306
K03498.K01783	K03498	trkH, trkG, ktrB	trk system potassium uptake protein	Null	Inorganic ion transport and metabolism	COG0168	0.0491524	0.288639	0.147197	0.463109
K03499.K01783	K03499	trkA, ktrA	trk system potassium uptake protein	Null	Inorganic ion transport and metabolism	COG0569	0.0445774	0.295101	0.142981	0.476703
K01303.K01783	K01303	APEH	acylaminoacyl-peptidase [EC:3.4.19.1]	Null	Null	Null	0.0149668	0.277982	0.146412	0.452633	0.0333567	0.0855846	0.279475	0.0903957	0.0268296	0.227688	0.0832621	0.0371561	0.307707	0.0797249	0.0424665	0.345337
K01304.K01783	K01304	pcp	pyroglutamyl-peptidase [EC:3.4.19.3]	Null	Posttranslational modification, protein turnover, chaperones	COG2039	0.00453086	0.318475	0.163649	0.51227
K07386.K01783	K07386	pepO	putative endopeptidase [EC:3.4.24.-]	Null	Posttranslational modification, protein turnover, chaperones	COG3590	0.0219102	0.307559	0.149815	0.482099
K07387.K01783	K07387	K07387	metalloprotease [EC:3.4.24.-]	Null	Posttranslational modification, protein turnover, chaperones	COG0501	0.00166049	0.299209	0.151207	0.472772
K02171.K01783	K02171	blaI	BlaI family transcriptional regulator, penicillinase repressor	ko01501 beta-Lactam resistance	Transcription	COG3682	0.0281739	0.267834	0.147672	0.428898
K02172.K01783	K02172	blaR1	bla regulator protein blaR1	ko01501 beta-Lactam resistance	Signal transduction mechanisms	COG4219	0.00869382	0.250548	0.134674	0.395097
K02173.K01783	K02173	yggC	putative kinase	Null	Coenzyme transport and metabolism	COG1072	0.00215322	0.289779	0.15341	0.476916
K15255.K01783	K15255	PIF1	ATP-dependent DNA helicase PIF1 [EC:3.6.4.12]	Null	Replication, recombination and repair	COG0507	0.0224634	0.271296	0.143756	0.449512
K15256.K01783	K15256	cmoA	tRNA (cmo5U34)-methyltransferase [EC:2.1.1.-]	Null	Secondary metabolites biosynthesis, transport and catabolism, General function prediction only	COG0500	0.00327593	0.237701	0.129544	0.373927
K19138.K01783	K19138	csm2	CRISPR-associated protein Csm2	Null	Defense mechanisms	COG1421	0.00173719	0.236613	0.128629	0.376079
K07391.K01783	K07391	comM	magnesium chelatase family protein	Null	Posttranslational modification, protein turnover, chaperones	COG0606	0.0308679	0.335407	0.167085	0.542766
K02188.K01783	K02188	cbiD	cobalt-precorrin-5B (C1)-methyltransferase [EC:2.1.1.195]	ko00860 Porphyrin and chlorophyll metabolism*ko01100 Metabolic pathways*ko01240 Biosynthesis of cofactors	Coenzyme transport and metabolism	COG1903	0.0135518	0.262667	0.136044	0.428996
K02189.K01783	K02189	cbiG	cobalt-precorrin 5A hydrolase [EC:3.7.1.12]	ko00860 Porphyrin and chlorophyll metabolism*ko01100 Metabolic pathways*ko01240 Biosynthesis of cofactors	Coenzyme transport and metabolism	COG2073	0.0065393	0.264208	0.134933	0.423009
K06076.K01783	K06076	fadL	long-chain fatty acid transport protein	Null	Lipid transport and metabolism	COG2067	0.0205606	0.288142	0.153744	0.457072
K02647.K01783	K02647	cdaR	carbohydrate diacid regulator	Null	Transcription, Signal transduction mechanisms	COG3835	0.0142464	0.260984	0.138028	0.405366	0.0568284	0.159812	0.260681	0.165761	0.0478176	0.222294	0.154648	0.0647748	0.292544	0.149743	0.0711706	0.320787
K19147.K01783	K19147	mcrC	5-methylcytosine-specific restriction enzyme subunit McrC	Null	Defense mechanisms	COG4268	0.0122709	0.268949	0.138864	0.437495
K02190.K01783	K02190	cbiK	sirohydrochlorin cobaltochelatase [EC:4.99.1.3]	ko00860 Porphyrin and chlorophyll metabolism*ko01100 Metabolic pathways*ko01240 Biosynthesis of cofactors	Coenzyme transport and metabolism	COG4822	0.0162962	0.277838	0.138672	0.460784
K03972.K01783	K03972	pspE	phage shock protein E	Null	Inorganic ion transport and metabolism	COG0607	0.0244409	0.237996	0.126854	0.381209
K03973.K01783	K03973	pspC	phage shock protein C	Null	Transcription, Signal transduction mechanisms	COG1983	0.0199579	0.365274	0.20063	0.568616	0.0119477	0.0204752	0.367529	0.0210207	0.0112665	0.346742	0.0197106	0.0127764	0.389521	0.0195173	0.0134147	0.408317
K03975.K01783	K03975	dedA	membrane-associated protein	Null	Function unknown	COG0586	0.0215405	0.313799	0.167764	0.473575
K03976.K01783	K03976	ybaK, ebsC	Cys-tRNA(Pro)/Cys-tRNA(Cys) deacylase [EC:3.1.1.-]	Null	Translation, ribosomal structure and biogenesis	COG2606	0.0168888	0.306279	0.155994	0.479597
K03977.K01783	K03977	engA, der	GTPase	Null	General function prediction only	COG1160	0.0303941	0.315025	0.157344	0.512642
K03978.K01783	K03978	engB	GTP-binding protein	Null	Cell cycle control, cell division, chromosome partitioning	COG0218	0.032666	0.275071	0.138469	0.449642
K03979.K01783	K03979	obgE, cgtA, MTG2	GTPase [EC:3.6.5.-]	Null	Cell cycle control, cell division, chromosome partitioning, Replication, recombination and repair	COG0536	0.0316966	0.269193	0.145446	0.438522
K02199.K01783	K02199	ccmG, dsbE	cytochrome c biogenesis protein CcmG, thiol:disulfide interchange protein DsbE	Null	Posttranslational modification, protein turnover, chaperones	COG0526	0.0204648	0.292714	0.154343	0.470487
K07862.K01783	K07862	sstT	serine/threonine transporter	Null	Amino acid transport and metabolism	COG3633	0.0100607	0.257369	0.133366	0.411666
K00003.K01783	K00003	hom	homoserine dehydrogenase [EC:1.1.1.3]	ko00260 Glycine, serine and threonine metabolism*ko00270 Cysteine and methionine metabolism*ko00300 Lysine biosynthesis*ko01100 Metabolic pathways*ko01110 Biosynthesis of secondary metabolites*ko01120 Microbial metabolism in diverse environments*ko01230 Biosynthesis of amino acids	Amino acid transport and metabolism	COG0460	0.0148658	0.235784	0.126757	0.371946
K15270.K01783	K15270	sam	S-adenosylmethionine uptake transporter	Null	Carbohydrate transport and metabolism, Amino acid transport and metabolism, General function prediction only	COG0697	0.00317907	0.235282	0.130895	0.373113
K02654.K01783	K02654	pilD, pppA	leader peptidase (prepilin peptidase) / N-methyltransferase [EC:3.4.23.43 2.1.1.-]	Null	Cell motility, Intracellular trafficking, secretion, and vesicular transport	COG1989	0.00627666	0.315249	0.165273	0.50535
K19156.K01783	K19156	prlF, sohA	antitoxin PrlF	Null	Transcription, Defense mechanisms	COG2002	0.00428404	0.309655	0.143823	0.508772
K19159.K01783	K19159	yefM	antitoxin YefM	Null	Defense mechanisms	COG2161	0.0076182	0.32126	0.163226	0.533185
K15738.K01783	K15738	uup	ABC transport system ATP-binding/permease protein	Null	General function prediction only	COG0488	0.0210475	0.343976	0.175829	0.522872
K01338.K01783	K01338	lon	ATP-dependent Lon protease [EC:3.4.21.53]	ko04112 Cell cycle - Caulobacter	Posttranslational modification, protein turnover, chaperones	COG0466	0.0222172	0.315452	0.164704	0.509155
K00012.K01783	K00012	UGDH, ugd	UDPglucose 6-dehydrogenase [EC:1.1.1.22]	ko00040 Pentose and glucuronate interconversions*ko00053 Ascorbate and aldarate metabolism*ko00520 Amino sugar and nucleotide sugar metabolism*ko00541 O-Antigen nucleotide sugar biosynthesis*ko01100 Metabolic pathways*ko01240 Biosynthesis of cofactors	Cell wall/membrane/envelope biogenesis	COG1004	0.0273746	0.351512	0.184831	0.559137
K00013.K01783	K00013	hisD	histidinol dehydrogenase [EC:1.1.1.23]	ko00340 Histidine metabolism*ko01100 Metabolic pathways*ko01110 Biosynthesis of secondary metabolites*ko01230 Biosynthesis of amino acids	Amino acid transport and metabolism	COG0141	0.0239523	0.265186	0.139743	0.43786
K00014.K01783	K00014	aroE	shikimate dehydrogenase [EC:1.1.1.25]	ko00400 Phenylalanine, tyrosine and tryptophan biosynthesis*ko01100 Metabolic pathways*ko01110 Biosynthesis of secondary metabolites*ko01230 Biosynthesis of amino acids	Amino acid transport and metabolism	COG0169	0.0268381	0.277298	0.141343	0.442923
K14415.K01783	K14415	RTCB, rtcB	tRNA-splicing ligase RtcB (3'-phosphate/5'-hydroxy nucleic acid ligase) [EC:6.5.1.8]	Null	Translation, ribosomal structure and biogenesis	COG1690	0.00776095	0.350087	0.184304	0.54739
K11392.K01783	K11392	rsmF	16S rRNA (cytosine1407-C5)-methyltransferase [EC:2.1.1.178]	Null	Translation, ribosomal structure and biogenesis	COG0144	0.0141198	0.234217	0.118713	0.373691
K00016.K01783	K00016	LDH, ldh	L-lactate dehydrogenase [EC:1.1.1.27]	ko00010 Glycolysis / Gluconeogenesis*ko00270 Cysteine and methionine metabolism*ko00620 Pyruvate metabolism*ko00640 Propanoate metabolism*ko01100 Metabolic pathways*ko01110 Biosynthesis of secondary metabolites*ko01120 Microbial metabolism in diverse environments*ko04066 HIF-1 signaling pathway*ko04922 Glucagon signaling pathway*ko05230 Central carbon metabolism in cancer	Energy production and conversion	COG0039	0.01138	0.2625	0.137865	0.418889
K00018.K01783	K00018	hprA	glycerate dehydrogenase [EC:1.1.1.29]	ko00260 Glycine, serine and threonine metabolism*ko00630 Glyoxylate and dicarboxylate metabolism*ko00680 Methane metabolism*ko01100 Metabolic pathways*ko01110 Biosynthesis of secondary metabolites*ko01120 Microbial metabolism in diverse environments*ko01200 Carbon metabolism	Energy production and conversion, Coenzyme transport and metabolism, General function prediction only	COG1052	0.0185057	0.263903	0.134592	0.433446
K02669.K01783	K02669	pilT	twitching motility protein PilT	Null	Cell motility, Extracellular structures	COG2805	0.00534759	0.285141	0.14931	0.456835
K19166.K01783	K19166	higB	mRNA interferase HigB [EC:3.1.-.-]	Null	Translation, ribosomal structure and biogenesis	COG4680	0.00556343	0.294608	0.149624	0.480667
K19167.K01783	K19167	abiQ	protein AbiQ	Null	Null	Null	0.00520357	0.225232	0.119476	0.355479
K10536.K01783	K10536	aguA	agmatine deiminase [EC:3.5.3.12]	ko00330 Arginine and proline metabolism*ko01100 Metabolic pathways	Amino acid transport and metabolism	COG2957	0.019851	0.301163	0.156713	0.476305
K09117.K01783	K09117	K09117	uncharacterized protein	Null	Function unknown	COG1610	0.0163174	0.283771	0.151827	0.4507
K23159.K01783	K23159	lpxF	lipid A 4'-phosphatase [EC:3.1.3.-]	ko00540 Lipopolysaccharide biosynthesis_x000D_ ko01100 Metabolic pathways	Lipid transport and metabolism	COG0671	0.00476724	0.285606	0.146546	0.473974
K01803.K01783	K01803	TPI, tpiA	triosephosphate isomerase (TIM) [EC:5.3.1.1]	ko00010 Glycolysis / Gluconeogenesis*ko00051 Fructose and mannose metabolism*ko00562 Inositol phosphate metabolism*ko00710 Carbon fixation in photosynthetic organisms*ko01100 Metabolic pathways*ko01110 Biosynthesis of secondary metabolites*ko01120 Microbial metabolism in diverse environments*ko01200 Carbon metabolism*ko01230 Biosynthesis of amino acids	Carbohydrate transport and metabolism	COG0149	0.0336855	0.326955	0.163413	0.508041
K01804.K01783	K01804	araA	L-arabinose isomerase [EC:5.3.1.4]	ko00040 Pentose and glucuronate interconversions*ko01100 Metabolic pathways	Carbohydrate transport and metabolism	COG2160	0.018539	0.27929	0.144941	0.469476
K01805.K01783	K01805	xylA	xylose isomerase [EC:5.3.1.5]	ko00040 Pentose and glucuronate interconversions*ko00051 Fructose and mannose metabolism*ko01100 Metabolic pathways	Carbohydrate transport and metabolism	COG2115	0.00504574	0.286925	0.141137	0.473114
K00027.K01783	K00027	ME2, sfcA, maeA	malate dehydrogenase (oxaloacetate-decarboxylating) [EC:1.1.1.38]	ko00620 Pyruvate metabolism*ko01200 Carbon metabolism*ko02020 Two-component system	Energy production and conversion	COG0281	0.011905	0.298477	0.154317	0.485546
K01807.K01783	K01807	rpiA	ribose 5-phosphate isomerase A [EC:5.3.1.6]	ko00030 Pentose phosphate pathway*ko00710 Carbon fixation in photosynthetic organisms*ko01100 Metabolic pathways*ko01110 Biosynthesis of secondary metabolites*ko01120 Microbial metabolism in diverse environments*ko01200 Carbon metabolism*ko01230 Biosynthesis of amino acids	Carbohydrate transport and metabolism	COG0120	0.00403884	0.254492	0.133457	0.411297
K01808.K01783	K01808	rpiB	ribose 5-phosphate isomerase B [EC:5.3.1.6]	ko00030 Pentose phosphate pathway*ko00051 Fructose and mannose metabolism*ko00710 Carbon fixation in photosynthetic organisms*ko01100 Metabolic pathways*ko01110 Biosynthesis of secondary metabolites*ko01120 Microbial metabolism in diverse environments*ko01200 Carbon metabolism*ko01230 Biosynthesis of amino acids	Carbohydrate transport and metabolism	COG0698	0.0354901	0.296722	0.155937	0.483925
K00029.K01783	K00029	E1.1.1.40, maeB	malate dehydrogenase (oxaloacetate-decarboxylating)(NADP+) [EC:1.1.1.40]	ko00620 Pyruvate metabolism*ko00710 Carbon fixation in photosynthetic organisms*ko01100 Metabolic pathways*ko01120 Microbial metabolism in diverse environments*ko01200 Carbon metabolism*ko03320 PPAR signaling pathway	Energy production and conversion	COG0280	0.00782823	0.240891	0.131684	0.387543
K01809.K01783	K01809	manA, MPI	mannose-6-phosphate isomerase [EC:5.3.1.8]	ko00051 Fructose and mannose metabolism*ko00520 Amino sugar and nucleotide sugar metabolism*ko00541 O-Antigen nucleotide sugar biosynthesis*ko01100 Metabolic pathways*ko01110 Biosynthesis of secondary metabolites*ko01240 Biosynthesis of cofactors	Carbohydrate transport and metabolism	COG1482	0.0283098	0.281116	0.146364	0.441706
K19171.K01783	K19171	dndD	DNA sulfur modification protein DndD	Null	Replication, recombination and repair	COG0419	0.00808241	0.264321	0.135216	0.42949
K19172.K01783	K19172	dndE	DNA sulfur modification protein DndE	Null	Null	Null	0.00300275	0.283707	0.144347	0.47102
K01356.K01783	K01356	lexA	repressor LexA [EC:3.4.21.88]	Null	Transcription, Signal transduction mechanisms	COG1974	0.0203458	0.273345	0.139531	0.429411
K09121.K01783	K09121	larC	pyridinium-3,5-bisthiocarboxylic acid mononucleotide nickel chelatase [EC:4.99.1.12]	Null	Function unknown	COG1641	0.0119547	0.287193	0.154977	0.452088
K09128.K01783	K09128	K09128	uncharacterized protein	Null	General function prediction only	COG1786	0.00175085	0.279572	0.147163	0.443346
K01810.K01783	K01810	GPI, pgi	glucose-6-phosphate isomerase [EC:5.3.1.9]	ko00010 Glycolysis / Gluconeogenesis*ko00030 Pentose phosphate pathway*ko00500 Starch and sucrose metabolism*ko00520 Amino sugar and nucleotide sugar metabolism*ko01100 Metabolic pathways*ko01110 Biosynthesis of secondary metabolites*ko01120 Microbial metabolism in diverse environments*ko01200 Carbon metabolism	Carbohydrate transport and metabolism	COG0166	0.0311203	0.292159	0.159098	0.467878
K01811.K01783	K01811	xylS, yicI	alpha-D-xyloside xylohydrolase [EC:3.2.1.177]	Null	Carbohydrate transport and metabolism	COG1501	0.0285018	0.248346	0.129299	0.398738
K01812.K01783	K01812	uxaC	glucuronate isomerase [EC:5.3.1.12]	ko00040 Pentose and glucuronate interconversions*ko01100 Metabolic pathways	Carbohydrate transport and metabolism	COG1904	0.0170955	0.26961	0.139913	0.431917
K01813.K01783	K01813	rhaA	L-rhamnose isomerase [EC:5.3.1.14]	ko00051 Fructose and mannose metabolism*ko01100 Metabolic pathways*ko01120 Microbial metabolism in diverse environments	Carbohydrate transport and metabolism	COG4806	0.00808441	0.22054	0.121309	0.35242
K01814.K01783	K01814	hisA	phosphoribosylformimino-5-aminoimidazole carboxamide ribotide isomerase [EC:5.3.1.16]	ko00340 Histidine metabolism*ko01100 Metabolic pathways*ko01110 Biosynthesis of secondary metabolites*ko01230 Biosynthesis of amino acids	Amino acid transport and metabolism	COG0106	0.0230805	0.2437	0.132164	0.389904
K01815.K01783	K01815	kduI	4-deoxy-L-threo-5-hexosulose-uronate ketol-isomerase [EC:5.3.1.17]	ko00040 Pentose and glucuronate interconversions*ko01100 Metabolic pathways	Carbohydrate transport and metabolism	COG3717	0.0170405	0.292816	0.152803	0.474256
K01817.K01783	K01817	trpF	phosphoribosylanthranilate isomerase [EC:5.3.1.24]	ko00400 Phenylalanine, tyrosine and tryptophan biosynthesis*ko01100 Metabolic pathways*ko01110 Biosynthesis of secondary metabolites*ko01230 Biosynthesis of amino acids	Amino acid transport and metabolism	COG0135	0.0182746	0.328444	0.153647	0.553218
K19181.K01783	K19181	afr	1,5-anhydro-D-fructose reductase (1,5-anhydro-D-mannitol-forming) [EC:1.1.1.292]	Null	General function prediction only	COG0673	0.0119533	0.257603	0.13327	0.409026
K02687.K01783	K02687	prmA	ribosomal protein L11 methyltransferase [EC:2.1.1.-]	Null	Translation, ribosomal structure and biogenesis	COG2264	0.0278233	0.277413	0.140993	0.444137
K09132.K01783	K09132	K09132	uncharacterized protein	Null	Function unknown	COG1895	0.00668214	0.25239	0.127124	0.414756
K01821.K01783	K01821	praC, xylH	4-oxalocrotonate tautomerase [EC:5.3.2.6]	ko00362 Benzoate degradation*ko00621 Dioxin degradation*ko00622 Xylene degradation*ko01100 Metabolic pathways*ko01120 Microbial metabolism in diverse environments*ko01220 Degradation of aromatic compounds	Secondary metabolites biosynthesis, transport and catabolism	COG1942	0.00475367	0.253095	0.132172	0.407933
K00041.K01783	K00041	uxaB	tagaturonate reductase [EC:1.1.1.58]	ko00040 Pentose and glucuronate interconversions*ko01100 Metabolic pathways	Carbohydrate transport and metabolism	COG0246	0.0128291	0.260751	0.138815	0.4148
K14441.K01783	K14441	rimO	ribosomal protein S12 methylthiotransferase [EC:2.8.4.4]	Null	Translation, ribosomal structure and biogenesis	COG0621	0.0298745	0.277779	0.152817	0.440484
K01823.K01783	K01823	idi, IDI	isopentenyl-diphosphate Delta-isomerase [EC:5.3.3.2]	ko00900 Terpenoid backbone biosynthesis*ko01100 Metabolic pathways*ko01110 Biosynthesis of secondary metabolites	Energy production and conversion, Lipid transport and metabolism, General function prediction only	COG1304	0.0217857	0.227962	0.120252	0.369762
K14445.K01783	K14445	SLC13A2_3_5	solute carrier family 13 (sodium-dependent dicarboxylate transporter), member 2/3/5	Null	Carbohydrate transport and metabolism	COG0471	0.0226639	0.286791	0.148226	0.452243
K00046.K01783	K00046	idnO	gluconate 5-dehydrogenase [EC:1.1.1.69]	Null	Lipid transport and metabolism, Secondary metabolites biosynthesis, transport and catabolism, General function prediction only	COG1028	0.0131297	0.293292	0.147851	0.471398
K00048.K01783	K00048	fucO	lactaldehyde reductase [EC:1.1.1.77]	ko00630 Glyoxylate and dicarboxylate metabolism*ko00640 Propanoate metabolism*ko01100 Metabolic pathways*ko01120 Microbial metabolism in diverse environments	Energy production and conversion	COG1454	0.00567894	0.246739	0.12775	0.404979
K22300.K01783	K22300	dicA	HTH-type transcriptional regulator, cell division transcriptional repressor	Null	Transcription	COG1396	0.00661639	0.306267	0.164765	0.484556
K15771.K01783	K15771	ganP	arabinogalactan oligomer / maltooligosaccharide transport system permease protein	ko02010 ABC transporters	Carbohydrate transport and metabolism	COG1175	0.00699374	0.2896	0.159116	0.456321
K15772.K01783	K15772	ganQ	arabinogalactan oligomer / maltooligosaccharide transport system permease protein	ko02010 ABC transporters	Carbohydrate transport and metabolism	COG3833	0.00811062	0.292754	0.155672	0.457454
K01372.K01783	K01372	BLMH, pepC	bleomycin hydrolase [EC:3.4.22.40]	Null	Amino acid transport and metabolism	COG3579	0.0391448	0.268841	0.141005	0.43283
K15773.K01783	K15773	hipB	HTH-type transcriptional regulator / antitoxin HipB	Null	Transcription	COG1396	0.012831	0.23805	0.128588	0.376108
K10563.K01783	K10563	mutM, fpg	formamidopyrimidine-DNA glycosylase [EC:3.2.2.23 4.2.99.18]	ko03410 Base excision repair	Replication, recombination and repair	COG0266	0.005486	0.28169	0.148739	0.456082
K09144.K01783	K09144	K09144	uncharacterized protein	Null	Defense mechanisms	COG2253	0.0252603	0.259449	0.135191	0.417162
K00052.K01783	K00052	leuB, IMDH	3-isopropylmalate dehydrogenase [EC:1.1.1.85]	ko00290 Valine, leucine and isoleucine biosynthesis*ko00660 C5-Branched dibasic acid metabolism*ko01100 Metabolic pathways*ko01110 Biosynthesis of secondary metabolites*ko01210 2-Oxocarboxylic acid metabolism*ko01230 Biosynthesis of amino acids	Energy production and conversion, Amino acid transport and metabolism	COG0473	0.0242209	0.250469	0.130393	0.414346
K00053.K01783	K00053	ilvC	ketol-acid reductoisomerase [EC:1.1.1.86]	ko00290 Valine, leucine and isoleucine biosynthesis*ko00770 Pantothenate and CoA biosynthesis*ko01100 Metabolic pathways*ko01110 Biosynthesis of secondary metabolites*ko01210 2-Oxocarboxylic acid metabolism*ko01230 Biosynthesis of amino acids	Amino acid transport and metabolism, Coenzyme transport and metabolism	COG0059	0.0226779	0.287425	0.149097	0.460279
K01834.K01783	K01834	PGAM, gpmA	2,3-bisphosphoglycerate-dependent phosphoglycerate mutase [EC:5.4.2.11]	ko00010 Glycolysis / Gluconeogenesis*ko00260 Glycine, serine and threonine metabolism*ko00680 Methane metabolism*ko01100 Metabolic pathways*ko01110 Biosynthesis of secondary metabolites*ko01120 Microbial metabolism in diverse environments*ko01200 Carbon metabolism*ko01230 Biosynthesis of amino acids*ko04922 Glucagon signaling pathway*ko05230 Central carbon metabolism in cancer	Carbohydrate transport and metabolism	COG0588	0.00687869	0.257159	0.139045	0.414558
K01835.K01783	K01835	pgm	phosphoglucomutase [EC:5.4.2.2]	ko00010 Glycolysis / Gluconeogenesis*ko00030 Pentose phosphate pathway*ko00052 Galactose metabolism*ko00230 Purine metabolism*ko00500 Starch and sucrose metabolism*ko00520 Amino sugar and nucleotide sugar metabolism*ko00521 Streptomycin biosynthesis*ko01100 Metabolic pathways*ko01110 Biosynthesis of secondary metabolites*ko01120 Microbial metabolism in diverse environments	Carbohydrate transport and metabolism	COG0033	0.0118859	0.27292	0.147362	0.445423
K00057.K01783	K00057	gpsA	glycerol-3-phosphate dehydrogenase (NAD(P)+) [EC:1.1.1.94]	ko00564 Glycerophospholipid metabolism*ko01110 Biosynthesis of secondary metabolites	Energy production and conversion	COG0240	0.02833	0.244843	0.124396	0.405602
K18332.K01783	K18332	hndD	NADP-reducing hydrogenase subunit HndD [EC:1.12.1.3]	Null	Energy production and conversion	COG4624	0.00856701	0.240318	0.128207	0.385943
K01838.K01783	K01838	pgmB	beta-phosphoglucomutase [EC:5.4.2.6]	ko00500 Starch and sucrose metabolism	Carbohydrate transport and metabolism, General function prediction only	COG0637	0.00263461	0.289804	0.154141	0.459648
K00058.K01783	K00058	serA, PHGDH	D-3-phosphoglycerate dehydrogenase / 2-oxoglutarate reductase [EC:1.1.1.95 1.1.1.399]	ko00260 Glycine, serine and threonine metabolism*ko00270 Cysteine and methionine metabolism*ko00680 Methane metabolism*ko01100 Metabolic pathways*ko01110 Biosynthesis of secondary metabolites*ko01120 Microbial metabolism in diverse environments*ko01200 Carbon metabolism*ko01230 Biosynthesis of amino acids	Coenzyme transport and metabolism, General function prediction only	COG0111	0.0125031	0.32105	0.162801	0.500055
K01839.K01783	K01839	deoB	phosphopentomutase [EC:5.4.2.7]	ko00030 Pentose phosphate pathway*ko00230 Purine metabolism*ko01100 Metabolic pathways	Carbohydrate transport and metabolism	COG1015	0.00726709	0.280672	0.142357	0.465741
K09607.K01783	K09607	ina	immune inhibitor A [EC:3.4.24.-]	Null	Posttranslational modification, protein turnover, chaperones	COG4412	0.0372424	0.25194	0.130962	0.40505
K15789.K01783	K15789	TDH	threonine 3-dehydrogenase [EC:1.1.1.103]	ko00260 Glycine, serine and threonine metabolism_x000D_ ko01100 Metabolic pathways	Null	Catalysis of the reaction: L-threonine + NAD(+) = L-2-amino-3-oxobutanoate + CO(2) + NADH.	0.0050439	0.295316	0.152524	0.500342
K09157.K01783	K09157	K09157	uncharacterized protein	Null	Cell cycle control, cell division, chromosome partitioning	COG2848	0.013542	0.275809	0.150136	0.451553
K01845.K01783	K01845	hemL	glutamate-1-semialdehyde 2,1-aminomutase [EC:5.4.3.8]	ko00860 Porphyrin and chlorophyll metabolism*ko01100 Metabolic pathways*ko01110 Biosynthesis of secondary metabolites*ko01120 Microbial metabolism in diverse environments*ko01240 Biosynthesis of cofactors	Coenzyme transport and metabolism	COG0001	0.00831479	0.347516	0.174518	0.566672
K00067.K01783	K00067	rfbD, rmlD	dTDP-4-dehydrorhamnose reductase [EC:1.1.1.133]	ko00521 Streptomycin biosynthesis*ko00523 Polyketide sugar unit biosynthesis*ko00541 O-Antigen nucleotide sugar biosynthesis*ko01100 Metabolic pathways*ko01110 Biosynthesis of secondary metabolites	Cell wall/membrane/envelope biogenesis	COG1091	0.0359233	0.306904	0.168956	0.499983
K01854.K01783	K01854	glf	UDP-galactopyranose mutase [EC:5.4.99.9]	ko00052 Galactose metabolism*ko00520 Amino sugar and nucleotide sugar metabolism*ko00541 O-Antigen nucleotide sugar biosynthesis*ko01100 Metabolic pathways	Cell wall/membrane/envelope biogenesis	COG0562	0.0247405	0.307858	0.163868	0.506004
K00074.K01783	K00074	paaH, hbd, fadB, mmgB	3-hydroxybutyryl-CoA dehydrogenase [EC:1.1.1.157]	ko00360 Phenylalanine metabolism*ko00362 Benzoate degradation*ko00650 Butanoate metabolism*ko01100 Metabolic pathways*ko01120 Microbial metabolism in diverse environments*ko01200 Carbon metabolism	Lipid transport and metabolism	COG1250	0.0025467	0.257006	0.137225	0.420371
K00075.K01783	K00075	murB	UDP-N-acetylmuramate dehydrogenase [EC:1.3.1.98]	ko00520 Amino sugar and nucleotide sugar metabolism*ko00550 Peptidoglycan biosynthesis*ko01100 Metabolic pathways	Cell wall/membrane/envelope biogenesis	COG0812	0.0357499	0.338949	0.17139	0.545537
K14475.K01783	K14475	ICP	inhibitor of cysteine peptidase	ko05143 African trypanosomiasis	Function unknown	COG5513	0.00353396	0.25176	0.132206	0.40903
K00078.K01783	K00078	DHDH	dihydrodiol dehydrogenase / D-xylose 1-dehydrogenase (NADP) [EC:1.3.1.20 1.1.1.179]	ko00040 Pentose and glucuronate interconversions_x000D_ ko00980 Metabolism of xenobiotics by cytochrome P450_x000D_ ko01100 Metabolic pathways	Null	Catalysis of the reaction: NADP+ + trans-1,2-dihydrobenzene-1,2-diol = NADPH + catechol.	0.00879351	0.234525	0.128748	0.374477
K18353.K01783	K18353	vanJ	vancomycin resistance protein VanJ	ko01502 Vancomycin resistance*ko02020 Two-component system	Null	Null	0.0150635	0.279774	0.145227	0.43752
K00537.K01783	K00537	arsC	arsenate reductase (glutaredoxin) [EC:1.20.4.1]	Null	Inorganic ion transport and metabolism	COG1393	0.00876357	0.268626	0.142284	0.426982
K08303.K01783	K08303	K08303	putative protease [EC:3.4.-.-]	ko05120 Epithelial cell signaling in Helicobacter pylori infection	Posttranslational modification, protein turnover, chaperones	COG0826	0.0673228	0.242569	0.13105	0.380044
K08309.K01783	K08309	slt	soluble lytic murein transglycosylase [EC:4.2.2.-]	Null	Cell wall/membrane/envelope biogenesis	COG0741	0.0112286	0.337109	0.169476	0.533369
K19689.K01783	K19689	ampS, pepS, ampT	aminopeptidase [EC:3.4.11.-]	Null	Amino acid transport and metabolism	COG2309	0.00905797	0.301922	0.148174	0.490836
K01866.K01783	K01866	YARS, tyrS	tyrosyl-tRNA synthetase [EC:6.1.1.1]	ko00970 Aminoacyl-tRNA biosynthesis	Translation, ribosomal structure and biogenesis	COG0162	0.0322011	0.277706	0.143911	0.445929
K01867.K01783	K01867	WARS, trpS	tryptophanyl-tRNA synthetase [EC:6.1.1.2]	ko00970 Aminoacyl-tRNA biosynthesis	Translation, ribosomal structure and biogenesis	COG0180	0.033333	0.232378	0.124478	0.37744
K01868.K01783	K01868	TARS, thrS	threonyl-tRNA synthetase [EC:6.1.1.3]	ko00970 Aminoacyl-tRNA biosynthesis	Translation, ribosomal structure and biogenesis	COG0441	0.029679	0.276558	0.1448	0.444889
K00088.K01783	K00088	IMPDH, guaB	IMP dehydrogenase [EC:1.1.1.205]	ko00230 Purine metabolism*ko00983 Drug metabolism - other enzymes*ko01100 Metabolic pathways*ko01110 Biosynthesis of secondary metabolites	Nucleotide transport and metabolism	COG0516	0.0283383	0.279958	0.139827	0.454851
K01869.K01783	K01869	LARS, leuS	leucyl-tRNA synthetase [EC:6.1.1.4]	ko00970 Aminoacyl-tRNA biosynthesis	Translation, ribosomal structure and biogenesis	COG0495	0.028594	0.346232	0.183268	0.547407
K23675.K01783	K23675	fmnP, ribU	riboflavin transporter	Null	Coenzyme transport and metabolism	COG3601	0.0192239	0.28168	0.156398	0.458466
K00548.K01783	K00548	metH, MTR	5-methyltetrahydrofolate--homocysteine methyltransferase [EC:2.1.1.13]	ko00270 Cysteine and methionine metabolism*ko00450 Selenocompound metabolism*ko00670 One carbon pool by folate*ko01100 Metabolic pathways*ko01110 Biosynthesis of secondary metabolites*ko01230 Biosynthesis of amino acids	Amino acid transport and metabolism	COG0646	0.03447	0.262798	0.14145	0.427739
K00549.K01783	K00549	metE	5-methyltetrahydropteroyltriglutamate--homocysteine methyltransferase [EC:2.1.1.14]	ko00270 Cysteine and methionine metabolism*ko00450 Selenocompound metabolism*ko01100 Metabolic pathways*ko01110 Biosynthesis of secondary metabolites*ko01230 Biosynthesis of amino acids	Amino acid transport and metabolism	COG0620	0.00820518	0.301294	0.15567	0.487424
K18828.K01783	K18828	mvpA, vapC	tRNA(fMet)-specific endonuclease VapC [EC:3.1.-.-]	Null	General function prediction only	COG1487	0.0123938	0.303722	0.159954	0.504329
K18829.K01783	K18829	mvpT, vapB	antitoxin VapB	Null	Function unknown	COG4456	0.00267361	0.267529	0.140225	0.434043
K19693.K01783	K19693	tfoS	AraC family transcriptional regulator, chitin signaling transcriptional activator	Null	Transcription	COG2207	0.0189759	0.305382	0.155102	0.503917
K03100.K01783	K03100	lepB	signal peptidase I [EC:3.4.21.89]	ko03060 Protein export	Intracellular trafficking, secretion, and vesicular transport	COG0681	0.0485298	0.239665	0.130628	0.378758
K03101.K01783	K03101	lspA	signal peptidase II [EC:3.4.23.36]	ko03060 Protein export	Cell wall/membrane/envelope biogenesis, Intracellular trafficking, secretion, and vesicular transport	COG0597	0.0363319	0.216794	0.11972	0.350726
K03106.K01783	K03106	SRP54, ffh	signal recognition particle subunit SRP54 [EC:3.6.5.4]	ko02024 Quorum sensing*ko03060 Protein export*ko03070 Bacterial secretion system	Intracellular trafficking, secretion, and vesicular transport	COG0541	0.030498	0.295102	0.149213	0.484696
K21023.K01783	K21023	mucR	diguanylate cyclase [EC:2.7.7.65]	ko02025 Biofilm formation - Pseudomonas aeruginosa	Signal transduction mechanisms	COG2199	0.0297948	0.308775	0.168029	0.502525
K01870.K01783	K01870	IARS, ileS	isoleucyl-tRNA synthetase [EC:6.1.1.5]	ko00970 Aminoacyl-tRNA biosynthesis	Translation, ribosomal structure and biogenesis	COG0060	0.02755	0.263589	0.131039	0.411068
K00091.K01783	K00091	E1.1.1.219	dihydroflavonol-4-reductase [EC:1.1.1.219]	Null	Cell wall/membrane/envelope biogenesis	COG0451	0.0132282	0.26711	0.143049	0.4247
K01872.K01783	K01872	AARS, alaS	alanyl-tRNA synthetase [EC:6.1.1.7]	ko00970 Aminoacyl-tRNA biosynthesis	Translation, ribosomal structure and biogenesis	COG0013	0.0279752	0.268946	0.145788	0.429026
K01873.K01783	K01873	VARS, valS	valyl-tRNA synthetase [EC:6.1.1.9]	ko00970 Aminoacyl-tRNA biosynthesis	Translation, ribosomal structure and biogenesis	COG0525	0.0260389	0.320414	0.167115	0.524549
K01874.K01783	K01874	MARS, metG	methionyl-tRNA synthetase [EC:6.1.1.10]	ko00450 Selenocompound metabolism*ko00970 Aminoacyl-tRNA biosynthesis*ko01100 Metabolic pathways	Translation, ribosomal structure and biogenesis	COG0143	0.0302124	0.263048	0.139038	0.426722	0.0102042	0.0282527	0.26454	0.0295546	0.00843164	0.219578	0.0275582	0.0115703	0.297026	0.0267475	0.013143	0.330833
K01875.K01783	K01875	SARS, serS	seryl-tRNA synthetase [EC:6.1.1.11]	ko00970 Aminoacyl-tRNA biosynthesis	Translation, ribosomal structure and biogenesis	COG0172	0.0328995	0.341711	0.180278	0.543709
K01876.K01783	K01876	DARS2, aspS	aspartyl-tRNA synthetase [EC:6.1.1.12]	ko00970 Aminoacyl-tRNA biosynthesis	Translation, ribosomal structure and biogenesis	COG0173	0.0288527	0.262638	0.141759	0.423606
K00096.K01783	K00096	araM, egsA	glycerol-1-phosphate dehydrogenase [NAD(P)+] [EC:1.1.1.261]	ko00564 Glycerophospholipid metabolism	Energy production and conversion	COG0371	0.00834096	0.237915	0.132308	0.369569
K00099.K01783	K00099	dxr	1-deoxy-D-xylulose-5-phosphate reductoisomerase [EC:1.1.1.267]	ko00900 Terpenoid backbone biosynthesis*ko01100 Metabolic pathways*ko01110 Biosynthesis of secondary metabolites	Lipid transport and metabolism	COG0743	0.0317586	0.27427	0.144746	0.44949
K23684.K01783	K23684	aglJ	dolichol-phosphate hexosyltransferase [EC:2.4.1.-]	Null	Cell wall/membrane/envelope biogenesis	COG0463	0.0109492	0.252967	0.124986	0.411211
K00554.K01783	K00554	trmD	tRNA (guanine37-N1)-methyltransferase [EC:2.1.1.228]	Null	Translation, ribosomal structure and biogenesis	COG0336	0.0361516	0.233701	0.123127	0.377783
K18831.K01783	K18831	higA	HTH-type transcriptional regulator / antitoxin HigA	Null	Defense mechanisms	COG5499	0.0279222	0.415055	0.208375	0.655455
K00558.K01783	K00558	DNMT1, dcm	DNA (cytosine-5)-methyltransferase 1 [EC:2.1.1.37]	ko00270 Cysteine and methionine metabolism*ko01100 Metabolic pathways*ko05206 MicroRNAs in cancer	Replication, recombination and repair	COG0270	0.0659186	0.309054	0.171874	0.48692
K03110.K01783	K03110	ftsY	fused signal recognition particle receptor	ko02024 Quorum sensing*ko03060 Protein export*ko03070 Bacterial secretion system	Intracellular trafficking, secretion, and vesicular transport	COG0552	0.0340625	0.255338	0.13826	0.416878
K03113.K01783	K03113	EIF1, SUI1	translation initiation factor 1	ko03013 RNA transport	Translation, ribosomal structure and biogenesis	COG0023	0.00452281	0.269512	0.13714	0.437991
K21030.K01783	K21030	tarI	D-ribitol-5-phosphate cytidylyltransferase [EC:2.7.7.40]	ko00040 Pentose and glucuronate interconversions*ko01100 Metabolic pathways	Lipid transport and metabolism	COG1211	0.00520441	0.2866	0.143596	0.456924
K03116.K01783	K03116	tatA	sec-independent protein translocase protein TatA	ko03060 Protein export*ko03070 Bacterial secretion system	Intracellular trafficking, secretion, and vesicular transport	COG1826	0.0211188	0.284401	0.159819	0.456612
K03118.K01783	K03118	tatC	sec-independent protein translocase protein TatC	ko03060 Protein export*ko03070 Bacterial secretion system	Intracellular trafficking, secretion, and vesicular transport	COG0805	0.0178441	0.304052	0.161131	0.481141
K01880.K01783	K01880	GARS, glyS1	glycyl-tRNA synthetase [EC:6.1.1.14]	ko00970 Aminoacyl-tRNA biosynthesis	Translation, ribosomal structure and biogenesis	COG0423	0.0239412	0.262698	0.141065	0.42503
K01881.K01783	K01881	PARS, proS	prolyl-tRNA synthetase [EC:6.1.1.15]	ko00970 Aminoacyl-tRNA biosynthesis	Translation, ribosomal structure and biogenesis	COG0442	0.0313403	0.275447	0.13474	0.444913
K07000.K01783	K07000	K07000	uncharacterized protein	Null	General function prediction only	COG3150	0.0261243	0.266859	0.133932	0.428776
K01883.K01783	K01883	CARS, cysS	cysteinyl-tRNA synthetase [EC:6.1.1.16]	ko00970 Aminoacyl-tRNA biosynthesis	Translation, ribosomal structure and biogenesis	COG0215	0.0313905	0.295521	0.156939	0.476502
K07003.K01783	K07003	K07003	uncharacterized protein	Null	General function prediction only	COG1033	0.0159072	0.241795	0.130824	0.386812
K01885.K01783	K01885	EARS, gltX	glutamyl-tRNA synthetase [EC:6.1.1.17]	ko00860 Porphyrin and chlorophyll metabolism*ko00970 Aminoacyl-tRNA biosynthesis*ko01100 Metabolic pathways*ko01110 Biosynthesis of secondary metabolites*ko01120 Microbial metabolism in diverse environments*ko01240 Biosynthesis of cofactors	Translation, ribosomal structure and biogenesis	COG0008	0.0311643	0.277425	0.144795	0.43984
K07005.K01783	K07005	K07005	uncharacterized protein	Null	Defense mechanisms	COG3467	0.0352157	0.307882	0.153349	0.513832
K01887.K01783	K01887	RARS, argS	arginyl-tRNA synthetase [EC:6.1.1.19]	ko00970 Aminoacyl-tRNA biosynthesis	Translation, ribosomal structure and biogenesis	COG0018	0.0304838	0.280649	0.143558	0.460237
K01889.K01783	K01889	FARSA, pheS	phenylalanyl-tRNA synthetase alpha chain [EC:6.1.1.20]	ko00970 Aminoacyl-tRNA biosynthesis	Translation, ribosomal structure and biogenesis	COG0016	0.031923	0.309492	0.159347	0.500679
K07009.K01783	K07009	gatD	lipid II isoglutaminyl synthase (glutamine-hydrolysing) [EC:6.3.5.13]	ko00550 Peptidoglycan biosynthesis*ko01100 Metabolic pathways	General function prediction only	COG3442	0.00928683	0.256352	0.14346	0.395804
K00560.K01783	K00560	thyA, TYMS	thymidylate synthase [EC:2.1.1.45]	ko00240 Pyrimidine metabolism*ko00670 One carbon pool by folate*ko01100 Metabolic pathways*ko01523 Antifolate resistance	Nucleotide transport and metabolism	COG0207	0.027818	0.26095	0.133433	0.422851
K00563.K01783	K00563	rlmA1	23S rRNA (guanine745-N1)-methyltransferase [EC:2.1.1.187]	Null	Secondary metabolites biosynthesis, transport and catabolism, General function prediction only	COG0500	0.00357954	0.284054	0.153248	0.456452
K00564.K01783	K00564	rsmC	16S rRNA (guanine1207-N2)-methyltransferase [EC:2.1.1.172]	Null	Translation, ribosomal structure and biogenesis	COG2813	0.0037265	0.235318	0.131101	0.383177
K00566.K01783	K00566	mnmA, trmU	tRNA-uridine 2-sulfurtransferase [EC:2.8.1.13]	ko04122 Sulfur relay system	Translation, ribosomal structure and biogenesis	COG0482	0.0189173	0.288125	0.15544	0.456122
K00567.K01783	K00567	ogt, MGMT	methylated-DNA-[protein]-cysteine S-methyltransferase [EC:2.1.1.63]	Null	Replication, recombination and repair	COG0350	0.0134684	0.28403	0.150886	0.458226
K18843.K01783	K18843	hicB	antitoxin HicB	Null	Defense mechanisms	COG1598	0.0233544	0.407081	0.215327	0.644429
K01890.K01783	K01890	FARSB, pheT	phenylalanyl-tRNA synthetase beta chain [EC:6.1.1.20]	ko00970 Aminoacyl-tRNA biosynthesis	Translation, ribosomal structure and biogenesis	COG0072	0.027733	0.317839	0.166497	0.513519
K07010.K01783	K07010	K07010	putative glutamine amidotransferase	Null	Amino acid transport and metabolism	COG2071	0.0161046	0.240327	0.134161	0.38559
K01892.K01783	K01892	HARS, hisS	histidyl-tRNA synthetase [EC:6.1.1.21]	ko00970 Aminoacyl-tRNA biosynthesis	Translation, ribosomal structure and biogenesis	COG0124	0.0320716	0.275871	0.1402	0.447027
K01893.K01783	K01893	NARS, asnS	asparaginyl-tRNA synthetase [EC:6.1.1.22]	ko00970 Aminoacyl-tRNA biosynthesis	Translation, ribosomal structure and biogenesis	COG0017	0.0262793	0.268187	0.13351	0.424308
K05770.K01783	K05770	TSPO, BZRP	translocator protein	ko04080 Neuroactive ligand-receptor interaction*ko04214 Apoptosis - fly*ko04979 Cholesterol metabolism*ko05166 Human T-cell leukemia virus 1 infection	Signal transduction mechanisms	COG3476	0.00526647	0.254411	0.140578	0.392629
K07015.K01783	K07015	K07015	uncharacterized protein	Null	General function prediction only	COG2179	0.0106057	0.251641	0.132475	0.406169
K05776.K01783	K05776	modF	molybdate transport system ATP-binding protein	ko02010 ABC transporters	Inorganic ion transport and metabolism	COG1119	0.0131202	0.275041	0.149592	0.436527
K00573.K01783	K00573	E2.1.1.77, pcm	protein-L-isoaspartate(D-aspartate) O-methyltransferase [EC:2.1.1.77]	Null	Posttranslational modification, protein turnover, chaperones	COG2518	0.00299241	0.224714	0.121695	0.365586
K07023.K01783	K07023	K07023	putative hydrolases of HD superfamily	Null	Nucleotide transport and metabolism, General function prediction only	COG1896	0.010034	0.303039	0.158231	0.475004
K07025.K01783	K07025	K07025	putative hydrolase of the HAD superfamily	Null	Coenzyme transport and metabolism	COG1011	0.0251834	0.24894	0.136953	0.394056
K07027.K01783	K07027	K07027	glycosyltransferase 2 family protein	Null	Function unknown	COG0392	0.0245295	0.287003	0.146815	0.456872
K07029.K01783	K07029	dagK	diacylglycerol kinase (ATP) [EC:2.7.1.107]	ko00561 Glycerolipid metabolism*ko00564 Glycerophospholipid metabolism*ko01100 Metabolic pathways*ko01110 Biosynthesis of secondary metabolites	Lipid transport and metabolism, General function prediction only	COG1597	0.0448474	0.254495	0.134976	0.411698
K16211.K01783	K16211	malY, malT	maltose/moltooligosaccharide transporter	Null	Carbohydrate transport and metabolism, Amino acid transport and metabolism, Inorganic ion transport and metabolism, General function prediction only	COG0477	0.015571	0.237938	0.1274	0.379748
K16212.K01783	K16212	mgp	4-O-beta-D-mannosyl-D-glucose phosphorylase [EC:2.4.1.281]	Null	Null	Null	0.0104593	0.254499	0.132299	0.404844
K16213.K01783	K16213	cbe, mbe	cellobiose epimerase [EC:5.1.3.11]	Null	Null	Catalysis of the reaction: cellobiose = D-glucosyl-D-mannose.	0.0121147	0.254595	0.134108	0.40391
K00588.K01783	K00588	E2.1.1.104	caffeoyl-CoA O-methyltransferase [EC:2.1.1.104]	ko00940 Phenylpropanoid biosynthesis*ko00941 Flavonoid biosynthesis*ko00945 Stilbenoid, diarylheptanoid and gingerol biosynthesis*ko01100 Metabolic pathways*ko01110 Biosynthesis of secondary metabolites	General function prediction only	COG4122	0.0207184	0.258078	0.136772	0.41992
K13653.K01783	K13653	K13653	AraC family transcriptional regulator	Null	Transcription	COG2207	0.00339867	0.294593	0.158713	0.445678
K21064.K01783	K21064	ycsE, yitU, ywtE	5-amino-6-(5-phospho-D-ribitylamino)uracil phosphatase [EC:3.1.3.104]	ko00740 Riboflavin metabolism*ko01100 Metabolic pathways*ko01110 Biosynthesis of secondary metabolites*ko01240 Biosynthesis of cofactors	Coenzyme transport and metabolism, General function prediction only	COG0561	0.0204173	0.329256	0.164454	0.537185
K03149.K01783	K03149	thiG	thiazole synthase [EC:2.8.1.10]	ko00730 Thiamine metabolism*ko01100 Metabolic pathways*ko01240 Biosynthesis of cofactors	Coenzyme transport and metabolism	COG2022	0.00736486	0.257639	0.127795	0.405717
K07030.K01783	K07030	K07030	uncharacterized protein	Null	General function prediction only	COG1461	0.0273971	0.306006	0.166572	0.482003
K07035.K01783	K07035	K07035	uncharacterized protein	Null	Function unknown	COG3641	0.00585832	0.29963	0.151828	0.484393
K07038.K01783	K07038	K07038	inner membrane protein	Null	General function prediction only	COG1988	0.00588314	0.281559	0.143693	0.448941
K05799.K01783	K05799	pdhR	GntR family transcriptional regulator, transcriptional repressor for pyruvate dehydrogenase complex	Null	Transcription	COG2186	0.00952552	0.283165	0.157144	0.44219	0.0549303	0.140509	0.279839	0.146288	0.0465328	0.240291	0.137492	0.0609176	0.305007	0.130993	0.0685352	0.345479
K09680.K01783	K09680	PANK1_2_3, CAB1, coaW	type II pantothenate kinase [EC:2.7.1.33]	ko00770 Pantothenate and CoA biosynthesis*ko01100 Metabolic pathways*ko01240 Biosynthesis of cofactors	Coenzyme transport and metabolism	COG5146	0.0113665	0.290696	0.151207	0.453902
K03601.K01783	K03601	xseA	exodeoxyribonuclease VII large subunit [EC:3.1.11.6]	ko03430 Mismatch repair	Replication, recombination and repair	COG1570	0.03602	0.244989	0.129635	0.404753
K03602.K01783	K03602	xseB	exodeoxyribonuclease VII small subunit [EC:3.1.11.6]	ko03430 Mismatch repair	Replication, recombination and repair	COG1722	0.0387909	0.31146	0.162497	0.50139
K03606.K01783	K03606	wcaJ	putative colanic acid biosysnthesis UDP-glucose lipid carrier transferase	ko05111 Biofilm formation - Vibrio cholerae	Cell wall/membrane/envelope biogenesis	COG2148	0.0106467	0.333167	0.166091	0.549126
K03609.K01783	K03609	minD	septum site-determining protein MinD	Null	Cell cycle control, cell division, chromosome partitioning	COG2894	0.0061455	0.241395	0.127826	0.383833
K00595.K01783	K00595	cobL-cbiET	precorrin-6B C5,15-methyltransferase / cobalt-precorrin-6B C5,C15-methyltransferase [EC:2.1.1.132 2.1.1.289 2.1.1.196]	ko00860 Porphyrin and chlorophyll metabolism*ko01100 Metabolic pathways*ko01240 Biosynthesis of cofactors	Coenzyme transport and metabolism	COG2241	0.0099047	0.255237	0.138363	0.406855
K22390.K01783	K22390	ACP7	acid phosphatase type 7	Null	Null	Null	0.00639238	0.222705	0.124248	0.357501
K22391.K01783	K22391	E3.5.4.16	GTP cyclohydrolase I [EC:3.5.4.16]	ko00790 Folate biosynthesis_x000D_ ko01100 Metabolic pathways_x000D_ ko01240 Biosynthesis of cofactors	Coenzyme transport and metabolism	COG0327	0.0247443	0.262995	0.134992	0.428379	0.00469497	0.0130662	0.263664	0.0137085	0.00370014	0.211654	0.0125652	0.00539626	0.299486	0.0120914	0.00619443	0.336927
K08364.K01783	K08364	merP	periplasmic mercuric ion binding protein	Null	Inorganic ion transport and metabolism	COG2608	0.00399316	0.220293	0.120503	0.345416
K03150.K01783	K03150	thiH	2-iminoacetate synthase [EC:4.1.99.19]	ko00730 Thiamine metabolism*ko01100 Metabolic pathways*ko01240 Biosynthesis of cofactors	Coenzyme transport and metabolism	COG1060	0.0120133	0.247924	0.128685	0.399134
K03151.K01783	K03151	thiI	tRNA uracil 4-sulfurtransferase [EC:2.8.1.4]	ko00730 Thiamine metabolism*ko01100 Metabolic pathways*ko01240 Biosynthesis of cofactors*ko04122 Sulfur relay system	Coenzyme transport and metabolism, Translation, ribosomal structure and biogenesis	COG0301	0.0133659	0.316865	0.169531	0.498772
K03152.K01783	K03152	thiJ	protein deglycase [EC:3.5.1.124]	Null	General function prediction only	COG0693	0.029593	0.250827	0.133973	0.412217
K21071.K01783	K21071	pfk, pfp	ATP-dependent phosphofructokinase / diphosphate-dependent phosphofructokinase [EC:2.7.1.11 2.7.1.90]	ko00010 Glycolysis / Gluconeogenesis*ko00030 Pentose phosphate pathway*ko00051 Fructose and mannose metabolism*ko00052 Galactose metabolism*ko00680 Methane metabolism*ko01100 Metabolic pathways*ko01110 Biosynthesis of secondary metabolites*ko01120 Microbial metabolism in diverse environments*ko01200 Carbon metabolism*ko01230 Biosynthesis of amino acids	Carbohydrate transport and metabolism	COG0205	0.0143154	0.25405	0.136499	0.414644
K07040.K01783	K07040	K07040	uncharacterized protein	Null	Function unknown	COG1399	0.0297897	0.279541	0.144921	0.471201	0.00298221	0.00756248	0.28208	0.0079391	0.00238408	0.229704	0.00732535	0.0034193	0.317568	0.00702503	0.00377888	0.351897
K07042.K01783	K07042	ybeY, yqfG	probable rRNA maturation factor	Null	Translation, ribosomal structure and biogenesis	COG0319	0.0340126	0.266269	0.137064	0.432152
K12340.K01783	K12340	tolC	outer membrane protein	ko01501 beta-Lactam resistance*ko01503 Cationic antimicrobial peptide (CAMP) resistance*ko02020 Two-component system*ko03070 Bacterial secretion system*ko04626 Plant-pathogen interaction*ko05133 Pertussis	Cell wall/membrane/envelope biogenesis	COG1538	0.0336258	0.349335	0.181732	0.536162
K09691.K01783	K09691	ABC-2.LPSE.A	lipopolysaccharide transport system ATP-binding protein	ko02010 ABC transporters	Carbohydrate transport and metabolism, Cell wall/membrane/envelope biogenesis	COG1134	0.00841601	0.224049	0.123297	0.347031
K03612.K01783	K03612	rnfG	Na+-translocating ferredoxin:NAD+ oxidoreductase subunit G	Null	Energy production and conversion	COG2869	0.021364	0.388071	0.19553	0.628459
K03613.K01783	K03613	rnfE	Na+-translocating ferredoxin:NAD+ oxidoreductase subunit E	Null	Energy production and conversion	COG1347	0.02478	0.313691	0.16245	0.48471	0.00459167	0.0098927	0.316544	0.0103965	0.00391778	0.27233	0.00962201	0.00503709	0.342043	0.00935347	0.00545888	0.366335
K03614.K01783	K03614	rnfD	Na+-translocating ferredoxin:NAD+ oxidoreductase subunit D [EC:7.2.1.2]	Null	Energy production and conversion	COG1805	0.0205479	0.360923	0.182968	0.564369
K03615.K01783	K03615	rnfC	Na+-translocating ferredoxin:NAD+ oxidoreductase subunit C [EC:7.2.1.2]	Null	Energy production and conversion	COG1726	0.0265318	0.294186	0.156536	0.477194
K03616.K01783	K03616	rnfB	Na+-translocating ferredoxin:NAD+ oxidoreductase subunit B [EC:7.2.1.2]	Null	Energy production and conversion	COG2878	0.0234055	0.327129	0.165742	0.536972
K03617.K01783	K03617	rnfA	Na+-translocating ferredoxin:NAD+ oxidoreductase subunit A	Null	Energy production and conversion	COG2209	0.0246403	0.241608	0.132418	0.383522
K07502.K01783	K07502	yprB	uncharacterized protein	Null	General function prediction only	COG3359	0.0055367	0.307493	0.157033	0.503126
K07507.K01783	K07507	mgtC	putative Mg2+ transporter-C (MgtC) family protein	Null	Function unknown	COG1285	0.0268704	0.287016	0.150543	0.46678
K04485.K01783	K04485	radA, sms	DNA repair protein RadA/Sms	Null	Posttranslational modification, protein turnover, chaperones	COG1066	0.0305596	0.260949	0.140665	0.428273
K04486.K01783	K04486	E3.1.3.15B	histidinol-phosphatase (PHP family) [EC:3.1.3.15]	ko00340 Histidine metabolism*ko01100 Metabolic pathways*ko01110 Biosynthesis of secondary metabolites*ko01230 Biosynthesis of amino acids	Amino acid transport and metabolism, General function prediction only	COG1387	0.0212301	0.280591	0.163871	0.434695
K04487.K01783	K04487	iscS, NFS1	cysteine desulfurase [EC:2.8.1.7]	ko00730 Thiamine metabolism*ko01100 Metabolic pathways*ko01240 Biosynthesis of cofactors*ko04122 Sulfur relay system	Amino acid transport and metabolism	COG1104	0.0402114	0.338103	0.180695	0.535524
K04488.K01783	K04488	iscU, nifU	nitrogen fixation protein NifU and related proteins	Null	Posttranslational modification, protein turnover, chaperones	COG0822	0.0161174	0.268365	0.136536	0.419416
K04940.K01783	K04940	odh	opine dehydrogenase [EC:1.5.1.28]	Null	Null	Catalysis of the reaction: (2S)-2-[(R)-1-carboxyethylamino]pentanoate + H(2)O + NAD(+) = L-2-aminopentanoate + H(+) + NADH + pyruvate.	0.00677056	0.266163	0.136394	0.431464
K03168.K01783	K03168	topA	DNA topoisomerase I [EC:5.6.2.1]	Null	Replication, recombination and repair	COG0550	0.0324872	0.318788	0.171033	0.525275
K03169.K01783	K03169	topB	DNA topoisomerase III [EC:5.6.2.1]	Null	Replication, recombination and repair	COG0550	0.035714	0.30013	0.156107	0.487629
K07053.K01783	K07053	E3.1.3.97	3',5'-nucleoside bisphosphate phosphatase [EC:3.1.3.97]	Null	General function prediction only	COG0613	0.0217903	0.258493	0.142019	0.4056
K07054.K01783	K07054	K07054	uncharacterized protein	Null	General function prediction only	COG2321	0.0124637	0.325725	0.168463	0.524646
K07056.K01783	K07056	rsmI	16S rRNA (cytidine1402-2'-O)-methyltransferase [EC:2.1.1.198]	Null	Translation, ribosomal structure and biogenesis	COG0313	0.0370642	0.248873	0.133186	0.409009
K07058.K01783	K07058	K07058	membrane protein	Null	Function unknown	COG1295	0.0211927	0.33424	0.157689	0.550628
K03621.K01783	K03621	plsX	phosphate acyltransferase [EC:2.3.1.274]	ko00561 Glycerolipid metabolism*ko01100 Metabolic pathways*ko01110 Biosynthesis of secondary metabolites	Lipid transport and metabolism	COG0416	0.0175691	0.317559	0.171318	0.498355
K03623.K01783	K03623	yhcO	ribonuclease inhibitor	Null	Transcription	COG2732	0.0076428	0.298212	0.150218	0.469905	0.0465025	0.109976	0.296177	0.115715	0.0387363	0.247521	0.107247	0.0517539	0.32578	0.102245	0.058028	0.358972
K03624.K01783	K03624	greA	transcription elongation factor GreA	Null	Transcription	COG0782	0.0488864	0.244819	0.125739	0.39393
K03625.K01783	K03625	nusB	transcription antitermination protein NusB	Null	Transcription	COG0781	0.0344232	0.25384	0.134052	0.412513
K03628.K01783	K03628	rho	transcription termination factor Rho	ko03018 RNA degradation	Transcription	COG1158	0.0228297	0.242741	0.129807	0.391168
K03629.K01783	K03629	recF	DNA replication and repair protein RecF	ko03440 Homologous recombination	Replication, recombination and repair	COG1195	0.0371334	0.260639	0.13587	0.426251
K02304.K01783	K02304	MET8	precorrin-2 dehydrogenase / sirohydrochlorin ferrochelatase [EC:1.3.1.76 4.99.1.4]	ko00860 Porphyrin and chlorophyll metabolism*ko01100 Metabolic pathways*ko01110 Biosynthesis of secondary metabolites*ko01120 Microbial metabolism in diverse environments*ko01240 Biosynthesis of cofactors	Coenzyme transport and metabolism	COG1648	0.00635485	0.262126	0.139956	0.415574
K03177.K01783	K03177	truB, PUS4, TRUB1	tRNA pseudouridine55 synthase [EC:5.4.99.25]	Null	Translation, ribosomal structure and biogenesis	COG0130	0.0336464	0.248558	0.129729	0.404364
K07063.K01783	K07063	K07063	uncharacterized protein	Null	General function prediction only	COG1569	0.0214977	0.34387	0.168658	0.552299
K03630.K01783	K03630	radC	DNA repair protein RadC	Null	Replication, recombination and repair	COG2003	0.0508892	0.308763	0.156181	0.49638
K03631.K01783	K03631	recN	DNA repair protein RecN (Recombination protein N)	Null	Replication, recombination and repair	COG0497	0.0316745	0.253622	0.130724	0.404527
K03637.K01783	K03637	moaC, CNX3	cyclic pyranopterin monophosphate synthase [EC:4.6.1.17]	ko00790 Folate biosynthesis*ko01100 Metabolic pathways*ko01240 Biosynthesis of cofactors*ko04122 Sulfur relay system	Coenzyme transport and metabolism	COG0315	0.00778557	0.269397	0.149124	0.437976
K03639.K01783	K03639	moaA, CNX2	GTP 3',8-cyclase [EC:4.1.99.22]	ko00790 Folate biosynthesis*ko01100 Metabolic pathways*ko01240 Biosynthesis of cofactors*ko04122 Sulfur relay system	Coenzyme transport and metabolism	COG2896	0.00695931	0.3251	0.167919	0.514697
K16710.K01783	K16710	wcaK, amsJ	colanic acid/amylovoran biosynthesis protein	Null	Cell wall/membrane/envelope biogenesis	COG2327	0.00838783	0.226407	0.116172	0.361367
K02313.K01783	K02313	dnaA	chromosomal replication initiator protein	ko02020 Two-component system*ko04112 Cell cycle - Caulobacter	Replication, recombination and repair	COG0593	0.0382607	0.242157	0.130511	0.387887
K02314.K01783	K02314	dnaB	replicative DNA helicase [EC:3.6.4.12]	ko03030 DNA replication*ko04112 Cell cycle - Caulobacter	Replication, recombination and repair	COG0305	0.0498714	0.280119	0.146576	0.455425
K02316.K01783	K02316	dnaG	DNA primase [EC:2.7.7.101]	ko03030 DNA replication	Replication, recombination and repair	COG0358	0.0556096	0.297804	0.155941	0.498442
K06200.K01783	K06200	cstA	carbon starvation protein	Null	Signal transduction mechanisms	COG1966	0.0246471	0.253293	0.136158	0.404923
K06201.K01783	K06201	cutC	copper homeostasis protein	Null	Inorganic ion transport and metabolism	COG3142	0.00722739	0.254782	0.135257	0.414975
K06204.K01783	K06204	dksA	DnaK suppressor protein	ko02026 Biofilm formation - Escherichia coli	Translation, ribosomal structure and biogenesis	COG1734	0.0157482	0.319722	0.158843	0.48947
K06206.K01783	K06206	sfsA	sugar fermentation stimulation protein A	Null	Carbohydrate transport and metabolism, Signal transduction mechanisms	COG1489	0.0081235	0.282261	0.145883	0.45136
K03183.K01783	K03183	ubiE	demethylmenaquinone methyltransferase / 2-methoxy-6-polyprenyl-1,4-benzoquinol methylase [EC:2.1.1.163 2.1.1.201]	ko00130 Ubiquinone and other terpenoid-quinone biosynthesis*ko01100 Metabolic pathways*ko01110 Biosynthesis of secondary metabolites*ko01240 Biosynthesis of cofactors	Coenzyme transport and metabolism	COG2226	0.0138316	0.337375	0.179227	0.534671
K06207.K01783	K06207	typA, bipA	GTP-binding protein	Null	Signal transduction mechanisms	COG1217	0.0288627	0.299049	0.148242	0.49856
K06209.K01783	K06209	pheB	chorismate mutase [EC:5.4.99.5]	ko00400 Phenylalanine, tyrosine and tryptophan biosynthesis*ko01100 Metabolic pathways*ko01110 Biosynthesis of secondary metabolites*ko01230 Biosynthesis of amino acids	General function prediction only	COG4492	0.00901253	0.292538	0.155244	0.461681	0.0382437	0.0913539	0.293276	0.0956011	0.0316678	0.248612	0.0890384	0.0422498	0.321665	0.0848654	0.0474658	0.359487
K03186.K01783	K03186	ubiX, bsdB, PAD1	flavin prenyltransferase [EC:2.5.1.129]	ko00130 Ubiquinone and other terpenoid-quinone biosynthesis*ko00627 Aminobenzoate degradation*ko00940 Phenylpropanoid biosynthesis*ko01100 Metabolic pathways*ko01110 Biosynthesis of secondary metabolites*ko01120 Microbial metabolism in diverse environments*ko01220 Degradation of aromatic compounds*ko01240 Biosynthesis of cofactors	Coenzyme transport and metabolism	COG0163	0.00417113	0.272603	0.140209	0.445818
K07074.K01783	K07074	K07074	uncharacterized protein	Null	General function prediction only	COG3541	0.00456525	0.237999	0.127391	0.375818
K07075.K01783	K07075	K07075	uncharacterized protein	Null	General function prediction only	COG1669	0.0197353	0.293652	0.15425	0.474362
K07076.K01783	K07076	K07076	uncharacterized protein	Null	General function prediction only	COG1708	0.0241638	0.354195	0.179033	0.570333
K12373.K01783	K12373	HEXA_B	hexosaminidase [EC:3.2.1.52]	ko00511 Other glycan degradation*ko00513 Various types of N-glycan biosynthesis*ko00520 Amino sugar and nucleotide sugar metabolism*ko00531 Glycosaminoglycan degradation*ko00603 Glycosphingolipid biosynthesis - globo and isoglobo series*ko00604 Glycosphingolipid biosynthesis - ganglio series*ko01100 Metabolic pathways*ko04142 Lysosome	Carbohydrate transport and metabolism	COG3525	0.0204187	0.248017	0.131269	0.39818
K07079.K01783	K07079	K07079	uncharacterized protein	Null	General function prediction only	COG1453	0.0525633	0.260773	0.137568	0.412454
K03642.K01783	K03642	rlpA	rare lipoprotein A	Null	Cell wall/membrane/envelope biogenesis	COG0797	0.01612	0.337907	0.184022	0.520135
K03643.K01783	K03643	lptE, rlpB	LPS-assembly lipoprotein	Null	Cell wall/membrane/envelope biogenesis	COG2980	0.0141314	0.324315	0.165314	0.52168
K16264.K01783	K16264	czcD, zitB	cobalt-zinc-cadmium efflux system protein	Null	Inorganic ion transport and metabolism	COG1230	0.0024396	0.280732	0.14218	0.452194
K03648.K01783	K03648	UNG, UDG	uracil-DNA glycosylase [EC:3.2.2.27]	ko03410 Base excision repair*ko05340 Primary immunodeficiency	Replication, recombination and repair	COG0692	0.0295907	0.249196	0.132457	0.398738
K06213.K01783	K06213	mgtE	magnesium transporter	Null	Inorganic ion transport and metabolism	COG2239	0.0152207	0.326023	0.165925	0.511356
K06215.K01783	K06215	pdxS, pdx1	pyridoxal 5'-phosphate synthase pdxS subunit [EC:4.3.3.6]	ko00750 Vitamin B6 metabolism*ko01100 Metabolic pathways*ko01240 Biosynthesis of cofactors	Coenzyme transport and metabolism	COG0214	0.0123297	0.336262	0.176962	0.547667
K24131.K01783	K24131	prsW	protease PrsW [EC:3.4.-.-]	Null	Signal transduction mechanisms	COG2339	0.0261261	0.246903	0.133524	0.400847
K06217.K01783	K06217	phoH, phoL	phosphate starvation-inducible protein PhoH and related proteins	Null	Signal transduction mechanisms	COG1702	0.0291207	0.263202	0.141069	0.421344
K06218.K01783	K06218	relE, stbE	mRNA interferase RelE/StbE	Null	Defense mechanisms	COG2026	0.00649447	0.262181	0.141462	0.421387
K07080.K01783	K07080	K07080	uncharacterized protein	Null	General function prediction only	COG2358	0.00804507	0.368765	0.17685	0.608985
K01000.K01783	K01000	mraY	phospho-N-acetylmuramoyl-pentapeptide-transferase [EC:2.7.8.13]	ko00550 Peptidoglycan biosynthesis*ko01100 Metabolic pathways*ko01502 Vancomycin resistance	Cell wall/membrane/envelope biogenesis	COG0472	0.0341275	0.241501	0.128935	0.385787
K07082.K01783	K07082	K07082	UPF0755 protein	Null	Cell cycle control, cell division, chromosome partitioning	COG1559	0.0319682	0.222249	0.118332	0.354238
K07085.K01783	K07085	K07085	putative transport protein	Null	General function prediction only	COG2985	0.0236371	0.267687	0.141012	0.432082
K01006.K01783	K01006	ppdK	pyruvate, orthophosphate dikinase [EC:2.7.9.1]	ko00010 Glycolysis / Gluconeogenesis*ko00620 Pyruvate metabolism*ko00710 Carbon fixation in photosynthetic organisms*ko00720 Carbon fixation pathways in prokaryotes*ko01100 Metabolic pathways*ko01110 Biosynthesis of secondary metabolites*ko01120 Microbial metabolism in diverse environments*ko01200 Carbon metabolism	Carbohydrate transport and metabolism	COG0574	0.0166154	0.271976	0.137774	0.447326
K01009.K01783	K01009	E2.7.7.103	L-glutamine-phosphate cytidylyltransferase [EC:2.7.7.103]	Null	Lipid transport and metabolism	COG1213	0.0198261	0.319379	0.163199	0.512392
K03650.K01783	K03650	mnmE, trmE, MSS1	tRNA modification GTPase [EC:3.6.-.-]	Null	Translation, ribosomal structure and biogenesis	COG0486	0.0317586	0.280866	0.139259	0.449826
K03651.K01783	K03651	cpdA	3',5'-cyclic-AMP phosphodiesterase [EC:3.1.4.53]	ko00230 Purine metabolism*ko01100 Metabolic pathways*ko02025 Biofilm formation - Pseudomonas aeruginosa	Signal transduction mechanisms	COG1409	0.00570882	0.255647	0.133469	0.41229
K03652.K01783	K03652	MPG	DNA-3-methyladenine glycosylase [EC:3.2.2.21]	ko03410 Base excision repair	Replication, recombination and repair	COG2094	0.00284591	0.270879	0.134785	0.4289
K03654.K01783	K03654	recQ	ATP-dependent DNA helicase RecQ [EC:3.6.4.12]	ko03018 RNA degradation	Replication, recombination and repair	COG0514	0.024804	0.331188	0.167166	0.52655
K21571.K01783	K21571	susE_F	starch-binding outer membrane protein SusE/F	Null	Null	Null	0.0263419	0.307063	0.155119	0.489537
K03655.K01783	K03655	recG	ATP-dependent DNA helicase RecG [EC:3.6.4.12]	ko03440 Homologous recombination	Replication, recombination and repair	COG1200	0.0325763	0.316212	0.166831	0.508124
K21572.K01783	K21572	susD	starch-binding outer membrane protein, SusD/RagB family	Null	Null	Null	0.238663	0.305047	0.153287	0.49515
K21573.K01783	K21573	susC	TonB-dependent starch-binding outer membrane protein SusC	Null	Inorganic ion transport and metabolism	COG1629	0.188019	0.282017	0.14268	0.46601
K03657.K01783	K03657	uvrD, pcrA	DNA helicase II / ATP-dependent DNA helicase PcrA [EC:3.6.4.12]	ko03420 Nucleotide excision repair*ko03430 Mismatch repair	Replication, recombination and repair	COG0210	0.0453293	0.279574	0.142559	0.449409
K21574.K01783	K21574	susB	glucan 1,4-alpha-glucosidase [EC:3.2.1.3]	ko00500 Starch and sucrose metabolism_x000D_ ko01100 Metabolic pathways	Null	Catalysis of the hydrolysis of terminal (1->4)-linked alpha-D-glucose residues successively from non-reducing ends of the chains with release of beta-D-glucose.	0.0139817	0.27333	0.140151	0.447147
K03658.K01783	K03658	helD	DNA helicase IV [EC:3.6.4.12]	Null	Replication, recombination and repair	COG0210	0.0048488	0.306051	0.153224	0.482508
K21575.K01783	K21575	susA	neopullulanase [EC:3.2.1.135]	Null	Carbohydrate transport and metabolism	COG0366	0.017397	0.244384	0.122963	0.387662
K11068.K01783	K11068	hlyIII	hemolysin III	Null	Intracellular trafficking, secretion, and vesicular transport	COG1272	0.020654	0.22657	0.121236	0.36455
K02335.K01783	K02335	polA	DNA polymerase I [EC:2.7.7.7]	ko03030 DNA replication*ko03410 Base excision repair*ko03420 Nucleotide excision repair*ko03440 Homologous recombination	Replication, recombination and repair	COG0258	0.0288444	0.285068	0.150997	0.465408
K02337.K01783	K02337	dnaE	DNA polymerase III subunit alpha [EC:2.7.7.7]	ko03030 DNA replication*ko03430 Mismatch repair*ko03440 Homologous recombination	Replication, recombination and repair	COG0587	0.0269009	0.322046	0.168279	0.523563
K02338.K01783	K02338	dnaN	DNA polymerase III subunit beta [EC:2.7.7.7]	ko03030 DNA replication*ko03430 Mismatch repair*ko03440 Homologous recombination	Replication, recombination and repair	COG0592	0.0415664	0.249766	0.12888	0.400076
K06221.K01783	K06221	dkgA	2,5-diketo-D-gluconate reductase A [EC:1.1.1.346]	Null	Secondary metabolites biosynthesis, transport and catabolism	COG0656	0.0206689	0.241127	0.131056	0.393259
K06223.K01783	K06223	dam	DNA adenine methylase [EC:2.1.1.72]	ko03430 Mismatch repair	Replication, recombination and repair	COG0338	0.0257753	0.318567	0.165436	0.51378
K07090.K01783	K07090	K07090	uncharacterized protein	Null	Function unknown	COG0730	0.0308503	0.249757	0.131142	0.400605	0.0151429	0.0448414	0.251103	0.0471514	0.011803	0.199445	0.043235	0.0175421	0.287763	0.0418462	0.0200624	0.323748
K07091.K01783	K07091	lptF	lipopolysaccharide export system permease protein	ko02010 ABC transporters	Cell wall/membrane/envelope biogenesis, Cell motility	COG0795	0.0153539	0.287201	0.153455	0.456535
K01012.K01783	K01012	bioB	biotin synthase [EC:2.8.1.6]	ko00780 Biotin metabolism*ko01100 Metabolic pathways*ko01240 Biosynthesis of cofactors	Coenzyme transport and metabolism	COG0502	0.0173091	0.259935	0.137396	0.421952
K07095.K01783	K07095	K07095	uncharacterized protein	Null	General function prediction only	COG0622	0.0440575	0.281242	0.150241	0.454579
K07098.K01783	K07098	K07098	uncharacterized protein	Null	General function prediction only	COG1408	0.0513305	0.309956	0.153679	0.510537
K07099.K01783	K07099	K07099	uncharacterized protein	Null	General function prediction only	COG1768	0.0120091	0.331556	0.172112	0.532048
K03664.K01783	K03664	smpB	SsrA-binding protein	Null	Posttranslational modification, protein turnover, chaperones	COG0691	0.0366703	0.245384	0.131908	0.397643
K03665.K01783	K03665	hflX	GTPase	Null	Translation, ribosomal structure and biogenesis	COG2262	0.0290396	0.234988	0.129092	0.379579
K03666.K01783	K03666	hfq	host factor-I protein	ko02024 Quorum sensing*ko03018 RNA degradation*ko05111 Biofilm formation - Vibrio cholerae	Signal transduction mechanisms	COG1923	0.00981024	0.241188	0.130203	0.392518
K10206.K01783	K10206	E2.6.1.83	LL-diaminopimelate aminotransferase [EC:2.6.1.83]	ko00300 Lysine biosynthesis*ko01100 Metabolic pathways*ko01110 Biosynthesis of secondary metabolites*ko01230 Biosynthesis of amino acids	Amino acid transport and metabolism	COG0436	0.0250867	0.242027	0.123558	0.391672
K03668.K01783	K03668	hslJ	heat shock protein HslJ	Null	Posttranslational modification, protein turnover, chaperones	COG3187	0.00112764	0.253385	0.135505	0.416175
K11071.K01783	K11071	potB	spermidine/putrescine transport system permease protein	ko02010 ABC transporters	Amino acid transport and metabolism	COG1176	0.00672185	0.260147	0.134327	0.391138
K11072.K01783	K11072	potA	spermidine/putrescine transport system ATP-binding protein [EC:7.6.2.11]	ko02010 ABC transporters	Amino acid transport and metabolism	COG3842	0.00501042	0.228302	0.125372	0.352211
K02340.K01783	K02340	holA	DNA polymerase III subunit delta [EC:2.7.7.7]	ko03030 DNA replication*ko03430 Mismatch repair*ko03440 Homologous recombination	Replication, recombination and repair	COG1466	0.033918	0.277557	0.14132	0.450988
K02341.K01783	K02341	holB	DNA polymerase III subunit delta' [EC:2.7.7.7]	ko03030 DNA replication*ko03430 Mismatch repair*ko03440 Homologous recombination	Replication, recombination and repair	COG0470	0.00986295	0.255289	0.134635	0.423419
K02342.K01783	K02342	dnaQ	DNA polymerase III subunit epsilon [EC:2.7.7.7]	ko03030 DNA replication*ko03430 Mismatch repair*ko03440 Homologous recombination	Replication, recombination and repair	COG0847	0.0505869	0.281274	0.146268	0.452127
K02343.K01783	K02343	dnaX	DNA polymerase III subunit gamma/tau [EC:2.7.7.7]	ko03030 DNA replication*ko03430 Mismatch repair*ko03440 Homologous recombination	Replication, recombination and repair	COG2812	0.0292145	0.235677	0.123827	0.378216
K02346.K01783	K02346	dinB	DNA polymerase IV [EC:2.7.7.7]	Null	Replication, recombination and repair	COG0389	0.0211321	0.329272	0.172179	0.524557
K02348.K01783	K02348	elaA	ElaA protein	Null	General function prediction only	COG2153	0.0065657	0.259632	0.13155	0.422332
K11530.K01783	K11530	lsrG	(4S)-4-hydroxy-5-phosphonooxypentane-2,3-dione isomerase [EC:5.3.1.32]	ko02024 Quorum sensing	Energy production and conversion	COG1359	0.00435166	0.2904	0.149111	0.472845
K19302.K01783	K19302	bcrC	undecaprenyl-diphosphatase [EC:3.6.1.27]	ko00550 Peptidoglycan biosynthesis	Lipid transport and metabolism	COG0671	0.0340929	0.295427	0.157968	0.470527
K03671.K01783	K03671	trxA	thioredoxin 1	ko04621 NOD-like receptor signaling pathway*ko05012 Parkinson disease*ko05132 Salmonella infection*ko05418 Fluid shear stress and atherosclerosis	Posttranslational modification, protein turnover, chaperones	COG0526	0.0504912	0.249569	0.129754	0.402626
K07560.K01783	K07560	dtd, DTD	D-aminoacyl-tRNA deacylase [EC:3.1.1.96]	Null	Translation, ribosomal structure and biogenesis	COG1490	0.036598	0.242809	0.126997	0.391814
K07566.K01783	K07566	tsaC, rimN, SUA5	L-threonylcarbamoyladenylate synthase [EC:2.7.7.87]	Null	Translation, ribosomal structure and biogenesis	COG0009	0.0396643	0.257061	0.127819	0.415851
K07568.K01783	K07568	queA	S-adenosylmethionine:tRNA ribosyltransferase-isomerase [EC:2.4.99.17]	Null	Translation, ribosomal structure and biogenesis	COG0809	0.0467728	0.322421	0.162664	0.518232
K02355.K01783	K02355	fusA, GFM, EFG	elongation factor G	Null	Translation, ribosomal structure and biogenesis	COG0480	0.0467821	0.266862	0.13725	0.433767
K02357.K01783	K02357	tsf, TSFM	elongation factor Ts	Null	Translation, ribosomal structure and biogenesis	COG0264	0.0297719	0.242941	0.128188	0.386149
K02358.K01783	K02358	tuf, TUFM	elongation factor Tu	ko04626 Plant-pathogen interaction	Translation, ribosomal structure and biogenesis	COG0050	0.0190064	0.245954	0.135598	0.399622
K03685.K01783	K03685	rnc, DROSHA, RNT1	ribonuclease III [EC:3.1.26.3]	ko03008 Ribosome biogenesis in eukaryotes*ko05205 Proteoglycans in cancer	Transcription	COG0571	0.0344931	0.264385	0.134781	0.434325
K03686.K01783	K03686	dnaJ	molecular chaperone DnaJ	Null	Posttranslational modification, protein turnover, chaperones	COG0484	0.0318611	0.275552	0.149753	0.432415
K03687.K01783	K03687	GRPE	molecular chaperone GrpE	Null	Posttranslational modification, protein turnover, chaperones	COG0576	0.0425061	0.273688	0.138766	0.44837
K03688.K01783	K03688	ubiB, aarF	ubiquinone biosynthesis protein	Null	Coenzyme transport and metabolism, Signal transduction mechanisms	COG0661	0.00569755	0.264334	0.130163	0.436722
K07574.K01783	K07574	yhbY	RNA-binding protein	Null	Translation, ribosomal structure and biogenesis	COG1534	0.0171648	0.286071	0.147178	0.450864
K07576.K01783	K07576	K07576	metallo-beta-lactamase family protein	Null	Translation, ribosomal structure and biogenesis	COG1236	0.0105255	0.254759	0.140643	0.398036
K02822.K01783	K02822	ulaB, sgaB	ascorbate PTS system EIIB component [EC:2.7.1.194]	ko00053 Ascorbate and aldarate metabolism*ko01100 Metabolic pathways*ko01120 Microbial metabolism in diverse environments*ko02060 Phosphotransferase system (PTS)	Carbohydrate transport and metabolism	COG3414	0.00267271	0.321982	0.156252	0.513215
K02823.K01783	K02823	pyrDII	dihydroorotate dehydrogenase electron transfer subunit	ko00240 Pyrimidine metabolism*ko01100 Metabolic pathways*ko01240 Biosynthesis of cofactors	Coenzyme transport and metabolism, Energy production and conversion	COG0543	0.0272436	0.280841	0.141243	0.456346
K02824.K01783	K02824	uraA, pyrP	uracil permease	Null	Nucleotide transport and metabolism	COG2233	0.0162029	0.240534	0.127788	0.383438	0.0169468	0.0533991	0.240975	0.0553502	0.01347	0.195396	0.0521399	0.0191187	0.267862	0.0499729	0.022537	0.310162
K02825.K01783	K02825	pyrR	pyrimidine operon attenuation protein / uracil phosphoribosyltransferase [EC:2.4.2.9]	ko00240 Pyrimidine metabolism*ko01100 Metabolic pathways	Nucleotide transport and metabolism	COG2065	0.00661241	0.266119	0.138905	0.432238
K20742.K01783	K20742	ykfC	gamma-D-glutamyl-L-lysine dipeptidyl-peptidase [EC:3.4.14.13]	Null	Cell wall/membrane/envelope biogenesis	COG0791	0.00325269	0.346297	0.167225	0.547338
K01046.K01783	K01046	lip, TGL2	triacylglycerol lipase [EC:3.1.1.3]	ko00561 Glycerolipid metabolism*ko01100 Metabolic pathways	Lipid transport and metabolism	COG1075	0.00702168	0.274983	0.137158	0.442863
K03695.K01783	K03695	clpB	ATP-dependent Clp protease ATP-binding subunit ClpB	ko04213 Longevity regulating pathway - multiple species	Posttranslational modification, protein turnover, chaperones	COG0542	0.0251755	0.279196	0.144755	0.456624
K03696.K01783	K03696	clpC	ATP-dependent Clp protease ATP-binding subunit ClpC	Null	Posttranslational modification, protein turnover, chaperones	COG0542	0.00799371	0.247483	0.138216	0.386888
K03698.K01783	K03698	cbf, cbf1	3'-5' exoribonuclease [EC:3.1.-.-]	Null	Translation, ribosomal structure and biogenesis	COG3481	0.0116569	0.292527	0.145982	0.485963
K03699.K01783	K03699	tlyC	putative hemolysin	Null	General function prediction only	COG1253	0.0493913	0.310154	0.152732	0.502586
K01500.K01783	K01500	fchA	methenyltetrahydrofolate cyclohydrolase [EC:3.5.4.9]	ko00670 One carbon pool by folate_x000D_ ko01100 Metabolic pathways_x000D_ ko01240 Biosynthesis of cofactors	Amino acid transport and metabolism	COG3404	0.00545163	0.287225	0.14955	0.467741
K07584.K01783	K07584	ysxB	uncharacterized protein	Null	Function unknown	COG2868	0.0144907	0.252562	0.140059	0.400645
K07588.K01783	K07588	argK	LAO/AO transport system kinase [EC:2.7.-.-]	Null	Posttranslational modification, protein turnover, chaperones	COG1703	0.0131453	0.287912	0.151339	0.463387
K01507.K01783	K01507	ppa	inorganic pyrophosphatase [EC:3.6.1.1]	ko00190 Oxidative phosphorylation	Energy production and conversion, Inorganic ion transport and metabolism	COG0221	0.00634253	0.265054	0.141176	0.414281
K14127.K01783	K14127	mvhD, vhuD, vhcD	F420-non-reducing hydrogenase iron-sulfur subunit [EC:1.12.99.- 1.8.98.5 1.8.98.6]	ko00680 Methane metabolism*ko01100 Metabolic pathways*ko01120 Microbial metabolism in diverse environments*ko01200 Carbon metabolism	Energy production and conversion	COG1908	0.0053639	0.24663	0.131708	0.403466
K02372.K01783	K02372	fabZ	3-hydroxyacyl-[acyl-carrier-protein] dehydratase [EC:4.2.1.59]	ko00061 Fatty acid biosynthesis*ko00780 Biotin metabolism*ko01100 Metabolic pathways*ko01212 Fatty acid metabolism*ko01240 Biosynthesis of cofactors	Lipid transport and metabolism	COG0764	0.0162394	0.237181	0.132561	0.383532
K02377.K01783	K02377	TSTA3, fcl	GDP-L-fucose synthase [EC:1.1.1.271]	ko00051 Fructose and mannose metabolism*ko00520 Amino sugar and nucleotide sugar metabolism*ko00541 O-Antigen nucleotide sugar biosynthesis*ko01100 Metabolic pathways	Cell wall/membrane/envelope biogenesis	COG0451	0.0176317	0.265217	0.142131	0.422686
K24180.K01783	K24180	mleP	malate permease and related proteins	Null	General function prediction only	COG0679	0.0180428	0.297372	0.150183	0.483548
K01051.K01783	K01051	E3.1.1.11	pectinesterase [EC:3.1.1.11]	ko00040 Pentose and glucuronate interconversions*ko01100 Metabolic pathways*ko02020 Two-component system	Null	Catalysis of the reaction: pectin + n H2O = n methanol + pectate.	0.0256864	0.261758	0.132116	0.424578
K02834.K01783	K02834	rbfA	ribosome-binding factor A	Null	Translation, ribosomal structure and biogenesis	COG0858	0.0385256	0.262424	0.139604	0.420107
K02835.K01783	K02835	prfA, MTRF1, MRF1	peptide chain release factor 1	Null	Translation, ribosomal structure and biogenesis	COG0216	0.0305277	0.285076	0.144233	0.466742	0.00536493	0.0133597	0.284742	0.0140058	0.00448767	0.24075	0.0127914	0.00617191	0.321466	0.0124292	0.00683977	0.351309
K01056.K01783	K01056	PTH1, pth, spoVC	peptidyl-tRNA hydrolase, PTH1 family [EC:3.1.1.29]	Null	Translation, ribosomal structure and biogenesis	COG0193	0.0353083	0.241841	0.124903	0.383354
K02837.K01783	K02837	prfC	peptide chain release factor 3	Null	Translation, ribosomal structure and biogenesis	COG0480	0.0229418	0.236241	0.119675	0.375234
K19334.K01783	K19334	tabA	biofilm protein TabA	Null	Carbohydrate transport and metabolism	COG2731	0.0258261	0.303352	0.159232	0.474715
K07590.K01783	K07590	RP-L7A, rplGB	large subunit ribosomal protein L7A	ko03010 Ribosome	Translation, ribosomal structure and biogenesis	COG1358	0.00382823	0.240442	0.132921	0.387503
K15915.K01783	K15915	pglC	undecaprenyl phosphate N,N'-diacetylbacillosamine 1-phosphate transferase [EC:2.7.8.36]	Null	Cell wall/membrane/envelope biogenesis	COG2148	0.0037588	0.272812	0.13526	0.451589
K14136.K01783	K14136	K14136	decaprenyl-phosphate phosphoribosyltransferase [EC:2.4.2.45]	Null	Coenzyme transport and metabolism	COG0382	0.00988039	0.337717	0.169461	0.538358
K18013.K01783	K18013	kce	3-keto-5-aminohexanoate cleavage enzyme [EC:2.3.1.247]	ko00310 Lysine degradation*ko01100 Metabolic pathways	Null	Catalysis of the reaction: 3-keto-5-aminohexanoate + acetyl-CoA = L-3-aminobutyryl-CoA + acetoacetate.	0.00258508	0.231094	0.125207	0.375572
K16785.K01783	K16785	ecfT	energy-coupling factor transport system permease protein	ko02010 ABC transporters	Coenzyme transport and metabolism	COG0619	0.0231503	0.292057	0.149371	0.466154
K16786.K01783	K16786	ecfA1	energy-coupling factor transport system ATP-binding protein [EC:7.-.-.-]	ko02010 ABC transporters	Inorganic ion transport and metabolism, General function prediction only	COG1122	0.0103446	0.329162	0.17051	0.530218
K16787.K01783	K16787	ecfA2	energy-coupling factor transport system ATP-binding protein [EC:7.-.-.-]	ko02010 ABC transporters	Inorganic ion transport and metabolism, General function prediction only	COG1122	0.0104539	0.31524	0.164758	0.508661
K15460.K01783	K15460	yfiC, trmX	tRNA1Val (adenine37-N6)-methyltransferase [EC:2.1.1.223]	Null	Translation, ribosomal structure and biogenesis	COG4123	0.0307444	0.250761	0.127993	0.414723
K01060.K01783	K01060	cah	cephalosporin-C deacetylase [EC:3.1.1.41]	ko00311 Penicillin and cephalosporin biosynthesis*ko01110 Biosynthesis of secondary metabolites	Secondary metabolites biosynthesis, transport and catabolism	COG3458	0.0156774	0.275542	0.14339	0.456733
K01069.K01783	K01069	gloB, gloC, HAGH	hydroxyacylglutathione hydrolase [EC:3.1.2.6]	ko00620 Pyruvate metabolism*ko01100 Metabolic pathways	General function prediction only	COG0491	0.0358562	0.265035	0.138772	0.422928
K15921.K01783	K15921	xynD	arabinoxylan arabinofuranohydrolase [EC:3.2.1.55]	ko00520 Amino sugar and nucleotide sugar metabolism*ko01100 Metabolic pathways	Null	Catalysis of the hydrolysis of terminal non-reducing alpha-L-arabinofuranoside residues in alpha-L-arabinosides.	0.0474004	0.283254	0.147925	0.463852	0.0335095	0.0849903	0.28198	0.0895684	0.0271083	0.235356	0.0814275	0.0392157	0.322363	0.0791619	0.0429646	0.353002
K15923.K01783	K15923	AXY8, FUC95A, afcA	alpha-L-fucosidase 2 [EC:3.2.1.51]	ko00511 Other glycan degradation	Null	Catalysis of the reaction: H2O + methyl-2-alpha-L-fucopyranosyl-beta-D-galactoside = L-fucose + methyl beta-D-galactoside.	0.020447	0.258122	0.135786	0.421159
K01524.K01783	K01524	ppx-gppA	exopolyphosphatase / guanosine-5'-triphosphate,3'-diphosphate pyrophosphatase [EC:3.6.1.11 3.6.1.40]	ko00230 Purine metabolism*ko01100 Metabolic pathways	Nucleotide transport and metabolism, Signal transduction mechanisms, Inorganic ion transport and metabolism	COG0248	0.0162983	0.353642	0.172861	0.572628
K19802.K01783	K19802	ycjG, ykfB	L-Ala-D/L-Glu epimerase [EC:5.1.1.20]	Null	Cell wall/membrane/envelope biogenesis, General function prediction only	COG4948	0.00496897	0.245054	0.12932	0.385801
K10716.K01783	K10716	kch, trkA, mthK, pch	voltage-gated potassium channel	Null	Inorganic ion transport and metabolism	COG1226	0.00697569	0.254546	0.136959	0.413478
K02398.K01783	K02398	flgM	negative regulator of flagellin synthesis FlgM	ko02020 Two-component system*ko02025 Biofilm formation - Pseudomonas aeruginosa*ko02026 Biofilm formation - Escherichia coli*ko02040 Flagellar assembly	Transcription, Cell motility	COG2747	0.00430664	0.291791	0.161218	0.475302
K06283.K01783	K06283	spoIIID	putative DeoR family transcriptional regulator, stage III sporulation protein D	Null	Transcription, Carbohydrate transport and metabolism	COG1349	0.00589011	0.259638	0.142452	0.397867
K06287.K01783	K06287	maf	septum formation protein	Null	Secondary metabolites biosynthesis, transport and catabolism	COG0424	0.0335407	0.274434	0.142418	0.438424
K02851.K01783	K02851	wecA, tagO, rfe	UDP-GlcNAc:undecaprenyl-phosphate/decaprenyl-phosphate GlcNAc-1-phosphate transferase [EC:2.7.8.33 2.7.8.35]	ko00572 Arabinogalactan biosynthesis - Mycobacterium*ko01100 Metabolic pathways	Cell wall/membrane/envelope biogenesis	COG0472	0.0158156	0.287322	0.146301	0.476272
K01077.K01783	K01077	E3.1.3.1, phoA, phoB	alkaline phosphatase [EC:3.1.3.1]	ko00730 Thiamine metabolism*ko00790 Folate biosynthesis*ko01100 Metabolic pathways*ko01240 Biosynthesis of cofactors*ko02020 Two-component system	Inorganic ion transport and metabolism, General function prediction only	COG1785	0.00533722	0.256351	0.132958	0.41491
K19353.K01783	K19353	eptC	heptose-I-phosphate ethanolaminephosphotransferase [EC:2.7.8.-]	ko00540 Lipopolysaccharide biosynthesis	Cell wall/membrane/envelope biogenesis	COG2194	0.0193635	0.331754	0.176733	0.519197
K01079.K01783	K01079	serB, PSPH	phosphoserine phosphatase [EC:3.1.3.3]	ko00260 Glycine, serine and threonine metabolism*ko00680 Methane metabolism*ko01100 Metabolic pathways*ko01110 Biosynthesis of secondary metabolites*ko01120 Microbial metabolism in diverse environments*ko01200 Carbon metabolism*ko01230 Biosynthesis of amino acids	Amino acid transport and metabolism	COG0560	0.014839	0.271002	0.153764	0.433986
K19355.K01783	K19355	MAN	mannan endo-1,4-beta-mannosidase [EC:3.2.1.78]	ko00051 Fructose and mannose metabolism*ko01100 Metabolic pathways	Carbohydrate transport and metabolism	COG3934	0.00791341	0.248119	0.134025	0.403829
K01534.K01783	K01534	zntA	Zn2+/Cd2+-exporting ATPase [EC:7.2.2.12 7.2.2.21]	Null	Inorganic ion transport and metabolism	COG2217	0.0258887	0.285818	0.143814	0.460505
K14155.K01783	K14155	patB, malY	cysteine-S-conjugate beta-lyase [EC:4.4.1.13]	ko00270 Cysteine and methionine metabolism*ko00450 Selenocompound metabolism*ko01100 Metabolic pathways*ko01110 Biosynthesis of secondary metabolites*ko01230 Biosynthesis of amino acids	Amino acid transport and metabolism, General function prediction only	COG1168	0.0360268	0.26623	0.133847	0.43256
K01537.K01783	K01537	ATP2C	P-type Ca2+ transporter type 2C [EC:7.2.2.10]	Null	Inorganic ion transport and metabolism	COG0474	0.00362694	0.269173	0.144024	0.431384
K00215.K01783	K00215	dapB	4-hydroxy-tetrahydrodipicolinate reductase [EC:1.17.1.8]	ko00261 Monobactam biosynthesis*ko00300 Lysine biosynthesis*ko01100 Metabolic pathways*ko01110 Biosynthesis of secondary metabolites*ko01120 Microbial metabolism in diverse environments*ko01230 Biosynthesis of amino acids	Amino acid transport and metabolism	COG0289	0.0315217	0.246535	0.133321	0.408966
K06298.K01783	K06298	gerM	germination protein M	Null	Cell cycle control, cell division, chromosome partitioning	COG5401	0.00866037	0.274262	0.140137	0.452167	0.0451677	0.119564	0.27272	0.126761	0.035096	0.215551	0.115043	0.0520106	0.309427	0.110086	0.0594757	0.350586
K02860.K01783	K02860	rimM	16S rRNA processing protein RimM	Null	Translation, ribosomal structure and biogenesis	COG0806	0.0371745	0.225841	0.119923	0.359427
K02863.K01783	K02863	RP-L1, MRPL1, rplA	large subunit ribosomal protein L1	ko03010 Ribosome	Translation, ribosomal structure and biogenesis	COG0081	0.0361856	0.232532	0.125392	0.370509
K02864.K01783	K02864	RP-L10, MRPL10, rplJ	large subunit ribosomal protein L10	ko03010 Ribosome	Translation, ribosomal structure and biogenesis	COG0244	0.039338	0.243287	0.132709	0.395057
K02867.K01783	K02867	RP-L11, MRPL11, rplK	large subunit ribosomal protein L11	ko03010 Ribosome	Translation, ribosomal structure and biogenesis	COG0080	0.0388729	0.288014	0.140675	0.470504
K01089.K01783	K01089	hisB	imidazoleglycerol-phosphate dehydratase / histidinol-phosphatase [EC:4.2.1.19 3.1.3.15]	ko00340 Histidine metabolism*ko01100 Metabolic pathways*ko01110 Biosynthesis of secondary metabolites*ko01230 Biosynthesis of amino acids	Amino acid transport and metabolism	COG0131	0.0143299	0.255933	0.134801	0.397456
K19824.K01783	K19824	fprB	rubrerythrin	Null	Energy production and conversion	COG1592	0.0293266	0.307602	0.158848	0.482691
K23351.K01783	K23351	gcdC, mmdC	glutaconyl-CoA/methylmalonyl-CoA decarboxylase subunit gamma	ko00362 Benzoate degradation_x000D_ ko00650 Butanoate metabolism_x000D_ ko01120 Microbial metabolism in diverse environments	Coenzyme transport and metabolism, Lipid transport and metabolism	COG0511	0.0213255	0.2968	0.15494	0.458448
K23352.K01783	K23352	gcdD, mmdD	glutaconyl-CoA/methylmalonyl-CoA decarboxylase subunit delta	ko00362 Benzoate degradation_x000D_ ko00650 Butanoate metabolism_x000D_ ko01120 Microbial metabolism in diverse environments	Null	Null	0.00972606	0.251305	0.139409	0.396161
K14623.K01783	K14623	dinD	DNA-damage-inducible protein D	Null	Null	Null	0.0183971	0.26481	0.134463	0.424501
K02871.K01783	K02871	RP-L13, MRPL13, rplM	large subunit ribosomal protein L13	ko03010 Ribosome	Translation, ribosomal structure and biogenesis	COG0102	0.0380829	0.284614	0.149939	0.469344
K01091.K01783	K01091	gph	phosphoglycolate phosphatase [EC:3.1.3.18]	ko00630 Glyoxylate and dicarboxylate metabolism*ko01100 Metabolic pathways*ko01110 Biosynthesis of secondary metabolites	Energy production and conversion	COG0546	0.0621888	0.296376	0.147311	0.469809
K02876.K01783	K02876	RP-L15, MRPL15, rplO	large subunit ribosomal protein L15	ko03010 Ribosome	Translation, ribosomal structure and biogenesis	COG0200	0.0394102	0.234437	0.126959	0.375006
K02879.K01783	K02879	RP-L17, MRPL17, rplQ	large subunit ribosomal protein L17	ko03010 Ribosome	Translation, ribosomal structure and biogenesis	COG0203	0.0360329	0.234697	0.126403	0.369874
K01551.K01783	K01551	arsA, ASNA1, GET3	arsenite/tail-anchored protein-transporting ATPase [EC:7.3.2.7 7.3.-.-]	Null	Inorganic ion transport and metabolism	COG0003	0.00346727	0.261406	0.136898	0.418355
K02886.K01783	K02886	RP-L2, MRPL2, rplB	large subunit ribosomal protein L2	ko03010 Ribosome	Translation, ribosomal structure and biogenesis	COG0090	0.0298732	0.223857	0.119738	0.352013
K02887.K01783	K02887	RP-L20, MRPL20, rplT	large subunit ribosomal protein L20	ko03010 Ribosome	Translation, ribosomal structure and biogenesis	COG0292	0.0359805	0.260001	0.140769	0.414646
K02888.K01783	K02888	RP-L21, MRPL21, rplU	large subunit ribosomal protein L21	ko03010 Ribosome	Translation, ribosomal structure and biogenesis	COG0261	0.0336012	0.242119	0.131013	0.389235
K14188.K01783	K14188	dltC	D-alanine--poly(phosphoribitol) ligase subunit 2 [EC:6.1.1.13]	ko00473 D-Alanine metabolism*ko01100 Metabolic pathways*ko01503 Cationic antimicrobial peptide (CAMP) resistance*ko02020 Two-component system*ko05150 Staphylococcus aureus infection	Lipid transport and metabolism, Secondary metabolites biosynthesis, transport and catabolism	COG0236	0.00660516	0.329248	0.171807	0.521633
K00240.K01783	K00240	sdhB, frdB	succinate dehydrogenase / fumarate reductase, iron-sulfur subunit [EC:1.3.5.1 1.3.5.4]	ko00020 Citrate cycle (TCA cycle)*ko00190 Oxidative phosphorylation*ko00650 Butanoate metabolism*ko00720 Carbon fixation pathways in prokaryotes*ko01100 Metabolic pathways*ko01110 Biosynthesis of secondary metabolites*ko01120 Microbial metabolism in diverse environments*ko01200 Carbon metabolism	Energy production and conversion	COG0479	0.0135429	0.311636	0.158002	0.512637
K00241.K01783	K00241	sdhC, frdC	succinate dehydrogenase / fumarate reductase, cytochrome b subunit	ko00020 Citrate cycle (TCA cycle)*ko00190 Oxidative phosphorylation*ko00650 Butanoate metabolism*ko00720 Carbon fixation pathways in prokaryotes*ko01100 Metabolic pathways*ko01110 Biosynthesis of secondary metabolites*ko01120 Microbial metabolism in diverse environments*ko01200 Carbon metabolism	Energy production and conversion	COG2009	0.015307	0.305567	0.158662	0.483522
K00243.K01783	K00243	K00243	uncharacterized protein	Null	General function prediction only	COG2996	0.0214536	0.230025	0.124793	0.358257
K22044.K01783	K22044	ybiO	moderate conductance mechanosensitive channel	Null	Cell wall/membrane/envelope biogenesis	COG0668	0.00292517	0.257948	0.142359	0.409992
K02890.K01783	K02890	RP-L22, MRPL22, rplV	large subunit ribosomal protein L22	ko03010 Ribosome	Translation, ribosomal structure and biogenesis	COG0091	0.0400804	0.272466	0.141688	0.44507
K02892.K01783	K02892	RP-L23, MRPL23, rplW	large subunit ribosomal protein L23	ko03010 Ribosome	Translation, ribosomal structure and biogenesis	COG0089	0.0402477	0.240785	0.12892	0.37539
K02895.K01783	K02895	RP-L24, MRPL24, rplX	large subunit ribosomal protein L24	ko03010 Ribosome	Translation, ribosomal structure and biogenesis	COG0198	0.0400205	0.254791	0.138348	0.41558
K02896.K01783	K02896	RP-L24e, RPL24	large subunit ribosomal protein L24e	ko03010 Ribosome*ko05171 Coronavirus disease - COVID-19	Translation, ribosomal structure and biogenesis	COG2075	0.00190361	0.242845	0.133427	0.39487
K02899.K01783	K02899	RP-L27, MRPL27, rpmA	large subunit ribosomal protein L27	ko03010 Ribosome	Translation, ribosomal structure and biogenesis	COG0211	0.0347026	0.277967	0.148606	0.443261
K00700.K01783	K00700	GBE1, glgB	1,4-alpha-glucan branching enzyme [EC:2.4.1.18]	ko00500 Starch and sucrose metabolism*ko01100 Metabolic pathways*ko01110 Biosynthesis of secondary metabolites	Carbohydrate transport and metabolism	COG0296	0.0333569	0.27476	0.138671	0.45297
K00702.K01783	K00702	E2.4.1.20	cellobiose phosphorylase [EC:2.4.1.20]	ko00500 Starch and sucrose metabolism*ko01100 Metabolic pathways	Null	Catalysis of the reaction: cellobiose + phosphate = alpha-D-glucose 1-phosphate + D-glucose.	0.0123317	0.235947	0.129425	0.389066
K00703.K01783	K00703	glgA	starch synthase [EC:2.4.1.21]	ko00500 Starch and sucrose metabolism*ko01100 Metabolic pathways*ko01110 Biosynthesis of secondary metabolites*ko02026 Biofilm formation - Escherichia coli	Carbohydrate transport and metabolism	COG0297	0.0185112	0.329343	0.167242	0.545189
K00705.K01783	K00705	malQ	4-alpha-glucanotransferase [EC:2.4.1.25]	ko00500 Starch and sucrose metabolism*ko01100 Metabolic pathways*ko01110 Biosynthesis of secondary metabolites	Carbohydrate transport and metabolism	COG1640	0.0324134	0.302555	0.143693	0.49984
K01579.K01783	K01579	panD	aspartate 1-decarboxylase [EC:4.1.1.11]	ko00410 beta-Alanine metabolism*ko00770 Pantothenate and CoA biosynthesis*ko01100 Metabolic pathways*ko01110 Biosynthesis of secondary metabolites*ko01240 Biosynthesis of cofactors	Coenzyme transport and metabolism	COG0853	0.0188116	0.246956	0.133227	0.387995
K10761.K01783	K10761	THG1	tRNA(His) guanylyltransferase [EC:2.7.7.79]	Null	Translation, ribosomal structure and biogenesis	COG4021	0.00304216	0.250371	0.133928	0.400696
K00259.K01783	K00259	ald	alanine dehydrogenase [EC:1.4.1.1]	ko00250 Alanine, aspartate and glutamate metabolism*ko00430 Taurine and hypotaurine metabolism*ko01100 Metabolic pathways	Amino acid transport and metabolism	COG0686	0.0105045	0.289138	0.142912	0.463618
K05919.K01783	K05919	dfx	superoxide reductase [EC:1.15.1.2]	Null	Energy production and conversion	COG2033	0.0218178	0.269544	0.138609	0.427313
K09800.K01783	K09800	tamB	translocation and assembly module TamB	Null	Intracellular trafficking, secretion, and vesicular transport	COG2911	0.0187464	0.25081	0.135339	0.398398
K09803.K01783	K09803	K09803	uncharacterized protein	Null	Function unknown	COG2929	0.0067281	0.305299	0.152788	0.513067
Multiple.K01783	Multip	#N/A	#N/A	#N/A	#N/A	#N/A	#N/A	0.316725	0.150738	0.530387
K09807.K01783	K09807	K09807	uncharacterized protein	Null	Function unknown	COG2968	0.0113645	0.284622	0.154095	0.468946
K01586.K01783	K01586	lysA	diaminopimelate decarboxylase [EC:4.1.1.20]	ko00300 Lysine biosynthesis*ko01100 Metabolic pathways*ko01110 Biosynthesis of secondary metabolites*ko01120 Microbial metabolism in diverse environments*ko01230 Biosynthesis of amino acids	Amino acid transport and metabolism	COG0019	0.0305184	0.27324	0.149274	0.448981
K15986.K01783	K15986	ppaC	manganese-dependent inorganic pyrophosphatase [EC:3.6.1.1]	ko00190 Oxidative phosphorylation	Energy production and conversion, Inorganic ion transport and metabolism	COG1227	0.019244	0.274821	0.144717	0.451188
K15987.K01783	K15987	hppA	K(+)-stimulated pyrophosphate-energized sodium pump	Null	Energy production and conversion	COG3808	0.0137243	0.291919	0.149606	0.468331
K01588.K01783	K01588	purE	5-(carboxyamino)imidazole ribonucleotide mutase [EC:5.4.99.18]	ko00230 Purine metabolism*ko01100 Metabolic pathways*ko01110 Biosynthesis of secondary metabolites	Nucleotide transport and metabolism	COG0041	0.0356564	0.299512	0.149875	0.469862
K10773.K01783	K10773	NTH	endonuclease III [EC:4.2.99.18]	ko03410 Base excision repair	Replication, recombination and repair	COG0177	0.0360981	0.27263	0.13988	0.444968	0.00248611	0.00652979	0.273666	0.00685423	0.00195641	0.219573	0.00626216	0.00280174	0.306993	0.00607239	0.00321107	0.34584
K23393.K01783	K23393	murT	lipid II isoglutaminyl synthase (glutamine-hydrolysing) [EC:6.3.5.13]	ko00550 Peptidoglycan biosynthesis_x000D_ ko01100 Metabolic pathways	Cell wall/membrane/envelope biogenesis	COG0769	0.00967038	0.276688	0.14687	0.424646
K23398.K01783	K23398	TRIP4	activating signal cointegrator 1	Null	Null	Interacting selectively and non-covalently with an estrogen receptor.	0.00187612	0.244182	0.131687	0.393111
K00262.K01783	K00262	E1.4.1.4, gdhA	glutamate dehydrogenase (NADP+) [EC:1.4.1.4]	ko00220 Arginine biosynthesis*ko00250 Alanine, aspartate and glutamate metabolism*ko00910 Nitrogen metabolism*ko01100 Metabolic pathways*ko01120 Microbial metabolism in diverse environments	Amino acid transport and metabolism	COG0334	0.0355748	0.278879	0.147193	0.454238
K00265.K01783	K00265	gltB	glutamate synthase (NADPH) large chain [EC:1.4.1.13]	ko00250 Alanine, aspartate and glutamate metabolism*ko00910 Nitrogen metabolism*ko01100 Metabolic pathways*ko01110 Biosynthesis of secondary metabolites*ko01120 Microbial metabolism in diverse environments*ko01230 Biosynthesis of amino acids	Amino acid transport and metabolism	COG0067	0.0185282	0.307641	0.16241	0.485458
K00266.K01783	K00266	gltD	glutamate synthase (NADPH) small chain [EC:1.4.1.13]	ko00250 Alanine, aspartate and glutamate metabolism*ko00910 Nitrogen metabolism*ko01100 Metabolic pathways*ko01110 Biosynthesis of secondary metabolites*ko01120 Microbial metabolism in diverse environments*ko01230 Biosynthesis of amino acids	Amino acid transport and metabolism, General function prediction only	COG0493	0.0341385	0.298636	0.145055	0.501054
K09811.K01783	K09811	ftsX	cell division transport system permease protein	ko02010 ABC transporters	Cell cycle control, cell division, chromosome partitioning	COG2177	0.0191444	0.272072	0.144539	0.43989
K09812.K01783	K09812	ftsE	cell division transport system ATP-binding protein	ko02010 ABC transporters	Cell cycle control, cell division, chromosome partitioning	COG2884	0.0306369	0.26432	0.144397	0.437661
K09816.K01783	K09816	znuB	zinc transport system permease protein	ko02010 ABC transporters	Inorganic ion transport and metabolism	COG1108	0.00404941	0.266673	0.141668	0.422715
K00721.K01783	K00721	DPM1	dolichol-phosphate mannosyltransferase [EC:2.4.1.83]	ko00510 N-Glycan biosynthesis*ko01100 Metabolic pathways	Cell wall/membrane/envelope biogenesis	COG0463	0.0153768	0.306084	0.162381	0.478605
K22522.K01783	K22522	LOG	cytokinin riboside 5'-monophosphate phosphoribohydrolase [EC:3.2.2.-]	Null	Null	Null	0.0246434	0.342354	0.187364	0.541722
K01591.K01783	K01591	pyrF	orotidine-5'-phosphate decarboxylase [EC:4.1.1.23]	ko00240 Pyrimidine metabolism*ko01100 Metabolic pathways*ko01240 Biosynthesis of cofactors	Nucleotide transport and metabolism	COG0284	0.0298628	0.252634	0.134892	0.414711
K00275.K01783	K00275	pdxH, PNPO	pyridoxamine 5'-phosphate oxidase [EC:1.4.3.5]	ko00750 Vitamin B6 metabolism*ko01100 Metabolic pathways*ko01120 Microbial metabolism in diverse environments*ko01240 Biosynthesis of cofactors	Coenzyme transport and metabolism	COG0259	0.00558127	0.298112	0.146874	0.486951
K00278.K01783	K00278	nadB	L-aspartate oxidase [EC:1.4.3.16]	ko00250 Alanine, aspartate and glutamate metabolism*ko00760 Nicotinate and nicotinamide metabolism*ko01100 Metabolic pathways*ko01240 Biosynthesis of cofactors	Coenzyme transport and metabolism	COG0029	0.0165094	0.248826	0.126984	0.396415
K05934.K01783	K05934	E2.1.1.131, cobJ, cbiH	precorrin-3B C17-methyltransferase [EC:2.1.1.131]	ko00860 Porphyrin and chlorophyll metabolism*ko01100 Metabolic pathways*ko01240 Biosynthesis of cofactors	Coenzyme transport and metabolism	COG1010	0.00644331	0.257731	0.135125	0.40569
K05936.K01783	K05936	cobM, cbiF	precorrin-4/cobalt-precorrin-4 C11-methyltransferase [EC:2.1.1.133 2.1.1.271]	ko00860 Porphyrin and chlorophyll metabolism*ko01100 Metabolic pathways*ko01240 Biosynthesis of cofactors	Coenzyme transport and metabolism	COG2875	0.00705061	0.245105	0.136848	0.397356
K05937.K01783	K05937	K05937	uncharacterized protein	Null	Function unknown	COG5646	0.00524612	0.28253	0.155985	0.435478
K00282.K01783	K00282	gcvPA	glycine dehydrogenase subunit 1 [EC:1.4.4.2]	ko00260 Glycine, serine and threonine metabolism*ko00630 Glyoxylate and dicarboxylate metabolism*ko01100 Metabolic pathways*ko01110 Biosynthesis of secondary metabolites*ko01200 Carbon metabolism	Amino acid transport and metabolism	COG0403	0.0178007	0.27869	0.145579	0.444121
K00283.K01783	K00283	gcvPB	glycine dehydrogenase subunit 2 [EC:1.4.4.2]	ko00260 Glycine, serine and threonine metabolism*ko00630 Glyoxylate and dicarboxylate metabolism*ko01100 Metabolic pathways*ko01110 Biosynthesis of secondary metabolites*ko01200 Carbon metabolism	Amino acid transport and metabolism	COG1003	0.00877791	0.320156	0.1668	0.516767
K00286.K01783	K00286	proC	pyrroline-5-carboxylate reductase [EC:1.5.1.2]	ko00330 Arginine and proline metabolism*ko01100 Metabolic pathways*ko01110 Biosynthesis of secondary metabolites*ko01230 Biosynthesis of amino acids	Amino acid transport and metabolism	COG0345	0.0303267	0.259645	0.13316	0.424971
K00287.K01783	K00287	DHFR, folA	dihydrofolate reductase [EC:1.5.1.3]	ko00670 One carbon pool by folate*ko00790 Folate biosynthesis*ko01100 Metabolic pathways*ko01240 Biosynthesis of cofactors*ko01523 Antifolate resistance	Coenzyme transport and metabolism	COG0262	0.0285319	0.308475	0.16345	0.507269
K05946.K01783	K05946	tagA, tarA	N-acetylglucosaminyldiphosphoundecaprenol N-acetyl-beta-D-mannosaminyltransferase [EC:2.4.1.187]	ko05111 Biofilm formation - Vibrio cholerae	Cell wall/membrane/envelope biogenesis	COG1922	0.00778157	0.245219	0.129912	0.387392
K09834.K01783	K09834	VTE1, SXD1	tocopherol cyclase [EC:5.5.1.24]	ko00130 Ubiquinone and other terpenoid-quinone biosynthesis_x000D_ ko01100 Metabolic pathways_x000D_ ko01110 Biosynthesis of secondary metabolites_x000D_ ko01240 Biosynthesis of cofactors	Null	Catalysis of the reaction: alkene group + alcohol group on same molecule = cyclic ether. Substrates are 2-methyl-6-phytyl-1,4- hydroquinone (forms delta-tocopherol) and 2,3-dimethyl-5-phytyl-1,4-hydroquinone (forms gamma-tocopherol).	0.00400845	0.267846	0.148912	0.424008
K23876.K01783	K23876	hgdC, fldI, hadI, lcdC	(R)-2-hydroxyacyl-CoA dehydratese activating ATPase [EC:5.6.1.9]	Null	Null	Null	0.00670533	0.282924	0.157234	0.454892
K00748.K01783	K00748	lpxB	lipid-A-disaccharide synthase [EC:2.4.1.182]	ko00540 Lipopolysaccharide biosynthesis*ko01100 Metabolic pathways	Cell wall/membrane/envelope biogenesis	COG0763	0.0206835	0.355728	0.188995	0.537645
K03303.K01783	K03303	lctP	lactate permease	Null	Energy production and conversion	COG1620	0.00927942	0.279271	0.141861	0.449121
K03305.K01783	K03305	TC.POT	proton-dependent oligopeptide transporter, POT family	Null	Amino acid transport and metabolism	COG3104	0.00530866	0.265526	0.132631	0.441378	0.0464868	0.126969	0.266973	0.133961	0.0358421	0.210494	0.121309	0.0553017	0.310564	0.117916	0.0599258	0.336519
K03307.K01783	K03307	TC.SSS	solute:Na+ symporter, SSS family	Null	Amino acid transport and metabolism	COG0591	0.0188767	0.244523	0.129822	0.394336
K03308.K01783	K03308	TC.NSS	neurotransmitter:Na+ symporter, NSS family	Null	General function prediction only	COG0733	0.0518773	0.330637	0.169772	0.547805
K00290.K01783	K00290	LYS1	saccharopine dehydrogenase (NAD+, L-lysine forming) [EC:1.5.1.7]	ko00300 Lysine biosynthesis*ko00310 Lysine degradation*ko01100 Metabolic pathways*ko01110 Biosynthesis of secondary metabolites*ko01230 Biosynthesis of amino acids	Null	Catalysis of the reaction: L-saccharopine + H(2)O + NAD(+) = 2-oxoglutarate + L-lysine + H(+) + NADH.	0.014142	0.23864	0.124964	0.381752
K00297.K01783	K00297	metF, MTHFR	methylenetetrahydrofolate reductase (NADPH) [EC:1.5.1.20]	ko00670 One carbon pool by folate*ko00720 Carbon fixation pathways in prokaryotes*ko01100 Metabolic pathways*ko01120 Microbial metabolism in diverse environments*ko01200 Carbon metabolism*ko01523 Antifolate resistance	Amino acid transport and metabolism	COG0685	0.0253879	0.263385	0.137898	0.427496
K00756.K01783	K00756	pdp	pyrimidine-nucleoside phosphorylase [EC:2.4.2.2]	ko00240 Pyrimidine metabolism*ko01100 Metabolic pathways	Nucleotide transport and metabolism	COG0213	0.00595121	0.300219	0.156842	0.488997
K00757.K01783	K00757	udp, UPP	uridine phosphorylase [EC:2.4.2.3]	ko00240 Pyrimidine metabolism*ko00983 Drug metabolism - other enzymes*ko01100 Metabolic pathways	Nucleotide transport and metabolism	COG2820	0.0219507	0.230583	0.123503	0.370345
K03310.K01783	K03310	TC.AGCS	alanine or glycine:cation symporter, AGCS family	Null	Amino acid transport and metabolism	COG1115	0.0490789	0.313232	0.158417	0.510587
K03312.K01783	K03312	gltS	glutamate:Na+ symporter, ESS family	Null	Amino acid transport and metabolism	COG0786	0.0112742	0.254403	0.136604	0.408343
K03315.K01783	K03315	nhaC	Na+:H+ antiporter, NhaC family	Null	Energy production and conversion	COG1757	0.0150457	0.262192	0.137534	0.42402
K18581.K01783	K18581	ugl	unsaturated chondroitin disaccharide hydrolase [EC:3.2.1.180]	Null	Null	Null	0.00631928	0.271282	0.141354	0.438155
K00760.K01783	K00760	hprT, hpt, HPRT1	hypoxanthine phosphoribosyltransferase [EC:2.4.2.8]	ko00230 Purine metabolism*ko00983 Drug metabolism - other enzymes*ko01100 Metabolic pathways*ko01110 Biosynthesis of secondary metabolites	Nucleotide transport and metabolism	COG0634	0.0318164	0.306352	0.165034	0.50215	0.0033029	0.00733965	0.309397	0.00768829	0.00279039	0.264205	0.00717379	0.00356393	0.328663	0.00686311	0.00398801	0.3651
K00761.K01783	K00761	upp, UPRT	uracil phosphoribosyltransferase [EC:2.4.2.9]	ko00240 Pyrimidine metabolism*ko01100 Metabolic pathways	Nucleotide transport and metabolism	COG0035	0.0192815	0.280722	0.151352	0.442227
K00762.K01783	K00762	pyrE	orotate phosphoribosyltransferase [EC:2.4.2.10]	ko00240 Pyrimidine metabolism*ko01100 Metabolic pathways*ko01240 Biosynthesis of cofactors	Nucleotide transport and metabolism	COG0461	0.0350428	0.277854	0.140446	0.455478
K00763.K01783	K00763	pncB, NAPRT1	nicotinate phosphoribosyltransferase [EC:6.3.4.21]	ko00760 Nicotinate and nicotinamide metabolism*ko01100 Metabolic pathways*ko01240 Biosynthesis of cofactors	Coenzyme transport and metabolism	COG1488	0.0182278	0.278062	0.142474	0.457352
K00764.K01783	K00764	purF, PPAT	amidophosphoribosyltransferase [EC:2.4.2.14]	ko00230 Purine metabolism*ko00250 Alanine, aspartate and glutamate metabolism*ko01100 Metabolic pathways*ko01110 Biosynthesis of secondary metabolites	Nucleotide transport and metabolism	COG0034	0.0407413	0.286769	0.150116	0.485818
K00765.K01783	K00765	hisG	ATP phosphoribosyltransferase [EC:2.4.2.17]	ko00340 Histidine metabolism*ko01100 Metabolic pathways*ko01110 Biosynthesis of secondary metabolites*ko01230 Biosynthesis of amino acids	Amino acid transport and metabolism	COG0040	0.0286105	0.305161	0.150797	0.502357
K00766.K01783	K00766	trpD	anthranilate phosphoribosyltransferase [EC:2.4.2.18]	ko00400 Phenylalanine, tyrosine and tryptophan biosynthesis*ko01100 Metabolic pathways*ko01110 Biosynthesis of secondary metabolites*ko01230 Biosynthesis of amino acids	Amino acid transport and metabolism	COG0547	0.0236593	0.254288	0.136157	0.420086
K00767.K01783	K00767	nadC, QPRT	nicotinate-nucleotide pyrophosphorylase (carboxylating) [EC:2.4.2.19]	ko00760 Nicotinate and nicotinamide metabolism*ko01100 Metabolic pathways*ko01240 Biosynthesis of cofactors	Coenzyme transport and metabolism	COG0157	0.0204095	0.269079	0.137692	0.421895
K00768.K01783	K00768	E2.4.2.21, cobU, cobT	nicotinate-nucleotide--dimethylbenzimidazole phosphoribosyltransferase [EC:2.4.2.21]	ko00860 Porphyrin and chlorophyll metabolism*ko01100 Metabolic pathways*ko01240 Biosynthesis of cofactors	Coenzyme transport and metabolism	COG2038	0.0171645	0.240851	0.132014	0.383247
K03320.K01783	K03320	amt, AMT, MEP	ammonium transporter, Amt family	Null	Inorganic ion transport and metabolism	COG0004	0.0244025	0.233756	0.124861	0.370458
K03321.K01783	K03321	TC.SULP	sulfate permease, SulP family	Null	Inorganic ion transport and metabolism	COG0659	0.01116	0.343741	0.167516	0.551051
K17723.K01783	K17723	preA	dihydropyrimidine dehydrogenase (NAD+) subunit PreA [EC:1.3.1.1]	ko00240 Pyrimidine metabolism*ko00410 beta-Alanine metabolism*ko00770 Pantothenate and CoA biosynthesis*ko01100 Metabolic pathways	Nucleotide transport and metabolism	COG0167	0.010214	0.290042	0.152143	0.480469
K03324.K01783	K03324	yjbB	phosphate:Na+ symporter	Null	Inorganic ion transport and metabolism	COG1283	0.0446826	0.282222	0.134664	0.459152
K03325.K01783	K03325	ACR3, arsB	arsenite transporter	Null	Inorganic ion transport and metabolism	COG0798	0.0047765	0.30365	0.160589	0.490224
K03327.K01783	K03327	TC.MATE, SLC47A, norM, mdtK, dinF	multidrug resistance protein, MATE family	Null	Defense mechanisms	COG0534	0.130017	0.297496	0.155397	0.489204
K05970.K01783	K05970	SIAE	sialate O-acetylesterase [EC:3.1.1.53]	Null	Null	Catalysis of the reaction: N-acetyl-O-acetylneuraminate (free or glycosidically bound) + H2O = N-acetylneuraminate + acetate.	0.0228351	0.304935	0.161297	0.4912
K12510.K01783	K12510	tadB	tight adherence protein B	Null	Intracellular trafficking, secretion, and vesicular transport, Extracellular structures	COG4965	0.00659729	0.272312	0.139829	0.442803
K05979.K01783	K05979	comB	2-phosphosulfolactate phosphatase [EC:3.1.3.71]	ko00680 Methane metabolism*ko01100 Metabolic pathways*ko01120 Microbial metabolism in diverse environments*ko01240 Biosynthesis of cofactors	Coenzyme transport and metabolism, General function prediction only	COG2045	0.00336439	0.267523	0.134416	0.437949
K09861.K01783	K09861	K09861	uncharacterized protein	Null	Inorganic ion transport and metabolism	COG3022	0.013699	0.257428	0.131294	0.417008
K02003.K01783	K02003	ABC.CD.A	putative ABC transport system ATP-binding protein	Null	Cell wall/membrane/envelope biogenesis	COG1136	0.077986	0.26194	0.134124	0.425754
K02004.K01783	K02004	ABC.CD.P	putative ABC transport system permease protein	Null	Defense mechanisms	COG0577	0.113431	0.293348	0.148678	0.484994
K02005.K01783	K02005	ABC.CD.TX	HlyD family secretion protein	Null	Cell wall/membrane/envelope biogenesis, Defense mechanisms	COG0845	0.0295142	0.268789	0.146195	0.424537
K02007.K01783	K02007	cbiM	cobalt/nickel transport system permease protein	ko02010 ABC transporters	Inorganic ion transport and metabolism	COG0310	0.00873033	0.29565	0.141968	0.487603
K02008.K01783	K02008	cbiQ	cobalt/nickel transport system permease protein	ko02010 ABC transporters	Coenzyme transport and metabolism	COG0619	0.00434982	0.275977	0.143827	0.432455
K00773.K01783	K00773	tgt	queuine tRNA-ribosyltransferase [EC:2.4.2.29]	Null	Translation, ribosomal structure and biogenesis	COG0343	0.0326044	0.234477	0.130153	0.37668
K04651.K01783	K04651	hypA, hybF	hydrogenase nickel incorporation protein HypA/HybF	Null	Posttranslational modification, protein turnover, chaperones	COG0375	0.0191826	0.262049	0.14376	0.410856
K04652.K01783	K04652	hypB	hydrogenase nickel incorporation protein HypB	Null	Posttranslational modification, protein turnover, chaperones	COG0378	0.0154027	0.281343	0.143956	0.459895
K04653.K01783	K04653	hypC	hydrogenase expression/formation protein HypC	Null	Posttranslational modification, protein turnover, chaperones	COG0298	0.0121562	0.279502	0.143534	0.446612
K04655.K01783	K04655	hypE	hydrogenase expression/formation protein HypE	Null	Posttranslational modification, protein turnover, chaperones	COG0309	0.0117103	0.294744	0.148518	0.472755
K04656.K01783	K04656	hypF	hydrogenase maturation protein HypF	Null	Posttranslational modification, protein turnover, chaperones	COG0068	0.00731267	0.324801	0.168017	0.519505
K12063.K01783	K12063	traC	conjugal transfer ATP-binding protein TraC	Null	Null	Null	0.0255794	0.236339	0.129983	0.380257
K03332.K01783	K03332	fruA	fructan beta-fructosidase [EC:3.2.1.80]	ko00051 Fructose and mannose metabolism	Carbohydrate transport and metabolism	COG1621	0.0152535	0.245408	0.124034	0.395259
K07220.K01783	K07220	K07220	uncharacterized protein	Null	Function unknown	COG1392	0.00549833	0.236566	0.124412	0.380397
K07221.K01783	K07221	oprO_P	phosphate-selective porin OprO and OprP	Null	Inorganic ion transport and metabolism	COG3746	0.0318087	0.330669	0.165523	0.520096
K05985.K01783	K05985	rnmV	ribonuclease M5 [EC:3.1.26.8]	Null	Translation, ribosomal structure and biogenesis	COG1658	0.0068797	0.280654	0.153382	0.448983
K12524.K01783	K12524	thrA	bifunctional aspartokinase / homoserine dehydrogenase 1 [EC:2.7.2.4 1.1.1.3]	ko00260 Glycine, serine and threonine metabolism*ko00261 Monobactam biosynthesis*ko00270 Cysteine and methionine metabolism*ko00300 Lysine biosynthesis*ko01100 Metabolic pathways*ko01110 Biosynthesis of secondary metabolites*ko01120 Microbial metabolism in diverse environments*ko01230 Biosynthesis of amino acids	Amino acid transport and metabolism	COG0527	0.0126244	0.293046	0.141342	0.476306
K05989.K01783	K05989	ramA	alpha-L-rhamnosidase [EC:3.2.1.40]	Null	Null	Catalysis of the hydrolysis of terminal non-reducing alpha-L-rhamnose residues in alpha-L-rhamnosides.	0.0296165	0.22883	0.126663	0.36659
K02011.K01783	K02011	afuB, fbpB	iron(III) transport system permease protein	ko02010 ABC transporters	Inorganic ion transport and metabolism	COG1178	0.0147678	0.273114	0.143072	0.436844
K02012.K01783	K02012	afuA, fbpA	iron(III) transport system substrate-binding protein	ko02010 ABC transporters	Inorganic ion transport and metabolism	COG1840	0.0155648	0.263992	0.135478	0.428947
K02013.K01783	K02013	ABC.FEV.A	iron complex transport system ATP-binding protein [EC:7.2.2.-]	Null	Inorganic ion transport and metabolism, Coenzyme transport and metabolism	COG1120	0.024725	0.257478	0.139713	0.415612
K02014.K01783	K02014	TC.FEV.OM	iron complex outermembrane recepter protein	Null	Inorganic ion transport and metabolism	COG1629	0.0938784	0.276298	0.147411	0.438835
K02015.K01783	K02015	ABC.FEV.P	iron complex transport system permease protein	Null	Inorganic ion transport and metabolism	COG0609	0.0408756	0.263886	0.144557	0.436583
K02016.K01783	K02016	ABC.FEV.S	iron complex transport system substrate-binding protein	Null	Inorganic ion transport and metabolism	COG0614	0.030993	0.213278	0.116184	0.332536
K00783.K01783	K00783	rlmH	23S rRNA (pseudouridine1915-N3)-methyltransferase [EC:2.1.1.177]	Null	Translation, ribosomal structure and biogenesis	COG1576	0.0353736	0.239677	0.130255	0.396803
K00784.K01783	K00784	rnz	ribonuclease Z [EC:3.1.26.11]	ko03013 RNA transport	Translation, ribosomal structure and biogenesis	COG1234	0.0305102	0.281995	0.147398	0.471717
K00789.K01783	K00789	metK	S-adenosylmethionine synthetase [EC:2.5.1.6]	ko00270 Cysteine and methionine metabolism*ko01100 Metabolic pathways*ko01110 Biosynthesis of secondary metabolites*ko01230 Biosynthesis of amino acids*ko01240 Biosynthesis of cofactors	Coenzyme transport and metabolism	COG0192	0.0408708	0.238331	0.132839	0.383724
K03340.K01783	K03340	dapdh	diaminopimelate dehydrogenase [EC:1.4.1.16]	ko00300 Lysine biosynthesis*ko01100 Metabolic pathways*ko01110 Biosynthesis of secondary metabolites*ko01230 Biosynthesis of amino acids	Null	Catalysis of the reaction: meso-2,6-diaminopimelate + H(2)O + NADP(+) = L-2-amino-6-oxopimelate + H(+) + NADPH + NH(4)(+).	0.019972	0.254912	0.12311	0.424829
K07238.K01783	K07238	TC.ZIP, zupT, ZRT3, ZIP2	zinc transporter, ZIP family	Null	Inorganic ion transport and metabolism	COG0428	0.0235456	0.266907	0.138988	0.432643
K03800.K01783	K03800	lplA, lplJ, lipL1	lipoate---protein ligase [EC:6.3.1.20]	ko00785 Lipoic acid metabolism*ko01100 Metabolic pathways*ko01240 Biosynthesis of cofactors	Coenzyme transport and metabolism	COG0095	0.00662194	0.247946	0.129022	0.392405
K02020.K01783	K02020	modA	molybdate transport system substrate-binding protein	ko02010 ABC transporters	Inorganic ion transport and metabolism	COG0725	0.00555119	0.297983	0.154336	0.462737
K02025.K01783	K02025	ABC.MS.P	multiple sugar transport system permease protein	Null	Carbohydrate transport and metabolism	COG1175	0.0200303	0.296746	0.150256	0.476406
K02026.K01783	K02026	ABC.MS.P1	multiple sugar transport system permease protein	Null	Carbohydrate transport and metabolism	COG0395	0.0220959	0.321033	0.161238	0.526318
K09888.K01783	K09888	zapA	cell division protein ZapA	Null	Cell cycle control, cell division, chromosome partitioning	COG3027	0.0185107	0.248289	0.130707	0.394048
K02029.K01783	K02029	ABC.PA.P	polar amino acid transport system permease protein	Null	Amino acid transport and metabolism	COG0765	0.0401633	0.302037	0.157075	0.488535
K00790.K01783	K00790	murA	UDP-N-acetylglucosamine 1-carboxyvinyltransferase [EC:2.5.1.7]	ko00520 Amino sugar and nucleotide sugar metabolism*ko00550 Peptidoglycan biosynthesis*ko01100 Metabolic pathways	Cell wall/membrane/envelope biogenesis	COG0766	0.0379073	0.250867	0.13323	0.411183
K00791.K01783	K00791	miaA, TRIT1	tRNA dimethylallyltransferase [EC:2.5.1.75]	ko00908 Zeatin biosynthesis*ko01100 Metabolic pathways*ko01110 Biosynthesis of secondary metabolites	Translation, ribosomal structure and biogenesis	COG0324	0.0460267	0.260957	0.139887	0.420597
K00794.K01783	K00794	ribH, RIB4	6,7-dimethyl-8-ribityllumazine synthase [EC:2.5.1.78]	ko00740 Riboflavin metabolism*ko01100 Metabolic pathways*ko01110 Biosynthesis of secondary metabolites*ko01240 Biosynthesis of cofactors	Coenzyme transport and metabolism	COG0054	0.0236035	0.297766	0.156185	0.461255
K00796.K01783	K00796	folP	dihydropteroate synthase [EC:2.5.1.15]	ko00790 Folate biosynthesis*ko01100 Metabolic pathways*ko01240 Biosynthesis of cofactors	Coenzyme transport and metabolism	COG0294	0.0231236	0.327296	0.165759	0.507992
K00797.K01783	K00797	speE, SRM, SPE3	spermidine synthase [EC:2.5.1.16]	ko00270 Cysteine and methionine metabolism*ko00330 Arginine and proline metabolism*ko00480 Glutathione metabolism*ko01100 Metabolic pathways	Amino acid transport and metabolism	COG0421	0.00651863	0.340427	0.178763	0.541529
K00798.K01783	K00798	MMAB, pduO	cob(I)alamin adenosyltransferase [EC:2.5.1.17]	ko00860 Porphyrin and chlorophyll metabolism*ko01100 Metabolic pathways*ko01240 Biosynthesis of cofactors	Coenzyme transport and metabolism	COG2096	0.0171624	0.292701	0.16255	0.463192
K17752.K01783	K17752	rsbT	serine/threonine-protein kinase RsbT [EC:2.7.11.1]	Null	Signal transduction mechanisms	COG2172	0.0040821	0.260163	0.14699	0.413425	0.0611884	0.17539	0.257846	0.182707	0.0484497	0.20734	0.170763	0.0711986	0.293828	0.162272	0.0821859	0.33462
K17758.K01783	K17758	nnrD	ADP-dependent NAD(P)H-hydrate dehydratase [EC:4.2.1.136]	Null	Nucleotide transport and metabolism	COG0063	0.00320647	0.258039	0.139347	0.421197
K07240.K01783	K07240	chrA	chromate transporter	Null	Inorganic ion transport and metabolism	COG2059	0.0639919	0.258704	0.132661	0.425554
K03811.K01783	K03811	pnuC	nicotinamide mononucleotide transporter	Null	Coenzyme transport and metabolism	COG3201	0.0188495	0.403593	0.206354	0.623883
K02032.K01783	K02032	ddpF	peptide/nickel transport system ATP-binding protein	ko02024 Quorum sensing	Posttranslational modification, protein turnover, chaperones	COG1123	0.0106421	0.278359	0.140188	0.455258
K02033.K01783	K02033	ABC.PE.P	peptide/nickel transport system permease protein	ko02024 Quorum sensing	Amino acid transport and metabolism, Inorganic ion transport and metabolism	COG0601	0.0246275	0.259433	0.134866	0.414461
K03814.K01783	K03814	mtgA	monofunctional glycosyltransferase [EC:2.4.1.129]	ko00550 Peptidoglycan biosynthesis	Cell wall/membrane/envelope biogenesis	COG0744	0.01332	0.274354	0.144703	0.433809
K02035.K01783	K02035	ABC.PE.S	peptide/nickel transport system substrate-binding protein	ko02024 Quorum sensing	Amino acid transport and metabolism	COG0747	0.0221548	0.272219	0.143969	0.44979
K03816.K01783	K03816	xpt	xanthine phosphoribosyltransferase [EC:2.4.2.22]	ko00230 Purine metabolism*ko01100 Metabolic pathways*ko01110 Biosynthesis of secondary metabolites	Nucleotide transport and metabolism	COG0503	0.0165633	0.319336	0.165672	0.520168
K02036.K01783	K02036	pstB	phosphate transport system ATP-binding protein [EC:7.3.2.1]	ko02010 ABC transporters	Inorganic ion transport and metabolism	COG1117	0.012351	0.335197	0.164174	0.563167
K02037.K01783	K02037	pstC	phosphate transport system permease protein	ko02010 ABC transporters	Inorganic ion transport and metabolism	COG0573	0.00992906	0.380291	0.173041	0.623418
K02038.K01783	K02038	pstA	phosphate transport system permease protein	ko02010 ABC transporters	Inorganic ion transport and metabolism	COG0581	0.0104138	0.364103	0.179255	0.602554
K02039.K01783	K02039	phoU	phosphate transport system protein	Null	Inorganic ion transport and metabolism	COG0704	0.00900227	0.38821	0.180356	0.636427
K07258.K01783	K07258	dacC, dacA, dacD	serine-type D-Ala-D-Ala carboxypeptidase (penicillin-binding protein 5/6) [EC:3.4.16.4]	ko00550 Peptidoglycan biosynthesis*ko01100 Metabolic pathways	Cell wall/membrane/envelope biogenesis	COG1686	0.0271214	0.264569	0.141536	0.406333
K07259.K01783	K07259	dacB	serine-type D-Ala-D-Ala carboxypeptidase/endopeptidase (penicillin-binding protein 4) [EC:3.4.16.4 3.4.21.-]	ko00550 Peptidoglycan biosynthesis	Cell wall/membrane/envelope biogenesis	COG2027	0.0214987	0.310806	0.160116	0.492365
K03820.K01783	K03820	lnt	apolipoprotein N-acyltransferase [EC:2.3.1.269]	Null	Cell wall/membrane/envelope biogenesis	COG0815	0.00503744	0.299726	0.158446	0.505781
K02040.K01783	K02040	pstS	phosphate transport system substrate-binding protein	ko02010 ABC transporters*ko02020 Two-component system*ko05152 Tuberculosis	Inorganic ion transport and metabolism	COG0226	0.0265534	0.330042	0.163143	0.526238
K03824.K01783	K03824	yhbS	putative acetyltransferase [EC:2.3.1.-]	Null	General function prediction only	COG3153	0.0136864	0.24019	0.125953	0.382117
K02046.K01783	K02046	cysU	sulfate/thiosulfate transport system permease protein	ko00920 Sulfur metabolism*ko02010 ABC transporters	Inorganic ion transport and metabolism	COG0555	0.00364795	0.308481	0.151332	0.496059
K02047.K01783	K02047	cysW	sulfate/thiosulfate transport system permease protein	ko00920 Sulfur metabolism*ko02010 ABC transporters	Inorganic ion transport and metabolism	COG4208	0.00227379	0.305776	0.157351	0.496632
K21744.K01783	K21744	tipA	MerR family transcriptional regulator, thiopeptide resistance regulator	Null	Transcription	COG0789	0.00805523	0.312602	0.169165	0.474913
K03828.K01783	K03828	yjgM	putative acetyltransferase [EC:2.3.1.-]	Null	Transcription, General function prediction only	COG0454	0.00562934	0.25153	0.13057	0.403322
K02500.K01783	K02500	hisF	imidazole glycerol-phosphate synthase subunit HisF [EC:4.3.2.10]	ko00340 Histidine metabolism*ko01100 Metabolic pathways*ko01110 Biosynthesis of secondary metabolites*ko01230 Biosynthesis of amino acids	Amino acid transport and metabolism	COG0107	0.0274277	0.279049	0.136924	0.473937
K02501.K01783	K02501	hisH	imidazole glycerol-phosphate synthase subunit HisH [EC:4.3.2.10]	ko00340 Histidine metabolism*ko01100 Metabolic pathways*ko01110 Biosynthesis of secondary metabolites*ko01230 Biosynthesis of amino acids	Amino acid transport and metabolism	COG0118	0.0287184	0.30751	0.155498	0.508812
K02503.K01783	K02503	HINT1, hinT, hit	histidine triad (HIT) family protein	Null	Nucleotide transport and metabolism, Carbohydrate transport and metabolism, General function prediction only	COG0537	0.0385967	0.240893	0.133391	0.386668
K19005.K01783	K19005	ltaS	lipoteichoic acid synthase [EC:2.7.8.20]	ko00561 Glycerolipid metabolism*ko01100 Metabolic pathways	Cell wall/membrane/envelope biogenesis	COG1368	0.0271784	0.302951	0.157456	0.485268
K07260.K01783	K07260	vanY	zinc D-Ala-D-Ala carboxypeptidase [EC:3.4.17.14]	ko00550 Peptidoglycan biosynthesis*ko01100 Metabolic pathways*ko01502 Vancomycin resistance*ko02020 Two-component system	Cell wall/membrane/envelope biogenesis	COG1876	0.023046	0.322459	0.183151	0.492532
K07263.K01783	K07263	pqqL	zinc protease [EC:3.4.24.-]	Null	General function prediction only	COG0612	0.0450358	0.339779	0.174682	0.541837
K03830.K01783	K03830	yafP	putative acetyltransferase [EC:2.3.1.-]	Null	Transcription, General function prediction only	COG0454	0.00287434	0.254067	0.134584	0.403387
K02050.K01783	K02050	ABC.SN.P	NitT/TauT family transport system permease protein	Null	Inorganic ion transport and metabolism	COG0600	0.0167505	0.271469	0.141187	0.436378
K03831.K01783	K03831	mogA	molybdopterin adenylyltransferase [EC:2.7.7.75]	ko00790 Folate biosynthesis*ko01100 Metabolic pathways*ko01240 Biosynthesis of cofactors*ko04122 Sulfur relay system	Coenzyme transport and metabolism	COG0521	0.0043967	0.228046	0.128316	0.354048
K02051.K01783	K02051	ABC.SN.S	NitT/TauT family transport system substrate-binding protein	Null	Inorganic ion transport and metabolism	COG0715	0.0191268	0.252025	0.135966	0.412708	0.0154054	0.0455866	0.25252	0.0476398	0.0121371	0.201796	0.0437841	0.0179426	0.291569	0.0427722	0.020125	0.321203
K07720.K01783	K07720	yesN	two-component system, response regulator YesN	ko02020 Two-component system	Signal transduction mechanisms, Transcription	COG4753	0.0349972	0.255731	0.130878	0.422422
K07722.K01783	K07722	nikR	CopG family transcriptional regulator, nickel-responsive regulator	Null	Transcription	COG0864	0.00140364	0.274654	0.147721	0.440324
K07727.K01783	K07727	K07727	putative transcriptional regulator	Null	Transcription	COG3655	0.0521449	0.278178	0.156503	0.435692
K07729.K01783	K07729	K07729	putative transcriptional regulator	Null	Transcription	COG1476	0.0325685	0.27835	0.143788	0.423118
K08591.K01783	K08591	plsY	acyl phosphate:glycerol-3-phosphate acyltransferase [EC:2.3.1.275]	ko00561 Glycerolipid metabolism*ko00564 Glycerophospholipid metabolism*ko01100 Metabolic pathways*ko01110 Biosynthesis of secondary metabolites	Lipid transport and metabolism	COG0344	0.0211456	0.283166	0.148637	0.444286
K02517.K01783	K02517	lpxL, htrB	Kdo2-lipid IVA lauroyltransferase/acyltransferase [EC:2.3.1.241 2.3.1.-]	ko00540 Lipopolysaccharide biosynthesis*ko01100 Metabolic pathways	Lipid transport and metabolism	COG1560	0.0176025	0.335961	0.185555	0.500997
K02518.K01783	K02518	infA	translation initiation factor IF-1	Null	Translation, ribosomal structure and biogenesis	COG0361	0.041129	0.271218	0.136881	0.430913
K02519.K01783	K02519	infB, MTIF2	translation initiation factor IF-2	Null	Translation, ribosomal structure and biogenesis	COG0532	0.0288097	0.297144	0.158436	0.480719
K06400.K01783	K06400	spoIVCA	site-specific DNA recombinase	Null	Replication, recombination and repair	COG1961	0.0804678	0.256512	0.140002	0.400049
K06405.K01783	K06405	spoVAC	stage V sporulation protein AC	Null	Null	Null	0.00676389	0.227657	0.131636	0.351967
K06407.K01783	K06407	spoVAE	stage V sporulation protein AE	Null	Null	Null	0.00677046	0.270712	0.156118	0.421643
K03385.K01783	K03385	nrfA	nitrite reductase (cytochrome c-552) [EC:1.7.2.2]	ko00910 Nitrogen metabolism*ko01100 Metabolic pathways*ko01120 Microbial metabolism in diverse environments	Inorganic ion transport and metabolism	COG3303	0.00993708	0.288381	0.149107	0.475223
K06409.K01783	K06409	spoVB	stage V sporulation protein B	Null	Cell wall/membrane/envelope biogenesis	COG2244	0.0123461	0.278084	0.15059	0.439718
K07273.K01783	K07273	acm	lysozyme	Null	Cell wall/membrane/envelope biogenesis	COG3757	0.0715483	0.30208	0.151021	0.492896
K12573.K01783	K12573	rnr, vacB	ribonuclease R [EC:3.1.13.1]	ko03018 RNA degradation	Transcription	COG0557	0.0234583	0.292745	0.151235	0.476607
K07277.K01783	K07277	SAM50, TOB55, bamA	outer membrane protein insertion porin family	Null	Cell wall/membrane/envelope biogenesis	COG4775	0.0196538	0.332441	0.173275	0.511298
K12574.K01783	K12574	rnj	ribonuclease J [EC:3.1.-.-]	ko03018 RNA degradation	Translation, ribosomal structure and biogenesis	COG0595	0.0200158	0.263739	0.133958	0.42489
K02065.K01783	K02065	mlaF, linL, mkl	phospholipid/cholesterol/gamma-HCH transport system ATP-binding protein	ko02010 ABC transporters	Cell wall/membrane/envelope biogenesis	COG1127	0.0184318	0.303413	0.167931	0.480195
K02066.K01783	K02066	mlaE, linK	phospholipid/cholesterol/gamma-HCH transport system permease protein	ko02010 ABC transporters	Cell wall/membrane/envelope biogenesis	COG0767	0.0211459	0.28866	0.155515	0.455341
K02067.K01783	K02067	mlaD, linM	phospholipid/cholesterol/gamma-HCH transport system substrate-binding protein	ko02010 ABC transporters	Cell wall/membrane/envelope biogenesis	COG1463	0.0190021	0.284892	0.15641	0.440756
K07733.K01783	K07733	alpA	prophage regulatory protein	Null	Transcription, Mobilome: prophages, transposons	COG3311	0.00342167	0.244812	0.126294	0.384337
K07736.K01783	K07736	carD	CarD family transcriptional regulator	Null	Transcription	COG1329	0.0109005	0.294894	0.152903	0.476132
K07738.K01783	K07738	nrdR	transcriptional repressor NrdR	Null	Transcription	COG1327	0.0159813	0.261353	0.144088	0.422625
K02527.K01783	K02527	kdtA, waaA	3-deoxy-D-manno-octulosonic-acid transferase [EC:2.4.99.12 2.4.99.13 2.4.99.14 2.4.99.15]	ko00540 Lipopolysaccharide biosynthesis*ko01100 Metabolic pathways	Cell wall/membrane/envelope biogenesis	COG1519	0.0173925	0.287833	0.154413	0.459888
K02528.K01783	K02528	ksgA	16S rRNA (adenine1518-N6/adenine1519-N6)-dimethyltransferase [EC:2.1.1.182]	Null	Translation, ribosomal structure and biogenesis	COG0030	0.0350691	0.335496	0.170305	0.535493
K20444.K01783	K20444	rfbC	O-antigen biosynthesis protein [EC:2.4.1.-]	Null	Null	Null	0.0112938	0.23969	0.122665	0.389468
K02529.K01783	K02529	lacI, galR	LacI family transcriptional regulator	Null	Transcription	COG1609	0.0427637	0.2566	0.13155	0.421053
K06412.K01783	K06412	spoVG	stage V sporulation protein G	Null	Cell cycle control, cell division, chromosome partitioning	COG2088	0.0133724	0.272482	0.143478	0.439431
K06413.K01783	K06413	spoVK	stage V sporulation protein K	Null	Cell wall/membrane/envelope biogenesis, Cell cycle control, cell division, chromosome partitioning, Signal transduction mechanisms	COG0464	0.0370476	0.275428	0.149828	0.45016
K03394.K01783	K03394	cobI-cbiL	precorrin-2/cobalt-factor-2 C20-methyltransferase [EC:2.1.1.130 2.1.1.151]	ko00860 Porphyrin and chlorophyll metabolism*ko01100 Metabolic pathways*ko01240 Biosynthesis of cofactors	Coenzyme transport and metabolism	COG2243	0.00667781	0.225012	0.127593	0.358449
K11717.K01783	K11717	sufS	cysteine desulfurase / selenocysteine lyase [EC:2.8.1.7 4.4.1.16]	ko00450 Selenocompound metabolism*ko01100 Metabolic pathways	Amino acid transport and metabolism	COG0520	0.0267012	0.377132	0.186602	0.568104
K01200.K01783	K01200	pulA	pullulanase [EC:3.2.1.41]	ko00500 Starch and sucrose metabolism*ko01100 Metabolic pathways*ko01110 Biosynthesis of secondary metabolites	Carbohydrate transport and metabolism	COG1523	0.0183909	0.22021	0.122289	0.360241
K01201.K01783	K01201	GBA, srfJ	glucosylceramidase [EC:3.2.1.45]	ko00511 Other glycan degradation*ko00600 Sphingolipid metabolism*ko01100 Metabolic pathways*ko04142 Lysosome	Null	Catalysis of the reaction: D-glucosyl-N-acylsphingosine + H2O = D-glucose + N-acylsphingosine.	0.00619523	0.291169	0.145041	0.462007
K07284.K01783	K07284	srtA	sortase A [EC:3.4.22.70]	Null	Cell wall/membrane/envelope biogenesis	COG3764	0.0357909	0.234939	0.135008	0.361342
K01206.K01783	K01206	FUCA	alpha-L-fucosidase [EC:3.2.1.51]	ko00511 Other glycan degradation*ko04142 Lysosome	Carbohydrate transport and metabolism	COG3669	0.029097	0.314176	0.152629	0.523282
K01207.K01783	K01207	nagZ	beta-N-acetylhexosaminidase [EC:3.2.1.52]	ko00520 Amino sugar and nucleotide sugar metabolism*ko00531 Glycosaminoglycan degradation*ko01100 Metabolic pathways*ko01501 beta-Lactam resistance	Carbohydrate transport and metabolism	COG1472	0.0219747	0.273464	0.138733	0.446837
K01208.K01783	K01208	cd, ma, nplT	cyclomaltodextrinase / maltogenic alpha-amylase / neopullulanase [EC:3.2.1.54 3.2.1.133 3.2.1.135]	ko00500 Starch and sucrose metabolism*ko01100 Metabolic pathways*ko01110 Biosynthesis of secondary metabolites	Carbohydrate transport and metabolism	COG0366	0.0110973	0.275629	0.153218	0.433867
K01209.K01783	K01209	abfA	alpha-L-arabinofuranosidase [EC:3.2.1.55]	ko00520 Amino sugar and nucleotide sugar metabolism*ko01100 Metabolic pathways	Carbohydrate transport and metabolism	COG3534	0.0425745	0.283022	0.145545	0.45747
K23010.K01783	K23010	OMA1	metalloendopeptidase OMA1, mitochondrial [EC:3.4.24.-]	ko05017 Spinocerebellar ataxia	Null	Null	0.0060913	0.30164	0.154158	0.477947
K02072.K01783	K02072	metI	D-methionine transport system permease protein	ko02010 ABC transporters	Amino acid transport and metabolism	COG2011	0.0186542	0.296873	0.148312	0.501765
K02073.K01783	K02073	metQ	D-methionine transport system substrate-binding protein	ko02010 ABC transporters	Inorganic ion transport and metabolism	COG1464	0.0225062	0.311411	0.153244	0.52642
K03856.K01783	K03856	AROA2, aroA	3-deoxy-7-phosphoheptulonate synthase [EC:2.5.1.54]	ko00400 Phenylalanine, tyrosine and tryptophan biosynthesis*ko01100 Metabolic pathways*ko01110 Biosynthesis of secondary metabolites*ko01230 Biosynthesis of amino acids	Amino acid transport and metabolism	COG2876	0.00894236	0.239917	0.132348	0.375914
K02078.K01783	K02078	acpP	acyl carrier protein	ko00998 Biosynthesis of various secondary metabolites - part 2*ko01100 Metabolic pathways*ko01110 Biosynthesis of secondary metabolites	Lipid transport and metabolism, Secondary metabolites biosynthesis, transport and catabolism	COG0236	0.0904908	0.277087	0.142968	0.44976
K07741.K01783	K07741	antB	anti-repressor protein	Null	Mobilome: prophages, transposons	COG3561	0.00594986	0.419853	0.210973	0.668491
K07742.K01783	K07742	ylxR	uncharacterized protein	Null	General function prediction only	COG2740	0.0173008	0.293281	0.150983	0.451216
K02536.K01783	K02536	lpxD	UDP-3-O-[3-hydroxymyristoyl] glucosamine N-acyltransferase [EC:2.3.1.191]	ko00540 Lipopolysaccharide biosynthesis*ko01100 Metabolic pathways	3-hydroxymyristoyl	COG1044	0.021482	0.334743	0.175504	0.525182
K06421.K01783	K06421	sspD	small acid-soluble spore protein D (minor alpha/beta-type SASP)	Null	Null	Null	0.00447127	0.257101	0.142213	0.400452
K11720.K01783	K11720	lptG	lipopolysaccharide export system permease protein	ko02010 ABC transporters	Cell wall/membrane/envelope biogenesis, Cell motility	COG0795	0.0176863	0.314602	0.166176	0.485013
K01218.K01783	K01218	gmuG	mannan endo-1,4-beta-mannosidase [EC:3.2.1.78]	ko00051 Fructose and mannose metabolism*ko01100 Metabolic pathways*ko02024 Quorum sensing	Carbohydrate transport and metabolism	COG4124	0.0185233	0.292439	0.147655	0.471673
K02086.K01783	K02086	dnaD	DNA replication protein	Null	Replication, recombination and repair	COG3935	0.00918916	0.254655	0.132432	0.413291
K02548.K01783	K02548	menA	1,4-dihydroxy-2-naphthoate polyprenyltransferase [EC:2.5.1.74]	ko00130 Ubiquinone and other terpenoid-quinone biosynthesis*ko01100 Metabolic pathways*ko01110 Biosynthesis of secondary metabolites*ko01240 Biosynthesis of cofactors	Coenzyme transport and metabolism	COG1575	0.0164086	0.291343	0.14985	0.457664
K01224.K01783	K01224	E3.2.1.89	arabinogalactan endo-1,4-beta-galactosidase [EC:3.2.1.89]	Null	Null	Catalysis of the endohydrolysis of (1->4)-beta-D-galactosidic linkages in arabinogalactans.	0.0252726	0.294324	0.154752	0.464895
K02099.K01783	K02099	araC	AraC family transcriptional regulator, arabinose operon regulatory protein	Null	Transcription	COG2207	0.0112312	0.296347	0.151484	0.482944
K02551.K01783	K02551	menD	2-succinyl-5-enolpyruvyl-6-hydroxy-3-cyclohexene-1-carboxylate synthase [EC:2.2.1.9]	ko00130 Ubiquinone and other terpenoid-quinone biosynthesis*ko01100 Metabolic pathways*ko01110 Biosynthesis of secondary metabolites*ko01240 Biosynthesis of cofactors	Coenzyme transport and metabolism	COG1165	0.00822973	0.238771	0.131069	0.385717
K19055.K01783	K19055	prdX, proX	Ala-tRNA(Pro) deacylase [EC:3.1.1.-]	Null	Translation, ribosomal structure and biogenesis	COG2606	0.0124369	0.234392	0.128099	0.374688
K06442.K01783	K06442	tlyA	23S rRNA (cytidine1920-2'-O)/16S rRNA (cytidine1409-2'-O)-methyltransferase [EC:2.1.1.226 2.1.1.227]	Null	Translation, ribosomal structure and biogenesis	COG1189	0.0140568	0.322921	0.168081	0.524035
K11741.K01783	K11741	sugE	quaternary ammonium compound-resistance protein SugE	Null	Defense mechanisms	COG2076	0.00294808	0.243729	0.129803	0.389391
K11749.K01783	K11749	rseP	regulator of sigma E protease [EC:3.4.24.-]	ko04112 Cell cycle - Caulobacter	Posttranslational modification, protein turnover, chaperones, Transcription	COG0750	0.032799	0.288794	0.152545	0.486457
K15633.K01783	K15633	gpmI	2,3-bisphosphoglycerate-independent phosphoglycerate mutase [EC:5.4.2.12]	ko00010 Glycolysis / Gluconeogenesis*ko00260 Glycine, serine and threonine metabolism*ko00680 Methane metabolism*ko01100 Metabolic pathways*ko01110 Biosynthesis of secondary metabolites*ko01120 Microbial metabolism in diverse environments*ko01200 Carbon metabolism*ko01230 Biosynthesis of amino acids	Carbohydrate transport and metabolism	COG0696	0.0293242	0.229547	0.12702	0.369289
K01235.K01783	K01235	aguA	alpha-glucuronidase [EC:3.2.1.139]	Null	Carbohydrate transport and metabolism	COG3661	0.00914826	0.303594	0.149628	0.48139
K15635.K01783	K15635	apgM	2,3-bisphosphoglycerate-independent phosphoglycerate mutase [EC:5.4.2.12]	ko00010 Glycolysis / Gluconeogenesis*ko00260 Glycine, serine and threonine metabolism*ko00680 Methane metabolism*ko01100 Metabolic pathways*ko01110 Biosynthesis of secondary metabolites*ko01120 Microbial metabolism in diverse environments*ko01200 Carbon metabolism*ko01230 Biosynthesis of amino acids	Carbohydrate transport and metabolism	COG3635	0.0154813	0.254406	0.136652	0.405222
K01239.K01783	K01239	iunH	purine nucleosidase [EC:3.2.2.1]	ko00230 Purine metabolism*ko00760 Nicotinate and nicotinamide metabolism*ko01100 Metabolic pathways	Nucleotide transport and metabolism	COG1957	0.0136098	0.27012	0.142701	0.439999
K06901.K01783	K06901	pbuG, azgA, ghxP, ghxQ, adeQ	adenine/guanine/hypoxanthine permease	Null	Nucleotide transport and metabolism	COG2252	0.0251797	0.286705	0.14747	0.45617
K09002.K01783	K09002	csm3	CRISPR-associated protein Csm3	Null	Defense mechanisms	COG1337	0.00162391	0.238764	0.129086	0.389695
K09005.K01783	K09005	K09005	uncharacterized protein	Null	Function unknown	COG1430	0.00437164	0.244171	0.132115	0.386966
K02563.K01783	K02563	murG	UDP-N-acetylglucosamine--N-acetylmuramyl-(pentapeptide) pyrophosphoryl-undecaprenol N-acetylglucosamine transferase [EC:2.4.1.227]	ko00550 Peptidoglycan biosynthesis*ko01100 Metabolic pathways*ko01502 Vancomycin resistance*ko04112 Cell cycle - Caulobacter	Cell wall/membrane/envelope biogenesis	COG0707	0.0349137	0.250414	0.127281	0.400738
K02564.K01783	K02564	nagB, GNPDA	glucosamine-6-phosphate deaminase [EC:3.5.99.6]	ko00520 Amino sugar and nucleotide sugar metabolism*ko01100 Metabolic pathways	Carbohydrate transport and metabolism	COG0363	0.0339718	0.255895	0.128901	0.416993
K23508.K01783	K23508	ytfQ	galactofuranose transport system substrate-binding protein	ko02010 ABC transporters	Carbohydrate transport and metabolism	COG1879	0.00427442	0.264663	0.141316	0.43007
K19068.K01783	K19068	wbjC	UDP-2-acetamido-2,6-beta-L-arabino-hexul-4-ose reductase [EC:1.1.1.367]	ko00541 O-Antigen nucleotide sugar biosynthesis*ko01100 Metabolic pathways	Null	Null	0.00724048	0.252326	0.133606	0.416213
K11751.K01783	K11751	ushA	5'-nucleotidase / UDP-sugar diphosphatase [EC:3.1.3.5 3.6.1.45]	ko00230 Purine metabolism*ko00240 Pyrimidine metabolism*ko00760 Nicotinate and nicotinamide metabolism*ko01100 Metabolic pathways*ko01110 Biosynthesis of secondary metabolites	Nucleotide transport and metabolism, Defense mechanisms	COG0737	0.00396234	0.265274	0.144447	0.43883
K11752.K01783	K11752	ribD	diaminohydroxyphosphoribosylaminopyrimidine deaminase / 5-amino-6-(5-phosphoribosylamino)uracil reductase [EC:3.5.4.26 1.1.1.193]	ko00740 Riboflavin metabolism*ko01100 Metabolic pathways*ko01110 Biosynthesis of secondary metabolites*ko01240 Biosynthesis of cofactors*ko02024 Quorum sensing	Coenzyme transport and metabolism	COG0117	0.0216006	0.328516	0.174901	0.502369
K11753.K01783	K11753	ribF	riboflavin kinase / FMN adenylyltransferase [EC:2.7.1.26 2.7.7.2]	ko00740 Riboflavin metabolism*ko01100 Metabolic pathways*ko01110 Biosynthesis of secondary metabolites*ko01240 Biosynthesis of cofactors	Coenzyme transport and metabolism	COG0196	0.0332911	0.226845	0.125223	0.365956
K11754.K01783	K11754	folC	dihydrofolate synthase / folylpolyglutamate synthase [EC:6.3.2.12 6.3.2.17]	ko00790 Folate biosynthesis*ko01100 Metabolic pathways*ko01240 Biosynthesis of cofactors	Coenzyme transport and metabolism	COG0285	0.0298584	0.297843	0.147572	0.462585
K11755.K01783	K11755	hisIE	phosphoribosyl-AMP cyclohydrolase / phosphoribosyl-ATP pyrophosphohydrolase [EC:3.5.4.19 3.6.1.31]	ko00340 Histidine metabolism*ko01100 Metabolic pathways*ko01110 Biosynthesis of secondary metabolites*ko01230 Biosynthesis of amino acids	Amino acid transport and metabolism	COG0139	0.0159578	0.258216	0.137611	0.407562
K01243.K01783	K01243	mtnN, mtn, pfs	adenosylhomocysteine nucleosidase [EC:3.2.2.9]	ko00270 Cysteine and methionine metabolism*ko01100 Metabolic pathways*ko01230 Biosynthesis of amino acids	Nucleotide transport and metabolism	COG0775	0.0300318	0.261646	0.138129	0.417729
K01246.K01783	K01246	tag	DNA-3-methyladenine glycosylase I [EC:3.2.2.20]	ko03410 Base excision repair	Replication, recombination and repair	COG2818	0.0153552	0.290296	0.148042	0.465897
K03892.K01783	K03892	arsR	ArsR family transcriptional regulator, arsenate/arsenite/antimonite-responsive transcriptional repressor	Null	Transcription	COG0640	0.00860571	0.257314	0.14163	0.408408
K06915.K01783	K06915	K06915	uncharacterized protein	Null	Replication, recombination and repair	COG0433	0.0289087	0.255425	0.128467	0.407853
K09011.K01783	K09011	cimA	(R)-citramalate synthase [EC:2.3.1.182]	ko00290 Valine, leucine and isoleucine biosynthesis*ko00660 C5-Branched dibasic acid metabolism*ko01100 Metabolic pathways*ko01210 2-Oxocarboxylic acid metabolism*ko01230 Biosynthesis of amino acids	Amino acid transport and metabolism	COG0119	0.0124489	0.268746	0.142316	0.434549
K09013.K01783	K09013	sufC	Fe-S cluster assembly ATP-binding protein	Null	Posttranslational modification, protein turnover, chaperones	COG0396	0.033796	0.269594	0.145831	0.444344
K09014.K01783	K09014	sufB	Fe-S cluster assembly protein SufB	Null	Posttranslational modification, protein turnover, chaperones	COG0719	0.0235188	0.334017	0.174923	0.539009
K06919.K01783	K06919	K06919	putative DNA primase/helicase	Null	Mobilome: prophages, transposons	COG3378	0.0194787	0.308352	0.148982	0.50796
K09015.K01783	K09015	sufD	Fe-S cluster assembly protein SufD	Null	Posttranslational modification, protein turnover, chaperones	COG0719	0.0131451	0.293386	0.160065	0.472447
K10439.K01783	K10439	rbsB	ribose transport system substrate-binding protein	ko02010 ABC transporters*ko02030 Bacterial chemotaxis	Carbohydrate transport and metabolism	COG1879	0.00847017	0.244987	0.126631	0.39186
K01703.K01783	K01703	leuC, IPMI-L	3-isopropylmalate/(R)-2-methylmalate dehydratase large subunit [EC:4.2.1.33 4.2.1.35]	ko00290 Valine, leucine and isoleucine biosynthesis*ko00660 C5-Branched dibasic acid metabolism*ko00966 Glucosinolate biosynthesis*ko01100 Metabolic pathways*ko01110 Biosynthesis of secondary metabolites*ko01210 2-Oxocarboxylic acid metabolism*ko01230 Biosynthesis of amino acids	Amino acid transport and metabolism	COG0065	0.025144	0.276256	0.146129	0.453449
K01704.K01783	K01704	leuD, IPMI-S	3-isopropylmalate/(R)-2-methylmalate dehydratase small subunit [EC:4.2.1.33 4.2.1.35]	ko00290 Valine, leucine and isoleucine biosynthesis*ko00660 C5-Branched dibasic acid metabolism*ko01100 Metabolic pathways*ko01110 Biosynthesis of secondary metabolites*ko01210 2-Oxocarboxylic acid metabolism*ko01230 Biosynthesis of amino acids	Amino acid transport and metabolism	COG0066	0.0308315	0.260232	0.132023	0.433086
K01709.K01783	K01709	rfbG	CDP-glucose 4,6-dehydratase [EC:4.2.1.45]	ko00520 Amino sugar and nucleotide sugar metabolism*ko00541 O-Antigen nucleotide sugar biosynthesis*ko01100 Metabolic pathways	Cell wall/membrane/envelope biogenesis	COG0451	0.00858035	0.274099	0.148379	0.448131
K02574.K01783	K02574	napH	ferredoxin-type protein NapH	Null	Energy production and conversion	COG0348	0.0190899	0.345687	0.174895	0.547234
K23518.K01783	K23518	MACROD, ymdB	O-acetyl-ADP-ribose deacetylase [EC:3.1.1.106]	Null	Translation, ribosomal structure and biogenesis	COG2110	0.0299904	0.263905	0.142878	0.420122
K01251.K01783	K01251	E3.3.1.1, ahcY	adenosylhomocysteinase [EC:3.3.1.1]	ko00270 Cysteine and methionine metabolism*ko01100 Metabolic pathways	Coenzyme transport and metabolism	COG0499	0.00840041	0.230038	0.123043	0.368331
K01258.K01783	K01258	pepT	tripeptide aminopeptidase [EC:3.4.11.4]	Null	Amino acid transport and metabolism	COG2195	0.0371659	0.356462	0.1769	0.598967
K06921.K01783	K06921	K06921	uncharacterized protein	Null	General function prediction only	COG1672	0.0894891	0.284061	0.147369	0.460011
K06923.K01783	K06923	K06923	uncharacterized protein	Null	General function prediction only	COG2607	0.00868497	0.259657	0.144164	0.406392
K06925.K01783	K06925	tsaE	tRNA threonylcarbamoyladenosine biosynthesis protein TsaE	Null	Translation, ribosomal structure and biogenesis	COG0802	0.0373029	0.243444	0.126794	0.388918
K06926.K01783	K06926	K06926	uncharacterized protein	Null	General function prediction only	COG1106	0.0368111	0.27698	0.14436	0.450269
K09022.K01783	K09022	ridA, tdcF, RIDA	2-iminobutanoate/2-iminopropanoate deaminase [EC:3.5.99.10]	Null	Defense mechanisms	COG0251	0.0350754	0.27009	0.141344	0.442041
K01710.K01783	K01710	rfbB, rmlB, rffG	dTDP-glucose 4,6-dehydratase [EC:4.2.1.46]	ko00521 Streptomycin biosynthesis*ko00523 Polyketide sugar unit biosynthesis*ko00525 Acarbose and validamycin biosynthesis*ko00541 O-Antigen nucleotide sugar biosynthesis*ko01055 Biosynthesis of vancomycin group antibiotics*ko01100 Metabolic pathways*ko01110 Biosynthesis of secondary metabolites	Cell wall/membrane/envelope biogenesis	COG1088	0.0299085	0.25001	0.127226	0.404621
K07792.K01783	K07792	dcuB	anaerobic C4-dicarboxylate transporter DcuB	ko02020 Two-component system	Carbohydrate transport and metabolism	COG2704	0.011985	0.325884	0.169967	0.522762
K01711.K01783	K01711	gmd, GMDS	GDPmannose 4,6-dehydratase [EC:4.2.1.47]	ko00051 Fructose and mannose metabolism*ko00520 Amino sugar and nucleotide sugar metabolism*ko00541 O-Antigen nucleotide sugar biosynthesis*ko01100 Metabolic pathways	Cell wall/membrane/envelope biogenesis	COG1089	0.0200239	0.258643	0.143793	0.419917
K07793.K01783	K07793	tctA	putative tricarboxylic transport membrane protein	ko02020 Two-component system	General function prediction only	COG3333	0.00643878	0.278833	0.14978	0.443152
K01712.K01783	K01712	hutU, UROC1	urocanate hydratase [EC:4.2.1.49]	ko00340 Histidine metabolism*ko01100 Metabolic pathways	Amino acid transport and metabolism	COG2987	0.00595231	0.303892	0.150325	0.502038
K07794.K01783	K07794	tctB	putative tricarboxylic transport membrane protein	ko02020 Two-component system	Null	Null	0.0075002	0.302442	0.148105	0.492174
K01714.K01783	K01714	dapA	4-hydroxy-tetrahydrodipicolinate synthase [EC:4.3.3.7]	ko00261 Monobactam biosynthesis*ko00300 Lysine biosynthesis*ko01100 Metabolic pathways*ko01110 Biosynthesis of secondary metabolites*ko01120 Microbial metabolism in diverse environments*ko01230 Biosynthesis of amino acids	Amino acid transport and metabolism, Cell wall/membrane/envelope biogenesis	COG0329	0.0336843	0.292167	0.146657	0.479394
K01719.K01783	K01719	hemD, UROS	uroporphyrinogen-III synthase [EC:4.2.1.75]	ko00860 Porphyrin and chlorophyll metabolism*ko01100 Metabolic pathways*ko01110 Biosynthesis of secondary metabolites*ko01120 Microbial metabolism in diverse environments*ko01240 Biosynthesis of cofactors	Coenzyme transport and metabolism	COG1587	0.0159707	0.324537	0.166763	0.526282
K18218.K01783	K18218	tet35	tetracycline resistance efflux pump	Null	Energy production and conversion	COG1757	0.0119714	0.257966	0.134814	0.409954
K02588.K01783	K02588	nifH	nitrogenase iron protein NifH	ko00625 Chloroalkane and chloroalkene degradation*ko00910 Nitrogen metabolism*ko01100 Metabolic pathways*ko01120 Microbial metabolism in diverse environments	Inorganic ion transport and metabolism	COG1348	0.00699594	0.269316	0.134858	0.439481
K13002.K01783	K13002	wbyL	glycosyltransferase [EC:2.4.1.-]	Null	Cell wall/membrane/envelope biogenesis	COG0463	0.0316091	0.307129	0.163309	0.48883
K01262.K01783	K01262	pepP	Xaa-Pro aminopeptidase [EC:3.4.11.9]	Null	Amino acid transport and metabolism	COG0006	0.0207983	0.302751	0.155265	0.497588
K05601.K01783	K05601	hcp	hydroxylamine reductase [EC:1.7.99.1]	ko00910 Nitrogen metabolism*ko01100 Metabolic pathways	Inorganic ion transport and metabolism, Energy production and conversion	COG1151	0.0103666	0.327627	0.157795	0.538463
K01726.K01783	K01726	GAMMACA	gamma-carbonic anhydrase [EC:4.2.1.-]	Null	Null	Null	0.0193038	0.279951	0.151999	0.443502
K01728.K01783	K01728	pel	pectate lyase [EC:4.2.2.2]	ko00040 Pentose and glucuronate interconversions*ko01100 Metabolic pathways*ko02024 Quorum sensing	Null	Catalysis of the reaction: a pectate = a pectate + a pectate oligosaccharide with 4-(4-deoxy-alpha-D-galact-4-enuronosyl)-D-galacturonate end. This reaction is the eliminative cleavage of pectate to give oligosaccharides with 4-deoxy-alpha-D-gluc-4-enuronosyl groups at their non-reducing ends.	0.0104449	0.329926	0.167601	0.527133
K05606.K01783	K05606	MCEE, epi	methylmalonyl-CoA/ethylmalonyl-CoA epimerase [EC:5.1.99.1]	ko00280 Valine, leucine and isoleucine degradation*ko00630 Glyoxylate and dicarboxylate metabolism*ko00640 Propanoate metabolism*ko00720 Carbon fixation pathways in prokaryotes*ko01100 Metabolic pathways*ko01120 Microbial metabolism in diverse environments*ko01200 Carbon metabolism	Secondary metabolites biosynthesis, transport and catabolism	COG0346	0.0135616	0.280507	0.142498	0.449075
K19091.K01783	K19091	cas6	CRISPR-associated endoribonuclease Cas6 [EC:3.1.-.-]	Null	Defense mechanisms	COG1583	0.00294699	0.250717	0.136148	0.413814
K23535.K01783	K23535	nupB	general nucleoside transport system permease protein	ko02010 ABC transporters	General function prediction only	COG4603	0.0161226	0.273132	0.148739	0.4343
K19092.K01783	K19092	parE1_3_4	toxin ParE1/3/4	Null	Mobilome: prophages, transposons	COG3668	0.0406759	0.285557	0.146133	0.455505
K23536.K01783	K23536	nupC	general nucleoside transport system permease protein	ko02010 ABC transporters	General function prediction only	COG1079	0.0170722	0.303401	0.15891	0.467544
K13018.K01783	K13018	wbpD, wlbB	UDP-2-acetamido-3-amino-2,3-dideoxy-glucuronate N-acetyltransferase [EC:2.3.1.201]	ko00520 Amino sugar and nucleotide sugar metabolism*ko00541 O-Antigen nucleotide sugar biosynthesis*ko01100 Metabolic pathways	General function prediction only	COG0110	0.00488136	0.339651	0.173318	0.559124
K01270.K01783	K01270	pepD	dipeptidase D [EC:3.4.13.-]	ko00480 Glutathione metabolism*ko01100 Metabolic pathways	Amino acid transport and metabolism	COG2195	0.0428403	0.285424	0.147807	0.456416
K01277.K01783	K01277	DPP3	dipeptidyl-peptidase III [EC:3.4.14.4]	Null	Null	Null	0.0133476	0.282056	0.145258	0.449604
K01278.K01783	K01278	DPP4, CD26	dipeptidyl-peptidase 4 [EC:3.4.14.5]	ko04974 Protein digestion and absorption	Null	Null	0.0247234	0.27762	0.149278	0.435877
K06940.K01783	K06940	K06940	uncharacterized protein	Null	General function prediction only	COG0727	0.0109611	0.299623	0.146603	0.499108
K06941.K01783	K06941	rlmN	23S rRNA (adenine2503-C2)-methyltransferase [EC:2.1.1.192]	Null	Translation, ribosomal structure and biogenesis	COG0820	0.0355928	0.238316	0.125818	0.382086
K06942.K01783	K06942	ychF	ribosome-binding ATPase	Null	Translation, ribosomal structure and biogenesis	COG0012	0.0311352	0.292146	0.147151	0.485381
K06949.K01783	K06949	rsgA, engC	ribosome biogenesis GTPase / thiamine phosphate phosphatase [EC:3.6.1.- 3.1.3.100]	ko00730 Thiamine metabolism*ko01100 Metabolic pathways	Translation, ribosomal structure and biogenesis	COG1162	0.0300833	0.258315	0.127324	0.422753
K01733.K01783	K01733	thrC	threonine synthase [EC:4.2.3.1]	ko00260 Glycine, serine and threonine metabolism*ko00750 Vitamin B6 metabolism*ko01100 Metabolic pathways*ko01110 Biosynthesis of secondary metabolites*ko01120 Microbial metabolism in diverse environments*ko01230 Biosynthesis of amino acids	Amino acid transport and metabolism	COG0498	0.0306575	0.242095	0.123834	0.389975
K01734.K01783	K01734	mgsA	methylglyoxal synthase [EC:4.2.3.3]	ko00640 Propanoate metabolism*ko01100 Metabolic pathways*ko01120 Microbial metabolism in diverse environments	Carbohydrate transport and metabolism	COG1803	0.0124372	0.248792	0.13284	0.385737
K01735.K01783	K01735	aroB	3-dehydroquinate synthase [EC:4.2.3.4]	ko00400 Phenylalanine, tyrosine and tryptophan biosynthesis*ko01100 Metabolic pathways*ko01110 Biosynthesis of secondary metabolites*ko01230 Biosynthesis of amino acids	Amino acid transport and metabolism	COG0337	0.0264647	0.228266	0.118526	0.369968
K01736.K01783	K01736	aroC	chorismate synthase [EC:4.2.3.5]	ko00400 Phenylalanine, tyrosine and tryptophan biosynthesis*ko01100 Metabolic pathways*ko01110 Biosynthesis of secondary metabolites*ko01230 Biosynthesis of amino acids	Amino acid transport and metabolism	COG0082	0.0319174	0.283493	0.137953	0.470656
K01737.K01783	K01737	queD, ptpS, PTS	6-pyruvoyltetrahydropterin/6-carboxytetrahydropterin synthase [EC:4.2.3.12 4.1.2.50]	ko00790 Folate biosynthesis*ko01100 Metabolic pathways*ko01240 Biosynthesis of cofactors	Coenzyme transport and metabolism	COG0720	0.0198465	0.231224	0.119349	0.366959
K01738.K01783	K01738	cysK	cysteine synthase [EC:2.5.1.47]	ko00270 Cysteine and methionine metabolism*ko00920 Sulfur metabolism*ko01100 Metabolic pathways*ko01110 Biosynthesis of secondary metabolites*ko01120 Microbial metabolism in diverse environments*ko01200 Carbon metabolism*ko01230 Biosynthesis of amino acids	Amino acid transport and metabolism	COG0031	0.0352252	0.351393	0.170682	0.579635
K18234.K01783	K18234	vat	virginiamycin A acetyltransferase [EC:2.3.1.-]	Null	General function prediction only	COG0110	0.00539985	0.223315	0.116536	0.353536
K22214.K01783	K22214	scpC	propionyl-CoA:succinyl-CoA transferase [EC:2.8.3.-]	ko00640 Propanoate metabolism	Energy production and conversion	COG0427	0.00829903	0.248339	0.128172	0.389047
K01284.K01783	K01284	dcp	peptidyl-dipeptidase Dcp [EC:3.4.15.5]	Null	Posttranslational modification, protein turnover, chaperones	COG0339	0.0224959	0.304185	0.151188	0.481024
K06950.K01783	K06950	K06950	uncharacterized protein	Null	Translation, ribosomal structure and biogenesis, General function prediction only	COG1418	0.0272639	0.243431	0.135567	0.390447
K06958.K01783	K06958	rapZ	RNase adapter protein RapZ	Null	Signal transduction mechanisms	COG1660	0.016993	0.294296	0.156068	0.472099
K06959.K01783	K06959	tex	protein Tex	Null	Transcription	COG2183	0.0243412	0.241503	0.12448	0.38689
K01740.K01783	K01740	metY	O-acetylhomoserine (thiol)-lyase [EC:2.5.1.49]	ko00270 Cysteine and methionine metabolism*ko01100 Metabolic pathways	Amino acid transport and metabolism	COG2873	0.0458064	0.24138	0.129013	0.380675
K01744.K01783	K01744	aspA	aspartate ammonia-lyase [EC:4.3.1.1]	ko00250 Alanine, aspartate and glutamate metabolism*ko01100 Metabolic pathways	Amino acid transport and metabolism	COG1027	0.00909184	0.412409	0.208319	0.63168
K01745.K01783	K01745	hutH, HAL	histidine ammonia-lyase [EC:4.3.1.3]	ko00340 Histidine metabolism*ko01100 Metabolic pathways	Amino acid transport and metabolism	COG2986	0.00674352	0.254664	0.136188	0.404342
K01749.K01783	K01749	hemC, HMBS	hydroxymethylbilane synthase [EC:2.5.1.61]	ko00860 Porphyrin and chlorophyll metabolism*ko01100 Metabolic pathways*ko01110 Biosynthesis of secondary metabolites*ko01120 Microbial metabolism in diverse environments*ko01240 Biosynthesis of cofactors	Coenzyme transport and metabolism	COG0181	0.00507789	0.284553	0.15566	0.453537
K13038.K01783	K13038	coaBC, dfp	phosphopantothenoylcysteine decarboxylase / phosphopantothenate---cysteine ligase [EC:4.1.1.36 6.3.2.5]	ko00770 Pantothenate and CoA biosynthesis*ko01100 Metabolic pathways*ko01240 Biosynthesis of cofactors	Coenzyme transport and metabolism	COG0452	0.022664	0.31956	0.178892	0.497534
K00425.K01783	K00425	cydA	cytochrome bd ubiquinol oxidase subunit I [EC:7.1.1.7]	ko00190 Oxidative phosphorylation*ko02020 Two-component system	Energy production and conversion	COG1271	0.0121185	0.263128	0.14156	0.4172
K18700.K01783	K18700	flK	fluoroacetyl-CoA thioesterase [EC:3.1.2.29]	Null	General function prediction only	COG5496	0.0167664	0.308727	0.158204	0.499465
K00426.K01783	K00426	cydB	cytochrome bd ubiquinol oxidase subunit II [EC:7.1.1.7]	ko00190 Oxidative phosphorylation*ko02020 Two-component system	Energy production and conversion	COG1294	0.0126308	0.269054	0.141879	0.422387
K18707.K01783	K18707	mtaB	threonylcarbamoyladenosine tRNA methylthiotransferase MtaB [EC:2.8.4.5]	Null	Translation, ribosomal structure and biogenesis	COG0621	0.0282074	0.276987	0.140731	0.45937
K01297.K01783	K01297	ldcA	muramoyltetrapeptide carboxypeptidase [EC:3.4.17.13]	Null	Cell wall/membrane/envelope biogenesis	COG1619	0.0269773	0.380353	0.18855	0.623337
K06960.K01783	K06960	K06960	uncharacterized protein	Null	General function prediction only	COG1837	0.0183654	0.282023	0.153765	0.445127
K06967.K01783	K06967	trmK	tRNA (adenine22-N1)-methyltransferase [EC:2.1.1.217]	Null	Translation, ribosomal structure and biogenesis	COG2384	0.0132225	0.278363	0.141441	0.4327
K06969.K01783	K06969	rlmI	23S rRNA (cytosine1962-C5)-methyltransferase [EC:2.1.1.191]	Null	Translation, ribosomal structure and biogenesis	COG1092	0.0270101	0.285739	0.149607	0.464997
K01752.K01783	K01752	E4.3.1.17, sdaA, sdaB, tdcG	L-serine dehydratase [EC:4.3.1.17]	ko00260 Glycine, serine and threonine metabolism*ko00270 Cysteine and methionine metabolism*ko01100 Metabolic pathways*ko01110 Biosynthesis of secondary metabolites*ko01200 Carbon metabolism*ko01230 Biosynthesis of amino acids	Amino acid transport and metabolism	COG1760	0.0258028	0.264987	0.129783	0.444545
K01754.K01783	K01754	E4.3.1.19, ilvA, tdcB	threonine dehydratase [EC:4.3.1.19]	ko00260 Glycine, serine and threonine metabolism*ko00290 Valine, leucine and isoleucine biosynthesis*ko01100 Metabolic pathways*ko01110 Biosynthesis of secondary metabolites*ko01200 Carbon metabolism*ko01230 Biosynthesis of amino acids	Amino acid transport and metabolism	COG1171	0.0142228	0.364831	0.189752	0.592754
K01755.K01783	K01755	argH, ASL	argininosuccinate lyase [EC:4.3.2.1]	ko00220 Arginine biosynthesis*ko00250 Alanine, aspartate and glutamate metabolism*ko01100 Metabolic pathways*ko01110 Biosynthesis of secondary metabolites*ko01230 Biosynthesis of amino acids	Amino acid transport and metabolism	COG0165	0.0285255	0.267751	0.137757	0.431174
K01756.K01783	K01756	purB, ADSL	adenylosuccinate lyase [EC:4.3.2.2]	ko00230 Purine metabolism*ko00250 Alanine, aspartate and glutamate metabolism*ko01100 Metabolic pathways*ko01110 Biosynthesis of secondary metabolites*ko01240 Biosynthesis of cofactors	Nucleotide transport and metabolism	COG0015	0.0291552	0.264373	0.128087	0.43987
K01759.K01783	K01759	GLO1, gloA	lactoylglutathione lyase [EC:4.4.1.5]	ko00620 Pyruvate metabolism*ko01100 Metabolic pathways	Secondary metabolites biosynthesis, transport and catabolism	COG0346	0.00800749	0.303837	0.151481	0.483543
K10947.K01783	K10947	padR	PadR family transcriptional regulator, regulatory protein PadR	Null	Transcription	COG1695	0.0186679	0.271838	0.151473	0.422664
K13043.K01783	K13043	argF	N-succinyl-L-ornithine transcarbamylase [EC:2.1.3.11]	Null	Null	Null	0.012406	0.265653	0.14358	0.425387
K00432.K01783	K00432	gpx, btuE, bsaA	glutathione peroxidase [EC:1.11.1.9]	ko00480 Glutathione metabolism*ko00590 Arachidonic acid metabolism*ko01100 Metabolic pathways*ko04918 Thyroid hormone synthesis*ko05014 Amyotrophic lateral sclerosis*ko05016 Huntington disease*ko05022 Pathways of neurodegeneration - multiple diseases	Defense mechanisms, Lipid transport and metabolism	COG0386	0.0444044	0.300958	0.156143	0.477591
K06973.K01783	K06973	K06973	uncharacterized protein	Null	Posttranslational modification, protein turnover, chaperones	COG2738	0.0106409	0.267475	0.147015	0.432613
K06975.K01783	K06975	K06975	uncharacterized protein	Null	General function prediction only	COG2388	0.00962267	0.324651	0.163741	0.517525
K13052.K01783	K13052	divIC, divA	cell division protein DivIC	Null	Cell cycle control, cell division, chromosome partitioning	COG2919	0.0154501	0.258279	0.129285	0.416754
K08217.K01783	K08217	mef	MFS transporter, DHA3 family, macrolide efflux protein	Null	Carbohydrate transport and metabolism, Amino acid transport and metabolism, Inorganic ion transport and metabolism, General function prediction only	COG0477	0.00590509	0.230509	0.122624	0.357348
K08218.K01783	K08218	ampG	MFS transporter, PAT family, beta-lactamase induction signal transducer AmpG	ko01501 beta-Lactam resistance	Carbohydrate transport and metabolism, Amino acid transport and metabolism, Inorganic ion transport and metabolism, General function prediction only	COG0477	0.017818	0.278757	0.151696	0.44513
K06987.K01783	K06987	K06987	uncharacterized protein	Null	General function prediction only	COG3608	0.0234179	0.253767	0.135512	0.394028
K01770.K01783	K01770	ispF	2-C-methyl-D-erythritol 2,4-cyclodiphosphate synthase [EC:4.6.1.12]	ko00900 Terpenoid backbone biosynthesis*ko01100 Metabolic pathways*ko01110 Biosynthesis of secondary metabolites	Lipid transport and metabolism	COG0245	0.0280086	0.258599	0.13008	0.42203
K01771.K01783	K01771	plc	1-phosphatidylinositol phosphodiesterase [EC:4.6.1.13]	ko00562 Inositol phosphate metabolism*ko01100 Metabolic pathways	Null	Catalysis of the reaction: 1-phosphatidyl-1D-myo-inositol = D-myo-inositol 1,2-cyclic phosphate + diacylglycerol.	0.00554317	0.262513	0.137741	0.425879
K01775.K01783	K01775	alr	alanine racemase [EC:5.1.1.1]	ko00473 D-Alanine metabolism*ko01100 Metabolic pathways*ko01502 Vancomycin resistance	Cell wall/membrane/envelope biogenesis	COG0787	0.0223207	0.284441	0.150079	0.454015
K01776.K01783	K01776	murI	glutamate racemase [EC:5.1.1.3]	ko00471 D-Glutamine and D-glutamate metabolism*ko01100 Metabolic pathways	Cell wall/membrane/envelope biogenesis	COG0796	0.0310279	0.260276	0.134473	0.421868
K01778.K01783	K01778	dapF	diaminopimelate epimerase [EC:5.1.1.7]	ko00300 Lysine biosynthesis*ko01100 Metabolic pathways*ko01110 Biosynthesis of secondary metabolites*ko01120 Microbial metabolism in diverse environments*ko01230 Biosynthesis of amino acids	Amino acid transport and metabolism	COG0253	0.0320621	0.21498	0.11628	0.347837
K01779.K01783	K01779	racD	aspartate racemase [EC:5.1.1.13]	ko00250 Alanine, aspartate and glutamate metabolism*ko01054 Nonribosomal peptide structures*ko01100 Metabolic pathways	Cell wall/membrane/envelope biogenesis	COG1794	0.00490152	0.243053	0.13678	0.381437
K08223.K01783	K08223	fsr	MFS transporter, FSR family, fosmidomycin resistance protein	Null	Carbohydrate transport and metabolism, Amino acid transport and metabolism, Inorganic ion transport and metabolism, General function prediction only	COG0477	0.00410617	0.270866	0.14365	0.426363
K06990.K01783	K06990	MEMO1	MEMO1 family protein	Null	General function prediction only	COG1355	0.0109397	0.291021	0.143208	0.475401
K06997.K01783	K06997	yggS, PROSC	PLP dependent protein	Null	General function prediction only	COG0325	0.029289	0.229667	0.123937	0.374092
K06998.K01783	K06998	phzF	trans-2,3-dihydro-3-hydroxyanthranilate isomerase [EC:5.3.3.17]	ko00405 Phenazine biosynthesis*ko01100 Metabolic pathways*ko01110 Biosynthesis of secondary metabolites*ko02024 Quorum sensing	General function prediction only	COG0384	0.00735929	0.249371	0.132714	0.407075
K00919.K01783	K00919	ispE	4-diphosphocytidyl-2-C-methyl-D-erythritol kinase [EC:2.7.1.148]	ko00900 Terpenoid backbone biosynthesis*ko01100 Metabolic pathways*ko01110 Biosynthesis of secondary metabolites	Lipid transport and metabolism	COG1947	0.032173	0.227189	0.125659	0.365792
K22719.K01783	K22719	envC	murein hydrolase activator	Null	Cell cycle control, cell division, chromosome partitioning	COG4942	0.0248665	0.296596	0.162048	0.469485
K01784.K01783	K01784	galE, GALE	UDP-glucose 4-epimerase [EC:5.1.3.2]	ko00052 Galactose metabolism*ko00520 Amino sugar and nucleotide sugar metabolism*ko00541 O-Antigen nucleotide sugar biosynthesis*ko01100 Metabolic pathways	Cell wall/membrane/envelope biogenesis	COG1087	0.0361338	0.230426	0.1192	0.362246
K01785.K01783	K01785	galM, GALM	aldose 1-epimerase [EC:5.1.3.3]	ko00010 Glycolysis / Gluconeogenesis*ko00052 Galactose metabolism*ko01100 Metabolic pathways*ko01110 Biosynthesis of secondary metabolites*ko01120 Microbial metabolism in diverse environments	Carbohydrate transport and metabolism	COG2017	0.0457664	0.267805	0.140677	0.438433
K13075.K01783	K13075	ahlD, aiiA, attM, blcC	N-acyl homoserine lactone hydrolase [EC:3.1.1.81]	ko02024 Quorum sensing	General function prediction only	COG0491	0.00791273	0.297298	0.155015	0.459778
K08234.K01783	K08234	yaeR	glyoxylase I family protein	Null	Secondary metabolites biosynthesis, transport and catabolism	COG0346	0.00228919	0.339849	0.168857	0.533271
K13532.K01783	K13532	kinD	two-component system, sporulation sensor kinase D [EC:2.7.13.3]	ko02020 Two-component system	Null	Catalysis of the phosphorylation of a histidine residue in response to detection of an extracellular signal such as a chemical ligand or change in environment, to initiate a change in cell state or activity. The two-component sensor is a histidine kinase that autophosphorylates a histidine residue in its active site. The phosphate is then transferred to an aspartate residue in a downstream respon…	0.0122208	0.304619	0.16203	0.477974
K00925.K01783	K00925	ackA	acetate kinase [EC:2.7.2.1]	ko00430 Taurine and hypotaurine metabolism*ko00620 Pyruvate metabolism*ko00640 Propanoate metabolism*ko00680 Methane metabolism*ko00720 Carbon fixation pathways in prokaryotes*ko01100 Metabolic pathways*ko01120 Microbial metabolism in diverse environments*ko01200 Carbon metabolism	Energy production and conversion	COG0282	0.0304113	0.24776	0.129767	0.396426
K00926.K01783	K00926	arcC	carbamate kinase [EC:2.7.2.2]	ko00220 Arginine biosynthesis*ko00230 Purine metabolism*ko00910 Nitrogen metabolism*ko01100 Metabolic pathways*ko01120 Microbial metabolism in diverse environments*ko01200 Carbon metabolism	Amino acid transport and metabolism	COG0549	0.00873716	0.255915	0.135865	0.419232
K00927.K01783	K00927	PGK, pgk	phosphoglycerate kinase [EC:2.7.2.3]	ko00010 Glycolysis / Gluconeogenesis*ko00710 Carbon fixation in photosynthetic organisms*ko01100 Metabolic pathways*ko01110 Biosynthesis of secondary metabolites*ko01120 Microbial metabolism in diverse environments*ko01200 Carbon metabolism*ko01230 Biosynthesis of amino acids*ko04066 HIF-1 signaling pathway	Carbohydrate transport and metabolism	COG0126	0.0275781	0.299294	0.158089	0.485667
K04802.K01783	K04802	PCNA	proliferating cell nuclear antigen	ko03030 DNA replication*ko03410 Base excision repair*ko03420 Nucleotide excision repair*ko03430 Mismatch repair*ko04110 Cell cycle*ko04530 Tight junction*ko05161 Hepatitis B	Replication, recombination and repair	COG0592	0.00290611	0.247405	0.133981	0.397636
K00928.K01783	K00928	lysC	aspartate kinase [EC:2.7.2.4]	ko00260 Glycine, serine and threonine metabolism*ko00261 Monobactam biosynthesis*ko00270 Cysteine and methionine metabolism*ko00300 Lysine biosynthesis*ko01100 Metabolic pathways*ko01110 Biosynthesis of secondary metabolites*ko01120 Microbial metabolism in diverse environments*ko01210 2-Oxocarboxylic acid metabolism*ko01230 Biosynthesis of amino acids	Amino acid transport and metabolism	COG0527	0.00723866	0.276188	0.141501	0.441057
K00929.K01783	K00929	buk	butyrate kinase [EC:2.7.2.7]	ko00650 Butanoate metabolism*ko01100 Metabolic pathways	Energy production and conversion	COG3426	0.0174726	0.253826	0.13834	0.397098
K01790.K01783	K01790	rfbC, rmlC	dTDP-4-dehydrorhamnose 3,5-epimerase [EC:5.1.3.13]	ko00521 Streptomycin biosynthesis*ko00523 Polyketide sugar unit biosynthesis*ko00541 O-Antigen nucleotide sugar biosynthesis*ko01100 Metabolic pathways*ko01110 Biosynthesis of secondary metabolites	Cell wall/membrane/envelope biogenesis	COG1898	0.0384837	0.324319	0.171083	0.508192
K22278.K01783	K22278	pgdA	peptidoglycan-N-acetylglucosamine deacetylase [EC:3.5.1.104]	Null	Carbohydrate transport and metabolism, Cell wall/membrane/envelope biogenesis	COG0726	0.0436493	0.33215	0.163923	0.553917
K00930.K01783	K00930	argB	acetylglutamate kinase [EC:2.7.2.8]	ko00220 Arginine biosynthesis*ko01100 Metabolic pathways*ko01110 Biosynthesis of secondary metabolites*ko01210 2-Oxocarboxylic acid metabolism*ko01230 Biosynthesis of amino acids	Amino acid transport and metabolism	COG0548	0.0271224	0.238653	0.124026	0.386326
K00931.K01783	K00931	proB	glutamate 5-kinase [EC:2.7.2.11]	ko00330 Arginine and proline metabolism*ko00332 Carbapenem biosynthesis*ko01100 Metabolic pathways*ko01110 Biosynthesis of secondary metabolites*ko01230 Biosynthesis of amino acids	Amino acid transport and metabolism	COG0263	0.0243732	0.342395	0.171293	0.55293
K00937.K01783	K00937	ppk	polyphosphate kinase [EC:2.7.4.1]	ko00190 Oxidative phosphorylation*ko03018 RNA degradation	Inorganic ion transport and metabolism	COG0855	0.0135593	0.344573	0.161564	0.566494
K00939.K01783	K00939	adk, AK	adenylate kinase [EC:2.7.4.3]	ko00230 Purine metabolism*ko00730 Thiamine metabolism*ko01100 Metabolic pathways*ko01110 Biosynthesis of secondary metabolites*ko01240 Biosynthesis of cofactors	Nucleotide transport and metabolism	COG0563	0.0344097	0.252759	0.130949	0.41407
K00940.K01783	K00940	ndk, NME	nucleoside-diphosphate kinase [EC:2.7.4.6]	ko00230 Purine metabolism*ko00240 Pyrimidine metabolism*ko00983 Drug metabolism - other enzymes*ko01100 Metabolic pathways*ko01110 Biosynthesis of secondary metabolites*ko01240 Biosynthesis of cofactors*ko04016 MAPK signaling pathway - plant	Nucleotide transport and metabolism	COG0105	0.0112871	0.243703	0.134347	0.402107
K00941.K01783	K00941	thiD	hydroxymethylpyrimidine/phosphomethylpyrimidine kinase [EC:2.7.1.49 2.7.4.7]	ko00730 Thiamine metabolism*ko01100 Metabolic pathways*ko01240 Biosynthesis of cofactors	Coenzyme transport and metabolism	COG0351	0.0106274	0.305102	0.153911	0.491323
K00942.K01783	K00942	E2.7.4.8, gmk	guanylate kinase [EC:2.7.4.8]	ko00230 Purine metabolism*ko01100 Metabolic pathways	Nucleotide transport and metabolism	COG0194	0.0350954	0.211746	0.121802	0.34026
K00943.K01783	K00943	tmk, DTYMK	dTMP kinase [EC:2.7.4.9]	ko00240 Pyrimidine metabolism*ko01100 Metabolic pathways	Nucleotide transport and metabolism	COG0125	0.0181965	0.241556	0.127505	0.382961
K00945.K01783	K00945	cmk	CMP/dCMP kinase [EC:2.7.4.25]	ko00240 Pyrimidine metabolism*ko01100 Metabolic pathways	Nucleotide transport and metabolism	COG0283	0.0320722	0.216037	0.11606	0.339495
K00946.K01783	K00946	thiL	thiamine-monophosphate kinase [EC:2.7.4.16]	ko00730 Thiamine metabolism*ko01100 Metabolic pathways*ko01240 Biosynthesis of cofactors	Coenzyme transport and metabolism	COG0611	0.0181531	0.289985	0.15841	0.453539
K03043.K01783	K03043	rpoB	DNA-directed RNA polymerase subunit beta [EC:2.7.7.6]	ko03020 RNA polymerase	Transcription	COG0085	0.0234142	0.325864	0.164966	0.52805
K00948.K01783	K00948	PRPS, prsA	ribose-phosphate pyrophosphokinase [EC:2.7.6.1]	ko00030 Pentose phosphate pathway*ko00230 Purine metabolism*ko01100 Metabolic pathways*ko01110 Biosynthesis of secondary metabolites*ko01120 Microbial metabolism in diverse environments*ko01200 Carbon metabolism*ko01230 Biosynthesis of amino acids	Nucleotide transport and metabolism, Amino acid transport and metabolism	COG0462	0.0365781	0.252737	0.132121	0.403006
K00949.K01783	K00949	thiN, TPK1, THI80	thiamine pyrophosphokinase [EC:2.7.6.2]	ko00730 Thiamine metabolism*ko01100 Metabolic pathways*ko01240 Biosynthesis of cofactors	Coenzyme transport and metabolism	COG1564	0.023701	0.222374	0.120023	0.359022
K03046.K01783	K03046	rpoC	DNA-directed RNA polymerase subunit beta' [EC:2.7.7.6]	ko03020 RNA polymerase	Transcription	COG0086	0.0232661	0.324256	0.165765	0.526344
K03048.K01783	K03048	rpoE	DNA-directed RNA polymerase subunit delta	ko03020 RNA polymerase	Transcription	COG3343	0.00261167	0.22744	0.119022	0.370583
K03500.K01783	K03500	rsmB, sun	16S rRNA (cytosine967-C5)-methyltransferase [EC:2.1.1.176]	Null	Translation, ribosomal structure and biogenesis	COG0144	0.0180354	0.299897	0.154407	0.474967
K03501.K01783	K03501	gidB, rsmG	16S rRNA (guanine527-N7)-methyltransferase [EC:2.1.1.170]	Null	Translation, ribosomal structure and biogenesis	COG0357	0.0365381	0.266634	0.141398	0.431349
K03502.K01783	K03502	umuC	DNA polymerase V	Null	Replication, recombination and repair	COG0389	0.0364031	0.333465	0.161942	0.543949
K03503.K01783	K03503	umuD	DNA polymerase V [EC:3.4.21.-]	Null	Transcription, Signal transduction mechanisms	COG1974	0.0226552	0.243514	0.128485	0.388092
K22293.K01783	K22293	rspR	GntR family transcriptional regulator, rspAB operon transcriptional repressor	Null	Transcription	COG1802	0.00412448	0.239088	0.129759	0.388624
K00950.K01783	K00950	folK	2-amino-4-hydroxy-6-hydroxymethyldihydropteridine diphosphokinase [EC:2.7.6.3]	ko00790 Folate biosynthesis*ko01100 Metabolic pathways*ko01240 Biosynthesis of cofactors	Coenzyme transport and metabolism	COG0801	0.0337065	0.313938	0.171478	0.492044
K00954.K01783	K00954	E2.7.7.3A, coaD, kdtB	pantetheine-phosphate adenylyltransferase [EC:2.7.7.3]	ko00770 Pantothenate and CoA biosynthesis*ko01100 Metabolic pathways*ko01240 Biosynthesis of cofactors	Coenzyme transport and metabolism	COG0669	0.0362645	0.231383	0.120029	0.365051
K00957.K01783	K00957	cysD	sulfate adenylyltransferase subunit 2 [EC:2.7.7.4]	ko00230 Purine metabolism*ko00261 Monobactam biosynthesis*ko00450 Selenocompound metabolism*ko00920 Sulfur metabolism*ko01100 Metabolic pathways*ko01110 Biosynthesis of secondary metabolites*ko01120 Microbial metabolism in diverse environments	Amino acid transport and metabolism, Coenzyme transport and metabolism	COG0175	0.00589501	0.332698	0.161482	0.545919
K08722.K01783	K08722	yfbR	5'-deoxynucleotidase [EC:3.1.3.89]	ko00240 Pyrimidine metabolism*ko01100 Metabolic pathways	Nucleotide transport and metabolism, General function prediction only	COG1896	0.0100147	0.270215	0.145478	0.413938
K03517.K01783	K03517	nadA	quinolinate synthase [EC:2.5.1.72]	ko00760 Nicotinate and nicotinamide metabolism*ko01100 Metabolic pathways*ko01240 Biosynthesis of cofactors	Coenzyme transport and metabolism	COG0379	0.0213846	0.296559	0.148938	0.479354
K07405.K01783	K07405	E3.2.1.1A	alpha-amylase [EC:3.2.1.1]	ko00500 Starch and sucrose metabolism*ko01100 Metabolic pathways*ko01110 Biosynthesis of secondary metabolites	Carbohydrate transport and metabolism	COG1449	0.014261	0.265942	0.148148	0.431446
K07407.K01783	K07407	E3.2.1.22B, galA, rafA	alpha-galactosidase [EC:3.2.1.22]	ko00052 Galactose metabolism*ko00561 Glycerolipid metabolism*ko00600 Sphingolipid metabolism*ko00603 Glycosphingolipid biosynthesis - globo and isoglobo series*ko01100 Metabolic pathways	Carbohydrate transport and metabolism	COG3345	0.0411194	0.252396	0.128272	0.415224
K00962.K01783	K00962	pnp, PNPT1	polyribonucleotide nucleotidyltransferase [EC:2.7.7.8]	ko03018 RNA degradation	Translation, ribosomal structure and biogenesis	COG1185	0.0250858	0.312464	0.163309	0.506204
K00963.K01783	K00963	UGP2, galU, galF	UTP--glucose-1-phosphate uridylyltransferase [EC:2.7.7.9]	ko00040 Pentose and glucuronate interconversions*ko00052 Galactose metabolism*ko00500 Starch and sucrose metabolism*ko00520 Amino sugar and nucleotide sugar metabolism*ko00541 O-Antigen nucleotide sugar biosynthesis*ko01100 Metabolic pathways*ko01110 Biosynthesis of secondary metabolites*ko01240 Biosynthesis of cofactors	Cell wall/membrane/envelope biogenesis	COG1210	0.00834851	0.271206	0.150447	0.440891
K03060.K01783	K03060	rpoZ	DNA-directed RNA polymerase subunit omega [EC:2.7.7.6]	ko03020 RNA polymerase	Transcription	COG1758	0.0206904	0.274806	0.141009	0.432038
K00969.K01783	K00969	nadD	nicotinate-nucleotide adenylyltransferase [EC:2.7.7.18]	ko00760 Nicotinate and nicotinamide metabolism*ko01100 Metabolic pathways*ko01240 Biosynthesis of cofactors	Coenzyme transport and metabolism	COG1057	0.0342137	0.347852	0.181574	0.536766
K12251.K01783	K12251	aguB	N-carbamoylputrescine amidase [EC:3.5.1.53]	ko00330 Arginine and proline metabolism*ko01100 Metabolic pathways	General function prediction only	COG0388	0.0139539	0.271984	0.146146	0.438909
K12257.K01783	K12257	secDF	SecD/SecF fusion protein	ko02024 Quorum sensing*ko03060 Protein export*ko03070 Bacterial secretion system	Intracellular trafficking, secretion, and vesicular transport	COG0342	0.0135837	0.246777	0.128513	0.400259
K03521.K01783	K03521	fixA, etfB	electron transfer flavoprotein beta subunit	Null	Energy production and conversion	COG2086	0.0205141	0.290414	0.146628	0.478116
K03522.K01783	K03522	fixB, etfA	electron transfer flavoprotein alpha subunit	Null	Energy production and conversion	COG2025	0.0211503	0.250209	0.133381	0.405293
K03523.K01783	K03523	bioY	biotin transport system substrate-specific component	ko02010 ABC transporters	Coenzyme transport and metabolism	COG1268	0.0170419	0.296813	0.166009	0.468627
K03524.K01783	K03524	birA	BirA family transcriptional regulator, biotin operon repressor / biotin---[acetyl-CoA-carboxylase] ligase [EC:6.3.4.15]	ko00780 Biotin metabolism*ko01100 Metabolic pathways	Transcription	COG1654	0.0330894	0.251228	0.124186	0.402073
K03525.K01783	K03525	coaX	type III pantothenate kinase [EC:2.7.1.33]	ko00770 Pantothenate and CoA biosynthesis*ko01100 Metabolic pathways*ko01240 Biosynthesis of cofactors	Coenzyme transport and metabolism	COG1521	0.0233806	0.300247	0.154971	0.487439
K03526.K01783	K03526	gcpE, ispG	(E)-4-hydroxy-3-methylbut-2-enyl-diphosphate synthase [EC:1.17.7.1 1.17.7.3]	ko00900 Terpenoid backbone biosynthesis*ko01100 Metabolic pathways*ko01110 Biosynthesis of secondary metabolites	Lipid transport and metabolism	COG0821	0.0310014	0.273266	0.149064	0.44949
K03527.K01783	K03527	ispH, lytB	4-hydroxy-3-methylbut-2-en-1-yl diphosphate reductase [EC:1.17.7.4]	ko00900 Terpenoid backbone biosynthesis*ko01100 Metabolic pathways*ko01110 Biosynthesis of secondary metabolites	Lipid transport and metabolism	COG0761	0.0240058	0.260219	0.14108	0.406318
K03529.K01783	K03529	smc	chromosome segregation protein	Null	Cell cycle control, cell division, chromosome partitioning	COG1196	0.0122329	0.268626	0.149539	0.426587
K08281.K01783	K08281	pncA	nicotinamidase/pyrazinamidase [EC:3.5.1.19 3.5.1.-]	ko00760 Nicotinate and nicotinamide metabolism*ko01100 Metabolic pathways*ko01240 Biosynthesis of cofactors	Coenzyme transport and metabolism, General function prediction only	COG1335	0.00979973	0.247725	0.12673	0.40274
K02203.K01783	K02203	thrH	phosphoserine / homoserine phosphotransferase [EC:3.1.3.3 2.7.1.39]	ko00260 Glycine, serine and threonine metabolism*ko00680 Methane metabolism*ko01100 Metabolic pathways*ko01110 Biosynthesis of secondary metabolites*ko01120 Microbial metabolism in diverse environments*ko01200 Carbon metabolism*ko01230 Biosynthesis of amino acids	Amino acid transport and metabolism	COG0560	0.00828368	0.30428	0.165349	0.464
K21903.K01783	K21903	cadC, smtB	ArsR family transcriptional regulator, lead/cadmium/zinc/bismuth-responsive transcriptional repressor	Null	Transcription	COG0640	0.0108367	0.284479	0.151516	0.469332
K08289.K01783	K08289	purT	phosphoribosylglycinamide formyltransferase 2 [EC:2.1.2.2]	ko00230 Purine metabolism*ko00670 One carbon pool by folate*ko01100 Metabolic pathways*ko01110 Biosynthesis of secondary metabolites	Nucleotide transport and metabolism	COG0027	0.0130676	0.276002	0.145638	0.446848
K00971.K01783	K00971	manC, cpsB	mannose-1-phosphate guanylyltransferase [EC:2.7.7.13]	ko00051 Fructose and mannose metabolism*ko00520 Amino sugar and nucleotide sugar metabolism*ko00541 O-Antigen nucleotide sugar biosynthesis*ko01100 Metabolic pathways*ko01110 Biosynthesis of secondary metabolites	Carbohydrate transport and metabolism	COG0662	0.033529	0.334381	0.178389	0.548503
K21908.K01783	K21908	hdeD	membrane protein HdeD	Null	Function unknown	COG3247	0.0287136	0.320779	0.169726	0.503575
K00972.K01783	K00972	UAP1	UDP-N-acetylglucosamine/UDP-N-acetylgalactosamine diphosphorylase [EC:2.7.7.23 2.7.7.83]	ko00520 Amino sugar and nucleotide sugar metabolism*ko01100 Metabolic pathways	Null	Catalysis of the reaction: N-acetyl-alpha-D-glucosamine 1-phosphate + UTP = diphosphate + UDP-N-acetyl-alpha-D-glucosamine.	0.00504794	0.272298	0.13521	0.442222
K00973.K01783	K00973	rfbA, rmlA, rffH	glucose-1-phosphate thymidylyltransferase [EC:2.7.7.24]	ko00521 Streptomycin biosynthesis*ko00523 Polyketide sugar unit biosynthesis*ko00525 Acarbose and validamycin biosynthesis*ko00541 O-Antigen nucleotide sugar biosynthesis*ko01100 Metabolic pathways*ko01110 Biosynthesis of secondary metabolites	Cell wall/membrane/envelope biogenesis	COG1209	0.0410006	0.365864	0.190237	0.570169
K00974.K01783	K00974	cca	tRNA nucleotidyltransferase (CCA-adding enzyme) [EC:2.7.7.72 3.1.3.- 3.1.4.-]	ko03013 RNA transport	Translation, ribosomal structure and biogenesis	COG0617	0.00775547	0.32704	0.174765	0.520069
K03070.K01783	K03070	secA	preprotein translocase subunit SecA [EC:7.4.2.8]	ko02024 Quorum sensing*ko03060 Protein export*ko03070 Bacterial secretion system	Intracellular trafficking, secretion, and vesicular transport	COG0653	0.0293267	0.286121	0.148506	0.473438
K00975.K01783	K00975	glgC	glucose-1-phosphate adenylyltransferase [EC:2.7.7.27]	ko00500 Starch and sucrose metabolism*ko00520 Amino sugar and nucleotide sugar metabolism*ko01100 Metabolic pathways*ko01110 Biosynthesis of secondary metabolites*ko02026 Biofilm formation - Escherichia coli	Carbohydrate transport and metabolism	COG0448	0.037085	0.349479	0.171674	0.556037
K03073.K01783	K03073	secE	preprotein translocase subunit SecE	ko02024 Quorum sensing*ko03060 Protein export*ko03070 Bacterial secretion system	Intracellular trafficking, secretion, and vesicular transport	COG0690	0.0360154	0.281027	0.144445	0.456535
K00979.K01783	K00979	kdsB	3-deoxy-manno-octulosonate cytidylyltransferase (CMP-KDO synthetase) [EC:2.7.7.38]	ko00540 Lipopolysaccharide biosynthesis*ko01100 Metabolic pathways	Cell wall/membrane/envelope biogenesis	COG1212	0.0189304	0.290742	0.153151	0.468961
K03075.K01783	K03075	secG	preprotein translocase subunit SecG	ko02024 Quorum sensing*ko03060 Protein export*ko03070 Bacterial secretion system	Intracellular trafficking, secretion, and vesicular transport	COG1314	0.0374356	0.249517	0.13696	0.404672
K03076.K01783	K03076	secY	preprotein translocase subunit SecY	ko02024 Quorum sensing*ko03060 Protein export*ko03070 Bacterial secretion system	Intracellular trafficking, secretion, and vesicular transport	COG0201	0.0328006	0.257135	0.132074	0.410473
K03077.K01783	K03077	araD, ulaF, sgaE, sgbE	L-ribulose-5-phosphate 4-epimerase [EC:5.1.3.4]	ko00040 Pentose and glucuronate interconversions*ko00053 Ascorbate and aldarate metabolism*ko01100 Metabolic pathways*ko01120 Microbial metabolism in diverse environments	Carbohydrate transport and metabolism	COG0235	0.0195659	0.271611	0.140806	0.439882
K03530.K01783	K03530	hupB	DNA-binding protein HU-beta	Null	Replication, recombination and repair	COG0776	0.0448681	0.266656	0.137915	0.419563
K03531.K01783	K03531	ftsZ	cell division protein FtsZ	ko04112 Cell cycle - Caulobacter	Cell cycle control, cell division, chromosome partitioning	COG0206	0.0414193	0.319363	0.160295	0.498585
K03536.K01783	K03536	rnpA	ribonuclease P protein component [EC:3.1.26.5]	Null	Translation, ribosomal structure and biogenesis	COG0594	0.040641	0.245667	0.131742	0.396817
K02217.K01783	K02217	ftnA, ftn	ferritin [EC:1.16.3.2]	Null	Inorganic ion transport and metabolism	COG1528	0.0090943	0.323264	0.15907	0.519247
K00980.K01783	K00980	tagD	glycerol-3-phosphate cytidylyltransferase [EC:2.7.7.39]	ko00564 Glycerophospholipid metabolism	Cell wall/membrane/envelope biogenesis	COG0615	0.0161391	0.30272	0.156645	0.484792
K00981.K01783	K00981	E2.7.7.41, CDS1, CDS2, cdsA	phosphatidate cytidylyltransferase [EC:2.7.7.41]	ko00564 Glycerophospholipid metabolism*ko01100 Metabolic pathways*ko01110 Biosynthesis of secondary metabolites*ko04070 Phosphatidylinositol signaling system	Lipid transport and metabolism	COG0575	0.0340512	0.238089	0.12732	0.384807
K03086.K01783	K03086	rpoD	RNA polymerase primary sigma factor	ko02040 Flagellar assembly	Transcription	COG0568	0.0176221	0.328693	0.165196	0.540399
K03088.K01783	K03088	rpoE	RNA polymerase sigma-70 factor, ECF subfamily	Null	Transcription	COG1595	0.302211	0.247462	0.128754	0.396066
K03544.K01783	K03544	clpX, CLPX	ATP-dependent Clp protease ATP-binding subunit ClpX	ko04112 Cell cycle - Caulobacter	Posttranslational modification, protein turnover, chaperones	COG1219	0.0399602	0.300776	0.154525	0.499925
K03545.K01783	K03545	tig	trigger factor	Null	Posttranslational modification, protein turnover, chaperones	COG0544	0.0381598	0.306423	0.158549	0.499072
K03546.K01783	K03546	sbcC, rad50	DNA repair protein SbcC/Rad50	Null	Replication, recombination and repair	COG0419	0.0145198	0.297029	0.143596	0.485684
K03547.K01783	K03547	sbcD, mre11	DNA repair protein SbcD/Mre11	Null	Replication, recombination and repair	COG0420	0.0230333	0.281179	0.136512	0.451162
K02224.K01783	K02224	cobB-cbiA	cobyrinic acid a,c-diamide synthase [EC:6.3.5.9 6.3.5.11]	ko00860 Porphyrin and chlorophyll metabolism*ko01100 Metabolic pathways*ko01240 Biosynthesis of cofactors	Coenzyme transport and metabolism	COG1797	0.0165061	0.242534	0.13158	0.390392
K02227.K01783	K02227	cbiB, cobD	adenosylcobinamide-phosphate synthase [EC:6.3.1.10]	ko00860 Porphyrin and chlorophyll metabolism*ko01100 Metabolic pathways*ko01240 Biosynthesis of cofactors	Coenzyme transport and metabolism	COG1270	0.0172218	0.258484	0.14134	0.421711
K21929.K01783	K21929	udg	uracil-DNA glycosylase [EC:3.2.2.27]	ko03410 Base excision repair	Replication, recombination and repair	COG1573	0.0106907	0.252908	0.141596	0.386895
K06113.K01783	K06113	abnA	arabinan endo-1,5-alpha-L-arabinosidase [EC:3.2.1.99]	Null	Carbohydrate transport and metabolism	COG3507	0.0241518	0.298153	0.15297	0.48001	0.0337616	0.0789292	0.298476	0.0835231	0.0280695	0.247391	0.0761303	0.0380036	0.33173	0.0739096	0.0416178	0.359327
K00995.K01783	K00995	pgsA, PGS1	CDP-diacylglycerol---glycerol-3-phosphate 3-phosphatidyltransferase [EC:2.7.8.5]	ko00564 Glycerophospholipid metabolism*ko01100 Metabolic pathways	Lipid transport and metabolism	COG0558	0.0158541	0.297311	0.161949	0.479819
K03092.K01783	K03092	rpoN	RNA polymerase sigma-54 factor	ko02020 Two-component system*ko02040 Flagellar assembly*ko05111 Biofilm formation - Vibrio cholerae	Transcription	COG1508	0.0204779	0.325697	0.171841	0.524264
K00997.K01783	K00997	acpS	holo-[acyl-carrier protein] synthase [EC:2.7.8.7]	ko00770 Pantothenate and CoA biosynthesis	Lipid transport and metabolism	COG0736	0.00700623	0.236899	0.121937	0.374908
K03550.K01783	K03550	ruvA	holliday junction DNA helicase RuvA [EC:3.6.4.12]	ko03440 Homologous recombination	Replication, recombination and repair	COG0632	0.035546	0.28238	0.134648	0.465916
K03551.K01783	K03551	ruvB	holliday junction DNA helicase RuvB [EC:3.6.4.12]	ko03440 Homologous recombination	Replication, recombination and repair	COG2255	0.034272	0.257835	0.138391	0.418845
K03553.K01783	K03553	recA	recombination protein RecA	ko03440 Homologous recombination	Replication, recombination and repair	COG0468	0.0347149	0.268705	0.13905	0.418968
K21470.K01783	K21470	ycbB	L,D-transpeptidase YcbB	Null	Cell wall/membrane/envelope biogenesis	COG2989	0.00775836	0.288966	0.151607	0.464725
K03555.K01783	K03555	mutS	DNA mismatch repair protein MutS	ko03430 Mismatch repair	Replication, recombination and repair	COG0249	0.0293581	0.272039	0.145672	0.439212
K21471.K01783	K21471	cwlO	peptidoglycan DL-endopeptidase CwlO [EC:3.4.-.-]	Null	Cell wall/membrane/envelope biogenesis	COG0791	0.00878835	0.279799	0.147577	0.466272
K03558.K01783	K03558	cvpA	membrane protein required for colicin V production	Null	Function unknown	COG1286	0.0164155	0.23786	0.12483	0.373338
K07443.K01783	K07443	ybaZ	methylated-DNA-protein-cysteine methyltransferase related protein	Null	Transcription	COG3695	0.019821	0.278804	0.145783	0.452806
K07444.K01783	K07444	ypsC	putative N6-adenine-specific DNA methylase [EC:2.1.1.-]	Null	Translation, ribosomal structure and biogenesis	COG0116	0.0191041	0.322307	0.170928	0.506041
K07447.K01783	K07447	ruvX	putative holliday junction resolvase [EC:3.1.-.-]	Null	Transcription	COG0816	0.036669	0.279631	0.146379	0.45675
K02231.K01783	K02231	cobP, cobU	adenosylcobinamide kinase / adenosylcobinamide-phosphate guanylyltransferase [EC:2.7.1.156 2.7.7.62]	ko00860 Porphyrin and chlorophyll metabolism*ko01100 Metabolic pathways*ko01240 Biosynthesis of cofactors	Coenzyme transport and metabolism	COG2087	0.0211966	0.273121	0.136366	0.452977
K02232.K01783	K02232	cobQ, cbiP	adenosylcobyric acid synthase [EC:6.3.5.10]	ko00860 Porphyrin and chlorophyll metabolism*ko01100 Metabolic pathways*ko01240 Biosynthesis of cofactors	Coenzyme transport and metabolism	COG1492	0.014464	0.234841	0.133322	0.382779
K02233.K01783	K02233	E2.7.8.26, cobS, cobV	adenosylcobinamide-GDP ribazoletransferase [EC:2.7.8.26]	ko00860 Porphyrin and chlorophyll metabolism*ko01100 Metabolic pathways*ko01240 Biosynthesis of cofactors	Coenzyme transport and metabolism	COG0368	0.0181444	0.25126	0.131828	0.403719
K02237.K01783	K02237	comEA	competence protein ComEA	Null	Replication, recombination and repair	COG1555	0.0103756	0.263725	0.133891	0.417527
K02238.K01783	K02238	comEC	competence protein ComEC	Null	General function prediction only	COG0658	0.0491321	0.252629	0.134131	0.411687
K03561.K01783	K03561	exbB	biopolymer transport protein ExbB	Null	Intracellular trafficking, secretion, and vesicular transport	COG0811	0.0344238	0.300266	0.165425	0.469968
K03563.K01783	K03563	csrA	carbon storage regulator	ko02020 Two-component system*ko02025 Biofilm formation - Pseudomonas aeruginosa*ko02026 Biofilm formation - Escherichia coli*ko05111 Biofilm formation - Vibrio cholerae	Signal transduction mechanisms	COG1551	0.00561272	0.246754	0.13269	0.391176
K03564.K01783	K03564	BCP, PRXQ, DOT5	thioredoxin-dependent peroxiredoxin [EC:1.11.1.24]	Null	Posttranslational modification, protein turnover, chaperones	COG1225	0.0241307	0.275122	0.146053	0.449596
K03565.K01783	K03565	recX	regulatory protein	Null	Posttranslational modification, protein turnover, chaperones	COG2137	0.035711	0.272553	0.137194	0.446039
K03568.K01783	K03568	tldD	TldD protein	Null	General function prediction only	COG0312	0.00826119	0.264916	0.139591	0.425493
K03569.K01783	K03569	mreB	rod shape-determining protein MreB and related proteins	Null	Cell cycle control, cell division, chromosome partitioning	COG1077	0.0429447	0.268798	0.134455	0.420677
K07454.K01783	K07454	K07454	putative restriction endonuclease	Null	Defense mechanisms	COG3440	0.00620219	0.268168	0.13291	0.432532
K07456.K01783	K07456	mutS2	DNA mismatch repair protein MutS2	ko03430 Mismatch repair	Replication, recombination and repair	COG1193	0.0257461	0.252573	0.13067	0.412884
K07458.K01783	K07458	vsr	DNA mismatch endonuclease, patch repair protein [EC:3.1.-.-]	Null	Replication, recombination and repair	COG3727	0.0282371	0.268724	0.143734	0.428084
K07459.K01783	K07459	ybjD	putative ATP-dependent endonuclease of the OLD family	Null	Replication, recombination and repair	COG3593	0.0119467	0.256849	0.139139	0.412627
K02242.K01783	K02242	comFC	competence protein ComFC	Null	General function prediction only	COG1040	0.0331786	0.258496	0.127959	0.419491
K06131.K01783	K06131	clsA_B	cardiolipin synthase A/B [EC:2.7.8.-]	ko00564 Glycerophospholipid metabolism*ko01100 Metabolic pathways	Lipid transport and metabolism	COG1502	0.0350876	0.310332	0.158932	0.503241
K03570.K01783	K03570	mreC	rod shape-determining protein MreC	Null	Cell cycle control, cell division, chromosome partitioning	COG1792	0.0338581	0.256418	0.132646	0.407067
K03571.K01783	K03571	mreD	rod shape-determining protein MreD	Null	Cell wall/membrane/envelope biogenesis	COG2891	0.0143867	0.276504	0.148748	0.448567
K03572.K01783	K03572	mutL	DNA mismatch repair protein MutL	ko03430 Mismatch repair	Replication, recombination and repair	COG0323	0.0302282	0.36754	0.178853	0.58943
K03573.K01783	K03573	mutH	DNA mismatch repair protein MutH	ko03430 Mismatch repair	Replication, recombination and repair	COG3066	0.00860595	0.281437	0.143103	0.46304
K10112.K01783	K10112	msmX, msmK, malK, sugC, ggtA, msiK	multiple sugar transport system ATP-binding protein	ko02010 ABC transporters	Carbohydrate transport and metabolism	COG3839	0.00896684	0.345695	0.186091	0.542228
K03574.K01783	K03574	mutT, NUDT15, MTH2	8-oxo-dGTP diphosphatase [EC:3.6.1.55]	Null	Defense mechanisms	COG0494	0.0693088	0.339817	0.167936	0.53916
K03575.K01783	K03575	mutY	A/G-specific adenine glycosylase [EC:3.2.2.31]	ko03410 Base excision repair	Replication, recombination and repair	COG1194	0.0235326	0.243723	0.132505	0.405117
K10117.K01783	K10117	msmE	raffinose/stachyose/melibiose transport system substrate-binding protein	ko02010 ABC transporters	Carbohydrate transport and metabolism	COG1653	0.00776096	0.324255	0.167994	0.516168
K10119.K01783	K10119	msmG	raffinose/stachyose/melibiose transport system permease protein	ko02010 ABC transporters	Carbohydrate transport and metabolism	COG0395	0.0136186	0.265778	0.142576	0.416507
K07460.K01783	K07460	yraN	putative endonuclease	Null	Replication, recombination and repair	COG0792	0.0299288	0.311201	0.161693	0.483567
K21498.K01783	K21498	higA-1	antitoxin HigA-1	Null	Null	Null	0.0169494	0.313102	0.156422	0.530265
K07461.K01783	K07461	K07461	putative endonuclease	Null	Replication, recombination and repair	COG2827	0.00954123	0.267351	0.154291	0.416075
K07464.K01783	K07464	cas4	CRISPR-associated exonuclease Cas4 [EC:3.1.12.1]	Null	Defense mechanisms	COG1468	0.0114434	0.311582	0.158568	0.517286
K06142.K01783	K06142	hlpA, ompH	outer membrane protein	Null	Cell wall/membrane/envelope biogenesis, Posttranslational modification, protein turnover, chaperones	COG2825	0.0726722	0.339677	0.182451	0.526262
K06147.K01783	K06147	ABCB-BAC	ATP-binding cassette, subfamily B, bacterial	Null	Defense mechanisms	COG1132	0.0468544	0.274569	0.146439	0.439658
K03581.K01783	K03581	recD	exodeoxyribonuclease V alpha subunit [EC:3.1.11.5]	ko03440 Homologous recombination	Replication, recombination and repair	COG0507	0.0235187	0.333677	0.179597	0.516463
K03584.K01783	K03584	recO	DNA repair protein RecO (recombination protein O)	ko03440 Homologous recombination	Replication, recombination and repair	COG1381	0.0350611	0.253253	0.132642	0.419008
K03585.K01783	K03585	acrA, mexA, adeI, smeD, mtrC, cmeA	membrane fusion protein, multidrug efflux system	ko01501 beta-Lactam resistance*ko01503 Cationic antimicrobial peptide (CAMP) resistance	Cell wall/membrane/envelope biogenesis, Defense mechanisms	COG0845	0.0310576	0.304674	0.160377	0.475157
K03588.K01783	K03588	ftsW, spoVE	cell division protein FtsW	ko04112 Cell cycle - Caulobacter	Cell cycle control, cell division, chromosome partitioning	COG0772	0.0166817	0.274875	0.142809	0.431619
K03589.K01783	K03589	ftsQ	cell division protein FtsQ	ko04112 Cell cycle - Caulobacter	Cell cycle control, cell division, chromosome partitioning	COG1589	0.0345071	0.284136	0.151873	0.459421
K07473.K01783	K07473	dinJ	DNA-damage-inducible protein J	Null	Defense mechanisms	COG3077	0.0633099	0.327142	0.163733	0.548119
K07474.K01783	K07474	xtmA	phage terminase small subunit	Null	Mobilome: prophages, transposons	COG3728	0.00429389	0.260945	0.139747	0.414399
K07478.K01783	K07478	ycaJ	putative ATPase	Null	Replication, recombination and repair	COG2256	0.0366258	0.27209	0.148261	0.445096
K06153.K01783	K06153	bacA	undecaprenyl-diphosphatase [EC:3.6.1.27]	ko00550 Peptidoglycan biosynthesis	Lipid transport and metabolism	COG1968	0.0362996	0.261208	0.13603	0.428301
K06158.K01783	K06158	ABCF3	ATP-binding cassette, subfamily F, member 3	Null	General function prediction only	COG0488	0.0265644	0.285888	0.146937	0.462291
K15342.K01783	K15342	cas1	CRISP-associated protein Cas1	Null	Defense mechanisms	COG1518	0.0232781	0.274357	0.130713	0.44488
K19221.K01783	K19221	cobA, btuR	cob(I)alamin adenosyltransferase [EC:2.5.1.17]	ko00860 Porphyrin and chlorophyll metabolism*ko01100 Metabolic pathways*ko01240 Biosynthesis of cofactors	Coenzyme transport and metabolism	COG2109	0.00821447	0.233289	0.125034	0.365167
K19222.K01783	K19222	menI, DHNAT	1,4-dihydroxy-2-naphthoyl-CoA hydrolase [EC:3.1.2.28]	ko00130 Ubiquinone and other terpenoid-quinone biosynthesis*ko01100 Metabolic pathways*ko01110 Biosynthesis of secondary metabolites*ko01240 Biosynthesis of cofactors	Secondary metabolites biosynthesis, transport and catabolism	COG2050	0.0120029	0.265077	0.139092	0.427993	0.0210996	0.0580268	0.265562	0.0606341	0.0173377	0.221827	0.0566971	0.0239239	0.299251	0.0539341	0.0275764	0.338227
K03590.K01783	K03590	ftsA	cell division protein FtsA	ko04112 Cell cycle - Caulobacter	Cell cycle control, cell division, chromosome partitioning	COG0849	0.0232607	0.274622	0.153639	0.431576
K17992.K01783	K17992	hndB	NADP-reducing hydrogenase subunit HndB [EC:1.12.1.3]	Null	Null	Catalysis of the reaction: NADP+ + H2 = NADPH + H+.	0.00439212	0.258939	0.138194	0.414095
K03592.K01783	K03592	pmbA	PmbA protein	Null	General function prediction only	COG0312	0.00585585	0.27995	0.142913	0.440102
K03593.K01783	K03593	mrp, NUBPL	ATP-binding protein involved in chromosome partitioning	Null	Cell cycle control, cell division, chromosome partitioning	COG0489	0.0287966	0.291698	0.139679	0.473321
K03595.K01783	K03595	era, ERAL1	GTPase	Null	Translation, ribosomal structure and biogenesis	COG1159	0.0323603	0.253902	0.1304	0.420938
K03596.K01783	K03596	lepA	GTP-binding protein LepA	ko05134 Legionellosis	Translation, ribosomal structure and biogenesis	COG0481	0.029688	0.292764	0.141635	0.471765
K07481.K01783	K07481	K07481	transposase, IS5 family	Null	Mobilome: prophages, transposons	COG3039	0.0388287	0.281479	0.143536	0.448978
[truncated: 1,849 more rows]
