# Supplementary material for: Including microbiome information in a multi-trait genomic evaluation: a case study on longitudinal growth performance in beef cattle
Source: Genet Sel Evol. 2024 Mar 15;56:19. doi: 10.1186/s12711-024-00887-6 (PMC10943865; doi:10.1186/s12711-024-00887-6)
Supplement: Supplementary file 5 — Additional file 5: Table S3. Results from the bivariate genomic models between growth traits and microbiome traits. Genetic parameters estimates of alr-transformed abundances of microbial genes and each average daily gain when using different degrees of freedom in the inverse Wishart distributions for the genomic effects. [file 12711_2024_887_MOESM5_ESM.xlsx]

## Sheet: Table S3
Table S3. Genetic parameters estimates of alr-transformed abundances of microbial genes and each average daily gain when using different degrees of freedom in the inverse Wishart distributions for the genomic effects
alr-Microbial gene								Average Daily Gain (ADG)	Degrees of freedom = 3 (default)							Degrees of freedom = 2					Degrees of freedom = 10					Degrees of freedom = 20
alr-Microbial gene	Numerator	Name	Description	KEGG Pathway	COG code	COG information	1RA%	Trait with rg P0 ≥ 0.85	2Genomic Variance ADG trait	3Genomic Variance alr-Microbial gene	4Genomic Covariance	5rg	6HPD95%		7P0	2Genomic Variance ADG trait	3Genomic Variance alr-Microbial gene	4Genomic Covariance	5rg	7P0	2Genomic Variance ADG trait	3Genomic Variance alr-Microbial gene	4Genomic Covariance	5rg	7P0	2Genomic Variance ADG trait	3Genomic Variance alr-Microbial gene	4Genomic Covariance	5rg	7P0
K21755.K01783	K21755	bsdA	LysR family transcriptional regulator, salicylic acid-responsive activator of bsdBCD	Null	Transcription	COG0583	0.00461688	ADG1	0.0386691	0.0659571	-0.0118229	-0.243931	-0.619561	0.173396	0.85975	0.0375167	0.0627244	-0.0116207	-0.250286	0.853375	0.0449024	0.0791292	-0.0121062	-0.209571	0.87725	0.0489854	0.0884464	-0.012041	-0.187221	0.88925
K00068.K01783	K00068	srlD	sorbitol-6-phosphate 2-dehydrogenase [EC:1.1.1.140]	ko00051 Fructose and mannose metabolism*ko01100 Metabolic pathways	Lipid transport and metabolism, Secondary metabolites biosynthesis, transport and catabolism, General function prediction only	COG1028	0.00127034	ADG1	0.0394446	0.158032	-0.0232657	-0.304924	-0.663575	0.101156	0.911625	0.0377367	0.156639	-0.0235832	-0.322053	0.915125	0.0448844	0.169726	-0.020199	-0.237388	0.905875	0.0485995	0.174135	-0.0176787	-0.195951	0.901375
K07581.K01783	K07581	K07581	RNA-binding protein	Null	Translation, ribosomal structure and biogenesis	COG1325	0.000930586	ADG1	0.039133	0.191462	0.0285383	0.3447	-0.0283694	0.673613	0.950625	0.0375617	0.186612	0.0293345	0.361504	0.949125	0.044684	0.214236	0.0255097	0.267696	0.934375	0.0488033	0.228964	0.0234814	0.226265	0.930625
K14119.K01783	K14119	ehbJ	energy-converting hydrogenase B subunit J	Null	Null	Null	0.00136196	ADG1	0.0385157	0.121483	0.0164869	0.251105	-0.145041	0.603315	0.884625	0.0368347	0.116584	0.0167333	0.266312	0.8805	0.0443653	0.139837	0.0144326	0.187687	0.861125	0.0486954	0.153577	0.0134221	0.157423	0.85525
K14118.K01783	K14118	ehbI	energy-converting hydrogenase B subunit I	Null	Inorganic ion transport and metabolism	COG2111	0.00128288	ADG1	0.0387018	0.151049	0.0173772	0.236339	-0.184601	0.595549	0.851625	0.0375044	0.145024	0.0175469	0.25131	0.85575	0.0447079	0.1704	0.0143813	0.169341	0.824875	0.0489347	0.183605	0.0120253	0.129464	0.8035
K00244.K01783	K00244	frdA	fumarate reductase flavoprotein subunit [EC:1.3.5.4]	ko00020 Citrate cycle (TCA cycle)*ko00190 Oxidative phosphorylation*ko00620 Pyruvate metabolism*ko00650 Butanoate metabolism*ko00720 Carbon fixation pathways in prokaryotes*ko01100 Metabolic pathways*ko01110 Biosynthesis of secondary metabolites*ko01120 Microbial metabolism in diverse environments*ko01200 Carbon metabolism*ko02020 Two-component system	Energy production and conversion	COG1053	0.00344094	ADG1	0.0386893	0.0923862	-0.0169687	-0.294807	-0.648634	0.0951532	0.914625	0.0376824	0.0881863	-0.0168684	-0.307551	0.915375	0.0447318	0.112782	-0.0166227	-0.240629	0.908375	0.0487639	0.125926	-0.0152795	-0.199991	0.913
K03136.K01783	K03136	TFIIE1, GTF2E1, TFA1, tfe	transcription initiation factor TFIIE subunit alpha	ko03022 Basal transcription factors*ko05203 Viral carcinogenesis	Transcription	COG1675	0.00112825	ADG1	0.0385694	0.160347	0.0184236	0.244646	-0.166565	0.600191	0.87025	0.0371599	0.153278	0.0185324	0.255991	0.87375	0.0442544	0.187051	0.0159799	0.18044	0.842875	0.0484801	0.206574	0.0143071	0.146462	0.838875
K18532.K01783	K18532	AK6, FAP7	adenylate kinase [EC:2.7.4.3]	ko00230 Purine metabolism*ko01100 Metabolic pathways*ko01110 Biosynthesis of secondary metabolites*ko01240 Biosynthesis of cofactors*ko03008 Ribosome biogenesis in eukaryotes	Nucleotide transport and metabolism	COG1936	0.00112577	ADG1	0.0395434	0.100782	0.0189634	0.314673	-0.082205	0.649552	0.92825	0.0374103	0.0967508	0.0188558	0.328547	0.93	0.0447308	0.118727	0.0173711	0.246612	0.921875	0.0489996	0.133188	0.0166967	0.211414	0.918
K04484.K01783	K04484	radB	DNA repair protein RadB	Null	Replication, recombination and repair	COG0468	0.000958178	ADG1	0.0394193	0.172315	0.0260475	0.323972	-0.059184	0.658094	0.94	0.0382828	0.165331	0.0266936	0.347993	0.948625	0.0452805	0.199152	0.0222024	0.239341	0.91925	0.0491248	0.218473	0.0192771	0.188277	0.906
K16904.K01783	K16904	DCTPP1	dCTP diphosphatase [EC:3.6.1.12]	ko00240 Pyrimidine metabolism_x000D_ ko01100 Metabolic pathways	Null	Catalysis of the reaction: dCTP + H2O = dCMP + diphosphate.	0.00228418	ADG1	0.0391325	0.115271	-0.0169093	-0.259741	-0.61149	0.165036	0.8765	0.0377996	0.112454	-0.0174235	-0.278982	0.883375	0.0449673	0.134039	-0.0155671	-0.208777	0.873125	0.0488095	0.145698	-0.0142327	-0.172525	0.875
K00869.K01783	K00869	E2.7.1.36, MVK, mvaK1	mevalonate kinase [EC:2.7.1.36]	ko00900 Terpenoid backbone biosynthesis*ko01100 Metabolic pathways*ko01110 Biosynthesis of secondary metabolites*ko04146 Peroxisome	Lipid transport and metabolism	COG1577	0.00117627	ADG1	0.0389448	0.138777	0.0170724	0.243008	-0.156158	0.603948	0.87125	0.0378053	0.13415	0.0179179	0.261456	0.870125	0.0448651	0.16126	0.0134918	0.163311	0.819375	0.0489482	0.178286	0.0115733	0.126556	0.80825
K06927.K01783	K06927	DPH6	diphthine-ammonia ligase [EC:6.3.1.14]	Null	Translation, ribosomal structure and biogenesis	COG2102	0.000763567	ADG1	0.0381712	0.150376	0.0209341	0.289023	-0.114941	0.638534	0.90875	0.037221	0.145142	0.021591	0.307002	0.9145	0.044339	0.181522	0.0190494	0.219373	0.8935	0.0488732	0.203145	0.0183172	0.187111	0.891875
K18933.K01783	K18933	mfnA, adc	tyrosine decarboxylase / aspartate 1-decarboxylase [EC:4.1.1.25 4.1.1.11]	ko00350 Tyrosine metabolism*ko00410 beta-Alanine metabolism*ko00680 Methane metabolism*ko00770 Pantothenate and CoA biosynthesis*ko01100 Metabolic pathways*ko01110 Biosynthesis of secondary metabolites*ko01240 Biosynthesis of cofactors	Amino acid transport and metabolism	COG0076	0.0011259	ADG1	0.0391385	0.168798	0.0180761	0.233897	-0.182282	0.586878	0.8595	0.0377758	0.164823	0.0190605	0.250955	0.869375	0.0447415	0.190725	0.014226	0.161049	0.81175	0.0490205	0.206881	0.011527	0.118171	0.780125
K15888.K01783	K15888	uppS, cpdS	tritrans,polycis-undecaprenyl-diphosphate synthase [geranylgeranyl-diphosphate specific] [EC:2.5.1.89]	ko00900 Terpenoid backbone biosynthesis	Null	Null	0.000873551	ADG1	0.0390957	0.127378	0.0185063	0.273579	-0.128406	0.631712	0.893	0.0374068	0.12211	0.0193259	0.297974	0.904125	0.0445379	0.150273	0.0164475	0.206614	0.883375	0.0487996	0.167112	0.0138749	0.157305	0.84625
K00555.K01783	K00555	TRMT1, trm1	tRNA (guanine26-N2/guanine27-N2)-dimethyltransferase [EC:2.1.1.215 2.1.1.216]	Null	Translation, ribosomal structure and biogenesis	COG1867	0.00127986	ADG1	0.0393299	0.151002	0.0235372	0.315726	-0.0640538	0.655427	0.93175	0.0379284	0.14424	0.0237211	0.333473	0.932625	0.0449679	0.180859	0.021974	0.252418	0.923	0.0490868	0.203759	0.0202669	0.206731	0.9235
K14099.K01783	K14099	ehaH	energy-converting hydrogenase A subunit H	Null	Energy production and conversion	COG4078	0.000717462	ADG1	0.0380764	0.188028	0.0191188	0.235231	-0.172287	0.587462	0.86	0.0370868	0.181716	0.0197878	0.256232	0.863125	0.0443938	0.217288	0.0164227	0.172356	0.83225	0.0483558	0.240668	0.0150436	0.142222	0.82975
K07388.K01783	K07388	K07388	hydrogenase expression/formation protein	Null	Posttranslational modification, protein turnover, chaperones	COG1973	0.000931429	ADG1	0.0389213	0.238452	0.0215627	0.233496	-0.176367	0.58512	0.85725	0.0376598	0.230953	0.02287	0.254868	0.8745	0.0446877	0.275265	0.0179237	0.165228	0.829625	0.0489664	0.3022	0.0138645	0.115107	0.774375
K06306.K01783	K06306	yaaH	spore germination protein	Null	Cell cycle control, cell division, chromosome partitioning	COG3858	0.000609151	ADG1	0.0400119	1.00322	0.056378	0.289879	-0.100318	0.633732	0.913	0.0386808	0.980985	0.05752	0.306263	0.91875	0.0453619	1.16869	0.0477908	0.212804	0.888875	0.0492944	1.28898	0.0423231	0.171672	0.871
K02589.K01783	K02589	nifHD1, nifI1	nitrogen regulatory protein PII 1	Null	Signal transduction mechanisms, Amino acid transport and metabolism	COG0347	0.000754266	ADG1	0.0383869	0.860598	0.0471773	0.271662	-0.121127	0.60975	0.898125	0.03713	0.815409	0.0472582	0.282212	0.899125	0.0445195	1.07548	0.0460636	0.215722	0.892	0.0487966	1.23632	0.0451689	0.187291	0.89675
K08312.K01783	K08312	nudE	ADP-ribose diphosphatase [EC:3.6.1.-]	ko00230 Purine metabolism*ko01100 Metabolic pathways	Defense mechanisms	COG0494	0.000636585	ADG1	0.038836	1.76355	0.068293	0.270647	-0.117786	0.625101	0.897125	0.0369899	1.69122	0.0672104	0.284064	0.8965	0.0441982	2.02757	0.0630467	0.216488	0.889	0.0487517	2.2229	0.059085	0.183793	0.8885
K14742.K01783	K14742	tsaB	tRNA threonylcarbamoyladenosine biosynthesis protein TsaB	Null	Translation, ribosomal structure and biogenesis	COG1214	0.0338064	ADG1	0.0402951	0.00193184	0.00255218	0.29819	-0.110591	0.635723	0.914	0.039148	0.00184922	0.00262816	0.319341	0.91925	0.0456062	0.00231937	0.00226669	0.226629	0.88875	0.0495398	0.00257139	0.00195688	0.177715	0.8745
K09459.K01783	K09459	E4.1.1.82	phosphonopyruvate decarboxylase [EC:4.1.1.82]	ko00440 Phosphonate and phosphinate metabolism*ko00998 Biosynthesis of various secondary metabolites - part 2*ko01100 Metabolic pathways*ko01110 Biosynthesis of secondary metabolites*ko01120 Microbial metabolism in diverse environments	Null	Catalysis of the reaction: 3-phosphonopyruvate + 2 H(+) = CO(2) + phosphonoacetaldehyde.	0.00849065	ADG1	0.038188	0.0520095	0.0100906	0.238825	-0.178739	0.608084	0.857375	0.0364224	0.0496786	0.00980033	0.243394	0.860875	0.0444064	0.0637485	0.0105894	0.204692	0.8705	0.0481567	0.0724365	0.0110137	0.190764	0.8935
K01695.K01783	K01695	trpA	tryptophan synthase alpha chain [EC:4.2.1.20]	ko00260 Glycine, serine and threonine metabolism*ko00400 Phenylalanine, tyrosine and tryptophan biosynthesis*ko01100 Metabolic pathways*ko01110 Biosynthesis of secondary metabolites*ko01230 Biosynthesis of amino acids	Amino acid transport and metabolism	COG0159	0.0225413	ADG1	0.0388814	0.00582707	0.00428401	0.295239	-0.098112	0.639713	0.91125	0.0377948	0.0056113	0.00438022	0.31427	0.921125	0.0447173	0.00687284	0.00379598	0.224385	0.889	0.0489104	0.00760704	0.00336216	0.17925	0.87975
K09124.K01783	K09124	K09124	uncharacterized protein	Null	Defense mechanisms	COG1700	0.00485305	ADG1	0.0399624	0.101771	0.0183329	0.296753	-0.12188	0.628472	0.911125	0.0385301	0.098423	0.0185556	0.316844	0.915625	0.0455612	0.114211	0.0157629	0.223283	0.89075	0.0495708	0.122986	0.0134473	0.177291	0.86975
K19304.K01783	K19304	mepM	murein DD-endopeptidase [EC:3.4.24.-]	Null	Cell wall/membrane/envelope biogenesis	COG0739	0.00529498	ADG1	0.0395844	0.090737	0.0190764	0.331974	-0.07747	0.672167	0.92825	0.0381919	0.0878907	0.0192184	0.344854	0.92925	0.0450862	0.101348	0.0171411	0.260598	0.919125	0.0493468	0.109725	0.0156098	0.217263	0.921875
K15984.K01783	K15984	rsmJ	16S rRNA (guanine1516-N2)-methyltransferase [EC:2.1.1.242]	Null	Secondary metabolites biosynthesis, transport and catabolism, General function prediction only	COG0500	0.00839953	ADG1	0.0384969	0.100154	-0.0144044	-0.240684	-0.572689	0.185078	0.86775	0.037266	0.0961118	-0.0147673	-0.25568	0.8705	0.0445463	0.119341	-0.0138197	-0.194746	0.865	0.0487724	0.132574	-0.0125384	-0.159866	0.8665
K06909.K01783	K06909	xtmB	phage terminase large subunit	Null	Mobilome: prophages, transposons	COG1783	0.0171008	ADG1	0.0407132	0.0636517	0.016402	0.335748	-0.0532291	0.665343	0.942875	0.0394008	0.061287	0.0167939	0.35122	0.938375	0.0458997	0.072364	0.0152871	0.274047	0.93775	0.0496151	0.078533	0.0141858	0.231323	0.9405
K02585.K01783	K02585	nifB	nitrogen fixation protein NifB	Null	General function prediction only	COG0535	0.00327542	ADG1	0.0389552	0.056556	0.0105728	0.235677	-0.150025	0.595465	0.864625	0.0376137	0.0540943	0.0112169	0.256571	0.874	0.0444314	0.0681479	0.00902086	0.169066	0.83275	0.0491228	0.0767814	0.00759013	0.126999	0.79075
K01265.K01783	K01265	map	methionyl aminopeptidase [EC:3.4.11.18]	Null	Translation, ribosomal structure and biogenesis	COG0024	0.0504342	ADG1	0.0389436	0.00409474	0.00341183	0.282811	-0.112006	0.645962	0.9	0.0382465	0.00390711	0.00348582	0.296752	0.90775	0.044993	0.00492215	0.00308179	0.215463	0.88825	0.0490102	0.00542175	0.00267819	0.168619	0.86575
K03534.K01783	K03534	rhaM	L-rhamnose mutarotase [EC:5.1.3.32]	Null	Cell wall/membrane/envelope biogenesis	COG3254	0.0162234	ADG1	0.0409708	0.0165357	0.006775	0.269233	-0.117584	0.6228	0.89325	0.0399057	0.0158278	0.00703805	0.289685	0.904	0.045924	0.0194117	0.00525891	0.182195	0.855125	0.049726	0.0214244	0.00412023	0.127818	0.803625
K07448.K01783	K07448	mrr	restriction system protein	Null	Defense mechanisms	COG1715	0.0133095	ADG1	0.0386455	0.0263753	0.00938979	0.30432	-0.101208	0.646176	0.9175	0.037672	0.0252198	0.0094491	0.319733	0.922125	0.044498	0.0315002	0.0085771	0.23638	0.909	0.0487733	0.035213	0.00800339	0.196867	0.903875
K07451.K01783	K07451	mcrA	5-methylcytosine-specific restriction enzyme A [EC:3.1.21.-]	Null	Defense mechanisms	COG1403	0.0370561	ADG1	0.0403494	0.0205663	0.00787487	0.285828	-0.133837	0.626483	0.904125	0.0385322	0.0196346	0.00785242	0.297614	0.904375	0.0455556	0.0255455	0.00746906	0.227411	0.900375	0.0494689	0.028894	0.00698365	0.188604	0.900625
K07452.K01783	K07452	mcrB	5-methylcytosine-specific restriction enzyme B [EC:3.1.21.-]	Null	Defense mechanisms	COG1401	0.0226795	ADG1	0.0405138	0.0250537	0.00938014	0.302477	-0.0924855	0.641332	0.917375	0.03917	0.0240962	0.00940083	0.317858	0.9135	0.0454199	0.028935	0.00756143	0.214607	0.8945	0.0496468	0.0319078	0.00627966	0.16245	0.86
K07487.K01783	K07487	K07487	transposase	Null	Mobilome: prophages, transposons	COG3666	0.0271619	ADG1	0.0391008	0.0324848	0.00812797	0.238541	-0.163988	0.611425	0.863125	0.0377837	0.0307469	0.00808925	0.247385	0.86975	0.0450187	0.0415625	0.00855114	0.202193	0.8715	0.0490224	0.0475828	0.00802415	0.168788	0.870375
K05305.K01783	K05305	FUK	fucokinase [EC:2.7.1.52]	ko00051 Fructose and mannose metabolism*ko00520 Amino sugar and nucleotide sugar metabolism*ko01100 Metabolic pathways	Null	Catalysis of the reaction: L-fucose + ATP = beta-L-fucose 1-phosphate + ADP + 2 H(+).	0.00625968	ADG1	0.0386568	0.074481	0.0115675	0.223615	-0.209216	0.575278	0.84825	0.0375559	0.070239	0.0115387	0.233963	0.84875	0.0448578	0.08612	0.0108057	0.178847	0.84275	0.049149	0.0949988	0.010262	0.153601	0.846875
K03626.K01783	K03626	EGD2, NACA	nascent polypeptide-associated complex subunit alpha	ko04928 Parathyroid hormone synthesis, secretion and action	Transcription	COG1308	0.00147419	ADG1	0.0385009	0.129111	0.016489	0.243428	-0.156637	0.589724	0.87225	0.0371196	0.122156	0.0166732	0.258642	0.874	0.044478	0.159092	0.0167795	0.20363	0.87325	0.0487463	0.182411	0.0163622	0.177513	0.890625
K20608.K01783	K20608	tet	tetrahedral aminopeptidase [EC:3.4.11.-]	Null	Amino acid transport and metabolism, Carbohydrate transport and metabolism	COG1363	0.00209065	ADG1	0.0385151	0.0710891	0.0117195	0.232288	-0.16482	0.61286	0.85725	0.0364668	0.0670793	0.0112032	0.238232	0.84675	0.0445057	0.0866429	0.0115946	0.191419	0.868625	0.0485787	0.0991665	0.0120604	0.175725	0.88425
K04797.K01783	K04797	pfdA, PFDN5	prefoldin alpha subunit	Null	Posttranslational modification, protein turnover, chaperones	COG1730	0.00171246	ADG1	0.038354	0.0950268	0.0126264	0.217151	-0.176279	0.581881	0.85	0.0370756	0.0893864	0.0125148	0.230879	0.852625	0.0447275	0.120405	0.0125627	0.17568	0.848125	0.0487834	0.13999	0.0118108	0.147302	0.841625
K09141.K01783	K09141	K09141	uncharacterized protein	Null	Function unknown	COG2078	0.00113986	ADG1	0.0383471	0.128399	0.0172361	0.256262	-0.143661	0.62687	0.87925	0.0367632	0.122273	0.017524	0.27042	0.883875	0.0441757	0.150219	0.0164341	0.208819	0.8755	0.0484838	0.166722	0.0155224	0.176937	0.873875
K09721.K01783	K09721	K09721	uncharacterized protein	Null	Function unknown	COG1698	0.00149539	ADG1	0.0389855	0.0981265	0.0145963	0.24792	-0.12924	0.607372	0.87925	0.0373186	0.0921223	0.0150138	0.266966	0.884125	0.0444387	0.116902	0.0130191	0.185176	0.8585	0.0488268	0.132693	0.0117355	0.149498	0.844625
K02866.K01783	K02866	RP-L10e, RPL10	large subunit ribosomal protein L10e	ko03010 Ribosome*ko05171 Coronavirus disease - COVID-19	Translation, ribosomal structure and biogenesis	COG0197	0.00151197	ADG1	0.0379955	0.143484	0.0175834	0.244984	-0.14709	0.612607	0.867875	0.0368493	0.137082	0.0170816	0.251388	0.872375	0.0442901	0.179995	0.0177801	0.204205	0.881875	0.0486352	0.206039	0.0175929	0.1793	0.8865
K07573.K01783	K07573	CSL4, EXOSC1	exosome complex component CSL4	ko03018 RNA degradation	Translation, ribosomal structure and biogenesis	COG1096	0.00144323	ADG1	0.0383492	0.100005	0.0156863	0.261601	-0.126601	0.60933	0.892875	0.0376221	0.0949799	0.0162545	0.282257	0.8955	0.0447303	0.120067	0.0141983	0.20088	0.87875	0.0486953	0.134999	0.0133461	0.168646	0.876875
K03538.K01783	K03538	POP4, RPP29	ribonuclease P protein subunit POP4 [EC:3.1.26.5]	ko03008 Ribosome biogenesis in eukaryotes*ko03013 RNA transport	Translation, ribosomal structure and biogenesis	COG1588	0.00086479	ADG1	0.0387972	0.122951	0.015121	0.230849	-0.170813	0.594353	0.857375	0.0372032	0.117206	0.0154149	0.245461	0.862	0.0445093	0.147694	0.0141518	0.181226	0.846875	0.0489984	0.166651	0.0136734	0.155081	0.84775
K09735.K01783	K09735	dpck	GTP-dependent dephospho-CoA kinase [EC:2.7.1.-]	ko00770 Pantothenate and CoA biosynthesis*ko01100 Metabolic pathways	Function unknown	COG1909	0.00107255	ADG1	0.0387427	0.140869	0.0183824	0.260129	-0.145711	0.600106	0.877625	0.0375019	0.135499	0.0188708	0.276617	0.8915	0.0444086	0.165451	0.0163974	0.196391	0.866625	0.048947	0.182707	0.0141663	0.153523	0.850125
K04795.K01783	K04795	flpA	fibrillarin-like pre-rRNA processing protein	Null	Translation, ribosomal structure and biogenesis	COG1889	0.00134985	ADG1	0.0389521	0.158891	0.0181515	0.239568	-0.172737	0.591259	0.863125	0.0376228	0.154231	0.0187729	0.255389	0.867625	0.0446986	0.18503	0.0151556	0.172696	0.830625	0.049034	0.200723	0.0122526	0.125918	0.7945
K23004.K01783	K23004	lgaB	L-galactono-1,5-lactonase [EC:3.1.1.-]	ko00053 Ascorbate and aldarate metabolism_x000D_ ko01100 Metabolic pathways	General function prediction only	COG3618	0.00479997	ADG1	0.038304	0.0819704	0.0146363	0.275599	-0.146571	0.633617	0.88875	0.0368239	0.0784016	0.014713	0.283633	0.885375	0.0445342	0.0989229	0.0161531	0.249509	0.910125	0.0486997	0.110229	0.0166838	0.232571	0.932875
K09154.K01783	K09154	K09154	uncharacterized protein	Null	Function unknown	COG2457	0.00272556	ADG1	0.0383262	0.126784	0.0157471	0.238901	-0.160617	0.602491	0.8625	0.0371094	0.121114	0.0159841	0.250814	0.866875	0.0442766	0.147153	0.0130116	0.165972	0.8285	0.0485526	0.161123	0.0120969	0.139428	0.824
K14114.K01783	K14114	ehbE	energy-converting hydrogenase B subunit E	Null	Inorganic ion transport and metabolism	COG1006	0.00136997	ADG1	0.0380487	0.107943	0.014551	0.235424	-0.154944	0.595476	0.860375	0.0368521	0.101639	0.0143039	0.246505	0.861	0.0439938	0.13046	0.0129701	0.176711	0.845125	0.0485365	0.148312	0.0114271	0.139202	0.826875
K07333.K01783	K07333	flaJ	archaeal flagellar protein FlaJ	Null	Cell motility	COG1955	0.00238502	ADG1	0.0388286	0.137696	0.0173884	0.247083	-0.170538	0.605115	0.87525	0.0372766	0.129613	0.0175565	0.263083	0.8725	0.0445818	0.163906	0.0147442	0.179793	0.840125	0.0485915	0.181722	0.0134271	0.14467	0.829625
K03237.K01783	K03237	EIF2S1	translation initiation factor 2 subunit 1	ko03013 RNA transport*ko04138 Autophagy - yeast*ko04140 Autophagy - animal*ko04141 Protein processing in endoplasmic reticulum*ko04210 Apoptosis*ko04932 Non-alcoholic fatty liver disease*ko05010 Alzheimer disease*ko05012 Parkinson disease*ko05014 Amyotrophic lateral sclerosis*ko05020 Prion disease*ko05022 Pathways of neurodegeneration - multiple diseases*ko05160 Hepatitis C*ko05162 Measles*ko0516…	Translation, ribosomal structure and biogenesis	COG1093	0.00160901	ADG1	0.0385982	0.183068	0.0245516	0.300831	-0.0952617	0.651759	0.916125	0.037016	0.173932	0.0237272	0.3103	0.9105	0.0443931	0.219109	0.0248427	0.258379	0.928875	0.0488713	0.245433	0.0257887	0.241363	0.943625
K07158.K01783	K07158	K07158	uncharacterized protein	Null	Translation, ribosomal structure and biogenesis	COG1412	0.000826467	ADG1	0.038704	0.133661	0.0185961	0.269579	-0.134529	0.626058	0.8865	0.0376158	0.127857	0.0189424	0.288455	0.892	0.0447751	0.156697	0.0160974	0.197458	0.87075	0.0489485	0.173286	0.0139843	0.156357	0.8535
K19712.K01783	K19712	cobY	adenosylcobinamide-phosphate guanylyltransferase [EC:2.7.7.62]	ko00860 Porphyrin and chlorophyll metabolism*ko01100 Metabolic pathways	Coenzyme transport and metabolism	COG2266	0.00142967	ADG1	0.0385731	0.118772	0.01474	0.229327	-0.173669	0.588758	0.852875	0.0374426	0.112439	0.0151506	0.246374	0.859875	0.0443895	0.141751	0.0129102	0.165092	0.82025	0.0488074	0.158801	0.0112878	0.130162	0.807875
K14094.K01783	K14094	ehaC	energy-converting hydrogenase A subunit C	Null	Function unknown	COG4040	0.000959007	ADG1	0.0384758	0.120421	0.0143242	0.219346	-0.172789	0.588297	0.846375	0.0375296	0.114639	0.0152338	0.245063	0.862	0.0447027	0.148567	0.0132276	0.165876	0.83175	0.0483679	0.168209	0.011233	0.126063	0.797
K03365.K01783	K03365	FCY1	cytosine/creatinine deaminase [EC:3.5.4.1 3.5.4.21]	ko00240 Pyrimidine metabolism*ko00330 Arginine and proline metabolism*ko01100 Metabolic pathways	Translation, ribosomal structure and biogenesis	COG0590	0.00122112	ADG1	0.0394569	0.141207	0.0203536	0.282897	-0.0904866	0.637087	0.912625	0.0385219	0.135312	0.0213688	0.307223	0.921125	0.0453571	0.164803	0.0173467	0.206864	0.8855	0.0492268	0.183296	0.014765	0.159855	0.860625
K06862.K01783	K06862	ehbQ	energy-converting hydrogenase B subunit Q	Null	General function prediction only	COG1707	0.00120315	ADG1	0.038905	0.202578	0.0222104	0.260121	-0.148241	0.616768	0.880375	0.0376124	0.195585	0.0234907	0.284464	0.885	0.0444976	0.227376	0.0192009	0.195262	0.855875	0.0492614	0.243533	0.0180782	0.168811	0.862875
K07732.K01783	K07732	rfk	riboflavin kinase, archaea type [EC:2.7.1.161]	ko00740 Riboflavin metabolism*ko01100 Metabolic pathways	Coenzyme transport and metabolism	COG1339	0.00104876	ADG1	0.0388786	0.14347	0.0171585	0.239128	-0.144133	0.601184	0.87125	0.0376527	0.136581	0.0181973	0.262548	0.877125	0.0445879	0.173305	0.0151621	0.179037	0.84175	0.0490034	0.196512	0.0135689	0.142465	0.833625
K14574.K01783	K14574	SDO1, SBDS	ribosome maturation protein SDO1	ko03008 Ribosome biogenesis in eukaryotes	Translation, ribosomal structure and biogenesis	COG1500	0.000861201	ADG1	0.0382372	0.129038	0.0152467	0.227289	-0.171718	0.599392	0.850625	0.0367431	0.123636	0.0149371	0.231993	0.84175	0.0439587	0.160184	0.0150809	0.184741	0.852625	0.0486663	0.182634	0.0149582	0.162481	0.85725
K18431.K01783	K18431	legF, ptmB	CMP-N,N'-diacetyllegionaminic acid synthase [EC:2.7.7.82]	ko00520 Amino sugar and nucleotide sugar metabolism*ko01100 Metabolic pathways	Cell wall/membrane/envelope biogenesis	COG1083	0.00122013	ADG1	0.0388203	0.166144	0.0205354	0.265999	-0.13474	0.61949	0.8935	0.0374565	0.155735	0.0203229	0.279729	0.892125	0.0445234	0.199503	0.0197868	0.215218	0.890625	0.0486797	0.227035	0.0186664	0.180597	0.893
K07055.K01783	K07055	TRM12, TYW2	tRNA wybutosine-synthesizing protein 2 [EC:2.5.1.114]	Null	Translation, ribosomal structure and biogenesis	COG2520	0.00111911	ADG1	0.038499	0.12055	0.0151857	0.229934	-0.167241	0.583123	0.85675	0.0368635	0.115252	0.0153271	0.246644	0.869125	0.0443039	0.144898	0.0132309	0.16994	0.831125	0.0487022	0.162743	0.0118046	0.136384	0.8255
K00204.K01783	K00204	fwdH	4Fe-4S ferredoxin	ko00680 Methane metabolism*ko01100 Metabolic pathways*ko01120 Microbial metabolism in diverse environments*ko01200 Carbon metabolism	Nucleotide transport and metabolism	COG1146	0.0012369	ADG1	0.0382437	0.152879	0.0173138	0.237454	-0.180705	0.591818	0.857875	0.0365279	0.14626	0.0176241	0.254333	0.86575	0.0443708	0.181217	0.0167621	0.194697	0.849	0.0486842	0.200415	0.0163591	0.168186	0.865875
K15865.K01783	K15865	CDKAL1	threonylcarbamoyladenosine tRNA methylthiotransferase CDKAL1 [EC:2.8.4.5]	Null	Null	Catalysis of the methylthiolation (-SCH3 addition) at the C2 of the adenosine ring of N6-threonylcarbomyladenosine (t6A) in tRNA, to form 2-methylthio-N6-threonylcarbamoyladenosine (ms2t6A).	0.000741299	ADG1	0.0388698	0.123685	0.0147701	0.22265	-0.176686	0.575161	0.855625	0.0373718	0.117283	0.0145924	0.23132	0.845125	0.0444739	0.155334	0.0136908	0.168267	0.83425	0.0488312	0.179647	0.0127037	0.138073	0.83
K03539.K01783	K03539	RPP1, RPP30	ribonuclease P/MRP protein subunit RPP1 [EC:3.1.26.5]	ko03008 Ribosome biogenesis in eukaryotes*ko03013 RNA transport	Translation, ribosomal structure and biogenesis	COG1603	0.000910719	ADG1	0.0383457	0.126119	0.0156214	0.232701	-0.164532	0.592319	0.860875	0.0373217	0.119075	0.0152783	0.24031	0.86525	0.044528	0.158407	0.0152232	0.186746	0.86075	0.0489622	0.184991	0.0151981	0.163329	0.860625
K18853.K01783	K18853	dmrX	dihydromethanopterin reductase (acceptor) [EC:1.5.99.15]	ko00790 Folate biosynthesis*ko01240 Biosynthesis of cofactors	Energy production and conversion	COG1036	0.000971687	ADG1	0.0386804	0.175657	0.0178274	0.225173	-0.187677	0.596843	0.847875	0.0371891	0.168348	0.0179303	0.237208	0.845875	0.0444957	0.206607	0.0152362	0.164008	0.8165	0.0486585	0.228685	0.0134216	0.129558	0.79725
K09713.K01783	K09713	K09713	uncharacterized protein	Null	Function unknown	COG1255	0.000894228	ADG1	0.0379397	0.151588	0.0180761	0.247062	-0.177056	0.605224	0.853375	0.0371029	0.145079	0.0181353	0.258202	0.864375	0.0437198	0.185382	0.0166527	0.192654	0.860875	0.0481968	0.210254	0.0172383	0.175747	0.879625
K09730.K01783	K09730	K09730	uncharacterized protein	Null	Nucleotide transport and metabolism, Replication, recombination and repair	COG1860	0.000947256	ADG1	0.0381239	0.137602	0.016251	0.233732	-0.184208	0.591298	0.84725	0.0367362	0.13017	0.0163856	0.246584	0.857375	0.0440248	0.163195	0.014473	0.175128	0.8335	0.0484138	0.182891	0.0133264	0.145216	0.828125
K07562.K01783	K07562	NMD3	nonsense-mediated mRNA decay protein 3	ko03008 Ribosome biogenesis in eukaryotes*ko03013 RNA transport	Translation, ribosomal structure and biogenesis	COG1499	0.000951336	ADG1	0.0387253	0.167582	0.0194407	0.253325	-0.153682	0.613677	0.8765	0.0372977	0.160791	0.0194288	0.263584	0.878	0.0447207	0.205146	0.0191903	0.203703	0.87975	0.0490732	0.230488	0.0187239	0.18101	0.88275
K00672.K01783	K00672	ftr	formylmethanofuran--tetrahydromethanopterin N-formyltransferase [EC:2.3.1.101]	ko00680 Methane metabolism*ko01100 Metabolic pathways*ko01120 Microbial metabolism in diverse environments*ko01200 Carbon metabolism	Energy production and conversion	COG2037	0.00147101	ADG1	0.0381071	0.211974	0.0214315	0.250648	-0.15428	0.618284	0.871375	0.0372644	0.20545	0.0223175	0.269524	0.87225	0.0440228	0.247137	0.0190581	0.187801	0.851375	0.0485302	0.270369	0.0172476	0.154299	0.8415
K07446.K01783	K07446	trm-G10	tRNA (guanine10-N2)-dimethyltransferase [EC:2.1.1.213]	Null	Translation, ribosomal structure and biogenesis	COG1041	0.000643659	ADG1	0.039543	0.180304	0.0202504	0.253008	-0.167008	0.616556	0.872	0.0379841	0.172355	0.0209191	0.271217	0.881125	0.0449186	0.210879	0.0173532	0.18202	0.837625	0.049001	0.232338	0.0143465	0.137491	0.81175
K10977.K01783	K10977	aksA	methanogen homocitrate synthase [EC:2.3.3.14 2.3.3.-]	ko00300 Lysine biosynthesis*ko00620 Pyruvate metabolism*ko00680 Methane metabolism*ko01100 Metabolic pathways*ko01110 Biosynthesis of secondary metabolites*ko01120 Microbial metabolism in diverse environments*ko01210 2-Oxocarboxylic acid metabolism*ko01230 Biosynthesis of amino acids*ko01240 Biosynthesis of cofactors	Amino acid transport and metabolism	COG0119	0.000846575	ADG1	0.038331	0.221748	0.0222349	0.249733	-0.148627	0.605959	0.877625	0.0371924	0.214366	0.022843	0.263595	0.8765	0.0441342	0.263853	0.0200305	0.191281	0.86175	0.0484367	0.292456	0.0181865	0.155798	0.85025
K11089.K01783	K11089	TROVE2, SSA2	60 kDa SS-A/Ro ribonucleoprotein	ko05322 Systemic lupus erythematosus	Null	Null	0.00114028	ADG1	0.037882	0.166628	0.0215425	0.284192	-0.102395	0.639889	0.90425	0.0368252	0.157996	0.0211774	0.291063	0.896375	0.0440976	0.20742	0.0226384	0.241581	0.9185	0.0484983	0.23761	0.0229759	0.220196	0.9335
K06863.K01783	K06863	purP	5-formaminoimidazole-4-carboxamide-1-(beta)-D-ribofuranosyl 5'-monophosphate synthetase [EC:6.3.4.23]	ko00230 Purine metabolism*ko01100 Metabolic pathways*ko01110 Biosynthesis of secondary metabolites	Nucleotide transport and metabolism	COG1759	0.00125614	ADG1	0.0388632	0.169353	0.0185762	0.239627	-0.163778	0.59396	0.858625	0.0376467	0.16223	0.0196669	0.263716	0.869625	0.0447038	0.195793	0.0160553	0.179245	0.837375	0.0491494	0.217227	0.0146498	0.145112	0.832875
K02319.K01783	K02319	pol	DNA polymerase, archaea type [EC:2.7.7.7]	ko03030 DNA replication	Replication, recombination and repair	COG0417	0.00102276	ADG1	0.0385307	0.149867	0.0167689	0.229505	-0.166219	0.608832	0.850375	0.0369305	0.139997	0.0166406	0.242764	0.852625	0.0444432	0.184225	0.0172089	0.193083	0.860625	0.0488301	0.209551	0.0171794	0.173364	0.871
K14653.K01783	K14653	arfB	2-amino-5-formylamino-6-ribosylaminopyrimidin-4(3H)-one 5'-monophosphate deformylase [EC:3.5.1.102]	ko00740 Riboflavin metabolism*ko01100 Metabolic pathways	Coenzyme transport and metabolism, Secondary metabolites biosynthesis, transport and catabolism	COG1402	0.000891287	ADG1	0.0389017	0.18963	0.021003	0.251768	-0.168307	0.599095	0.873375	0.0372064	0.18409	0.0209988	0.26723	0.87675	0.0444862	0.219738	0.0180835	0.191169	0.85775	0.0484839	0.239441	0.0169926	0.162846	0.854125
K09717.K01783	K09717	K09717	uncharacterized protein	Null	General function prediction only	COG1665	0.00076986	ADG1	0.0384013	0.2084	0.0205207	0.238582	-0.158354	0.615912	0.8685	0.0367582	0.199902	0.0208844	0.257505	0.865125	0.043943	0.24273	0.0200447	0.199428	0.87675	0.0484929	0.274813	0.02025	0.178977	0.884
K07244.K01783	K07244	K07244	mgtE-like transporter	Null	Inorganic ion transport and metabolism	COG1824	0.00115276	ADG1	0.0381101	0.156488	0.0176354	0.236408	-0.160681	0.588689	0.86125	0.0369512	0.149265	0.0181033	0.252424	0.873125	0.0442682	0.18578	0.015757	0.177906	0.846875	0.0483311	0.208145	0.014737	0.150679	0.838375
K04483.K01783	K04483	radA	DNA repair protein RadA	Null	Replication, recombination and repair	COG0468	0.00115269	ADG1	0.0382194	0.241468	0.0264398	0.284267	-0.114245	0.631783	0.903375	0.0370818	0.235422	0.0270893	0.302882	0.904375	0.0443351	0.269326	0.0240041	0.228354	0.9	0.0487888	0.285357	0.0223874	0.193178	0.9
K22585.K01783	K22585	nreA	DNA repair protein NreA	Null	Function unknown	COG1602	0.000832955	ADG1	0.0394184	0.193369	0.0248038	0.293916	-0.106275	0.617351	0.915625	0.0385183	0.18421	0.0254738	0.314075	0.919375	0.0451818	0.231227	0.0221398	0.221357	0.901625	0.0492472	0.264034	0.0198314	0.178426	0.88
K09720.K01783	K09720	nrpRI	HTH-type transcriptional regulator, global nitrogen regulator NrpRI	Null	Transcription	COG1693	0.00107922	ADG1	0.0393817	0.249135	0.0246235	0.258487	-0.129845	0.617293	0.88825	0.0375147	0.234348	0.0245356	0.272948	0.892375	0.0450473	0.308831	0.0235393	0.202927	0.876125	0.0490377	0.35283	0.0214971	0.167052	0.86575
K02323.K01783	K02323	polB	DNA polymerase II small subunit [EC:2.7.7.7]	ko03030 DNA replication	Replication, recombination and repair	COG1311	0.00108903	ADG1	0.0391827	0.279362	0.0229527	0.229337	-0.186776	0.577717	0.852875	0.0379978	0.268272	0.0242839	0.248689	0.864125	0.0447209	0.335375	0.0180188	0.153491	0.804375	0.0486441	0.375313	0.0147427	0.111285	0.769
K01501.K01783	K01501	E3.5.5.1	nitrilase [EC:3.5.5.1]	ko00380 Tryptophan metabolism*ko00460 Cyanoamino acid metabolism*ko00627 Aminobenzoate degradation*ko00643 Styrene degradation*ko00910 Nitrogen metabolism*ko01100 Metabolic pathways*ko01120 Microbial metabolism in diverse environments	General function prediction only	COG0388	0.0029669	ADG1	0.0389199	0.193885	-0.0196963	-0.237258	-0.61653	0.16355	0.8565	0.0371337	0.185663	-0.0191952	-0.243481	0.848	0.0445576	0.223239	-0.0201933	-0.207111	0.866875	0.0491602	0.245282	-0.0203546	-0.189631	0.893125
K10007.K01783	K10007	gluD	glutamate transport system permease protein	ko02010 ABC transporters	Amino acid transport and metabolism	COG0765	0.00171138	ADG1	0.0381645	0.163481	-0.0186061	-0.246327	-0.619446	0.155255	0.866875	0.0367411	0.159171	-0.017811	-0.248643	0.859125	0.0446618	0.19733	-0.0215279	-0.237434	0.904375	0.0490943	0.220425	-0.0233781	-0.230739	0.938125
K06313.K01783	K06313	ypeB	spore germination protein	Null	Null	Null	0.00166189	ADG1	0.0402225	0.200065	0.0220471	0.259606	-0.135011	0.650202	0.872125	0.0393202	0.192588	0.0225375	0.274775	0.86875	0.0460363	0.233132	0.0201463	0.200475	0.86475	0.0503105	0.255616	0.0179947	0.161959	0.85775
K21611.K01783	K21611	cfbD	Ni-sirohydrochlorin a,c-diamide reductive cyclase subunit CfbD [EC:6.3.3.7]	ko00860 Porphyrin and chlorophyll metabolism_x000D_ ko01100 Metabolic pathways_x000D_ ko01110 Biosynthesis of secondary metabolites_x000D_ ko01120 Microbial metabolism in diverse environments_x000D_ ko01240 Biosynthesis of cofactors	Inorganic ion transport and metabolism	COG2710	0.000887938	ADG1	0.0386812	0.333211	0.0248448	0.227569	-0.172605	0.599923	0.852	0.037362	0.318377	0.0252521	0.240845	0.86125	0.0445528	0.391468	0.0214057	0.167139	0.83925	0.0483373	0.436781	0.0190279	0.134345	0.814125
K06914.K01783	K06914	mfnD	tyramine---L-glutamate ligase [EC:6.3.4.24]	ko00680 Methane metabolism*ko01100 Metabolic pathways*ko01240 Biosynthesis of cofactors	General function prediction only	COG1821	0.000974294	ADG1	0.0378865	0.346002	0.0235918	0.215083	-0.177638	0.570841	0.848875	0.036328	0.328572	0.0239286	0.227933	0.8445	0.0439665	0.427	0.021902	0.164506	0.82625	0.0481365	0.485636	0.0218769	0.146736	0.841375
K09724.K01783	K09724	K09724	uncharacterized protein	Null	Function unknown	COG1771	0.000956813	ADG1	0.0389582	0.486774	0.034418	0.258186	-0.155187	0.603747	0.877625	0.0373248	0.472898	0.0343034	0.27014	0.876375	0.0448621	0.561171	0.0293191	0.191674	0.85225	0.0489035	0.612154	0.0249706	0.14647	0.832625
K03726.K01783	K03726	helS	helicase [EC:3.6.4.-]	Null	Replication, recombination and repair	COG1204	0.000814437	ADG1	0.0385635	0.527617	0.0312222	0.23023	-0.181691	0.580875	0.85375	0.0371948	0.513295	0.0318238	0.241532	0.849875	0.0440761	0.59808	0.0254462	0.162816	0.8215	0.0485156	0.647782	0.0228061	0.130833	0.80975
K21612.K01783	K21612	cfbE	coenzyme F430 synthetase [EC:6.4.1.9]	ko00860 Porphyrin and chlorophyll metabolism_x000D_ ko01100 Metabolic pathways_x000D_ ko01110 Biosynthesis of secondary metabolites_x000D_ ko01120 Microbial metabolism in diverse environments_x000D_ ko01240 Biosynthesis of cofactors	Cell wall/membrane/envelope biogenesis	COG0770	0.000559615	ADG1	0.0387623	0.749358	0.0442533	0.271114	-0.139192	0.634067	0.889875	0.037696	0.719449	0.045107	0.288053	0.887	0.0446647	0.870038	0.0373445	0.195786	0.849625	0.0486446	0.951082	0.0340782	0.16246	0.851
K02401.K01783	K02401	flhB	flagellar biosynthesis protein FlhB	ko02040 Flagellar assembly	Cell motility	COG1377	0.00368479	ADG1	0.0388331	0.479492	0.0357225	0.271835	-0.14074	0.621399	0.8935	0.0377842	0.46445	0.0354956	0.280044	0.87875	0.0451055	0.527924	0.0326416	0.21844	0.887875	0.04927	0.566672	0.0306123	0.186546	0.892
K03644.K01783	K03644	lipA, LIAS, LIP1, LIP5	lipoyl synthase [EC:2.8.1.8]	ko00785 Lipoic acid metabolism*ko01100 Metabolic pathways*ko01240 Biosynthesis of cofactors	Coenzyme transport and metabolism	COG0320	0.00126776	ADG1	0.0386416	0.595213	-0.03282	-0.224684	-0.593648	0.171437	0.8475	0.0372958	0.56318	-0.0334256	-0.24256	0.854125	0.0445644	0.730725	-0.0338899	-0.194062	0.861	0.0490853	0.826007	-0.0329081	-0.166294	0.870625
K07552.K01783	K07552	bcr, tcaB	MFS transporter, DHA1 family, multidrug resistance protein	Null	Carbohydrate transport and metabolism	COG2814	0.000966085	ADG1	0.0384483	0.588454	0.0321084	0.221589	-0.165269	0.585333	0.8505	0.0367805	0.561782	0.031975	0.234113	0.85425	0.0442223	0.723375	0.0319316	0.183122	0.84575	0.0487795	0.84248	0.0309568	0.156141	0.857375
K12152.K01783	K12152	nudJ	phosphatase NudJ [EC:3.6.1.-]	Null	Defense mechanisms	COG0494	0.000680602	ADG1	0.038152	1.24162	0.0487816	0.233708	-0.158254	0.594922	0.860625	0.0369117	1.17806	0.0475204	0.234879	0.8565	0.0444252	1.47987	0.045207	0.18128	0.85225	0.048893	1.66015	0.0423577	0.15251	0.848
K02882.K01783	K02882	RP-L18Ae, RPL18A	large subunit ribosomal protein L18Ae	ko03010 Ribosome_x000D_ ko05171 Coronavirus disease - COVID-19	Translation, ribosomal structure and biogenesis	COG2157	0.000211311	ADG1	0.0382911	1.60753	0.0572692	0.240979	-0.159102	0.608699	0.8575	0.0367159	1.54085	0.0560551	0.249033	0.852	0.0445069	1.91936	0.0624634	0.220165	0.89525	0.0488228	2.14083	0.0628921	0.199473	0.908375
K12058.K01783	K12058	traN	conjugal transfer mating pair stabilization protein TraN	Null	Null	Null	0.00283408	ADG1	0.0398641	1.14511	0.0545019	0.264651	-0.129035	0.618663	0.885875	0.0387931	1.10834	0.0579801	0.290791	0.90225	0.0456817	1.35038	0.0470335	0.193496	0.859875	0.0496338	1.50014	0.0379358	0.142301	0.826
K15770.K01783	K15770	cycB, ganO	arabinogalactan oligomer / maltooligosaccharide transport system substrate-binding protein	ko02010 ABC transporters	Carbohydrate transport and metabolism	COG2182	0.00242083	ADG1	0.0384655	1.07594	0.0473453	0.241816	-0.174559	0.592837	0.867375	0.0369217	1.03327	0.0479711	0.257581	0.872375	0.0445065	1.352	0.0459858	0.193229	0.867	0.048982	1.55796	0.0450666	0.166231	0.869875
K00337.K01783	K00337	nuoH	NADH-quinone oxidoreductase subunit H [EC:7.1.1.2]	ko00190 Oxidative phosphorylation*ko01100 Metabolic pathways	Energy production and conversion	COG1005	0.000241963	ADG1	0.0393478	1.50946	0.0652918	0.278185	-0.128224	0.646728	0.88875	0.0379738	1.44281	0.0657141	0.29256	0.888625	0.045177	1.8329	0.0643544	0.230429	0.895625	0.0492135	2.06153	0.0607675	0.196769	0.90175
K01147.K01783	K01147	rnb	exoribonuclease II [EC:3.1.13.1]	Null	Transcription	COG0557	0.000667334	ADG1	0.0383882	1.42637	0.0531512	0.235626	-0.200917	0.589218	0.854875	0.0372533	1.35718	0.0515948	0.239402	0.852125	0.0446028	1.76736	0.0491347	0.182211	0.845	0.0487422	2.00663	0.0491282	0.159747	0.84325
K06861.K01783	K06861	lptB	lipopolysaccharide export system ATP-binding protein [EC:7.5.2.5]	ko02010 ABC transporters	Cell wall/membrane/envelope biogenesis	COG1137	0.000479449	ADG1	0.0419061	1.83267	-0.0971199	-0.361503	-0.680074	0.0446415	0.951	0.0407053	1.74819	-0.097422	-0.378483	0.95225	0.0469189	2.212	-0.0886144	-0.282968	0.941375	0.0506309	2.45773	-0.0809736	-0.234637	0.939375
K03204.K01783	K03204	virB9, lvhB9	type IV secretion system protein VirB9	ko03070 Bacterial secretion system	Intracellular trafficking, secretion, and vesicular transport	COG3504	0.00152926	ADG1	0.0396731	0.805345	0.0393812	0.230467	-0.181511	0.58671	0.852375	0.0386264	0.776097	0.0410906	0.249655	0.854875	0.0451942	0.936502	0.0311579	0.155075	0.805375	0.0492587	1.00829	0.024837	0.113406	0.769375
K01205.K01783	K01205	NAGLU	alpha-N-acetylglucosaminidase [EC:3.2.1.50]	ko00531 Glycosaminoglycan degradation*ko01100 Metabolic pathways*ko04142 Lysosome	Null	Catalysis of the hydrolysis of terminal non-reducing N-acetyl-D-glucosamine residues in N-acetyl-alpha-D-glucosaminides.	0.00479036	ADG1	0.0395685	0.0546446	0.0103235	0.232795	-0.16683	0.594675	0.855375	0.0386123	0.0528623	0.0109603	0.25136	0.864875	0.0456001	0.0651263	0.00939302	0.177774	0.841625	0.0495205	0.0722211	0.00787677	0.134313	0.807125
K09140.K01783	K09140	TSR3	pre-rRNA-processing protein TSR3	Null	Translation, ribosomal structure and biogenesis	COG2042	0.001021	ADG1	0.0387624	0.118003	0.0161544	0.247271	-0.13482	0.619921	0.87375	0.0367973	0.113351	0.0166939	0.269428	0.875875	0.0441275	0.139432	0.01518	0.200485	0.865625	0.0488732	0.154888	0.0142209	0.167394	0.87
K03635.K01783	K03635	MOCS2B, moaE	molybdopterin synthase catalytic subunit [EC:2.8.1.12]	ko00790 Folate biosynthesis*ko01100 Metabolic pathways*ko01240 Biosynthesis of cofactors*ko04122 Sulfur relay system	Coenzyme transport and metabolism	COG0314	0.0015597	ADG1	0.0383624	0.111696	0.0148708	0.238344	-0.163468	0.594211	0.86075	0.0371117	0.106787	0.0146058	0.242664	0.8495	0.0441619	0.129669	0.01275	0.172814	0.833125	0.048557	0.142484	0.0107288	0.130566	0.819
K03708.K01783	K03708	ctsR	transcriptional regulator of stress and heat shock response	Null	Transcription	COG4463	0.00510649	ADG1	0.0391902	0.0525294	0.0121094	0.278873	-0.129202	0.633933	0.899875	0.0380799	0.0508727	0.0123194	0.291923	0.8935	0.0450225	0.0602673	0.0111534	0.221731	0.88175	0.0492671	0.0657194	0.00999403	0.178554	0.884125
K06392.K01783	K06392	spoIIIAC	stage III sporulation protein AC	Null	Null	Null	0.00574949	ADG1	0.03804	0.0639253	0.0103507	0.218472	-0.164247	0.567962	0.84775	0.0365766	0.0611639	0.0102778	0.225326	0.845625	0.0441446	0.076416	0.0111332	0.199775	0.8785	0.0484762	0.0863237	0.0111734	0.175688	0.894
K06393.K01783	K06393	spoIIIAD	stage III sporulation protein AD	Null	Null	Null	0.00484739	ADG1	0.0383089	0.0793859	0.0122712	0.229018	-0.169869	0.568843	0.86425	0.0372346	0.0761769	0.012442	0.245695	0.866125	0.0446428	0.0953716	0.0127755	0.203259	0.88175	0.0489045	0.107694	0.0124914	0.175082	0.89075
K02109.K01783	K02109	ATPF0B, atpF	F-type H+-transporting ATPase subunit b	ko00190 Oxidative phosphorylation*ko00195 Photosynthesis*ko01100 Metabolic pathways	Energy production and conversion	COG0711	0.0319007	ADG1	0.0395543	0.00507535	-0.00514353	-0.375626	-0.692628	0.0132836	0.962	0.0386365	0.00489291	-0.00521095	-0.395104	0.958375	0.0452087	0.00591464	-0.00501235	-0.315538	0.962375	0.04925	0.00654648	-0.0048283	-0.275515	0.965375
K02115.K01783	K02115	ATPF1G, atpG	F-type H+-transporting ATPase subunit gamma	ko00190 Oxidative phosphorylation*ko00195 Photosynthesis*ko01100 Metabolic pathways	Energy production and conversion	COG0224	0.0285645	ADG1	0.037892	0.00811283	-0.00439336	-0.261591	-0.629668	0.133322	0.884375	0.0363142	0.00780919	-0.00440924	-0.27291	0.879375	0.0438504	0.00966106	-0.00454678	-0.225689	0.90025	0.0482844	0.0107097	-0.00456094	-0.205357	0.9165
K02123.K01783	K02123	ATPVI, ntpI, atpI	V/A-type H+/Na+-transporting ATPase subunit I	ko00190 Oxidative phosphorylation*ko01100 Metabolic pathways	Energy production and conversion	COG1269	0.0120366	ADG1	0.0391819	0.0242163	0.00718849	0.244719	-0.154426	0.592909	0.87125	0.0375159	0.0231252	0.00718	0.256009	0.874	0.0445017	0.0290282	0.0064974	0.188153	0.860125	0.0488965	0.0326567	0.00601205	0.154272	0.852875
K03552.K01783	K03552	hjr	holliday junction resolvase Hjr [EC:3.1.22.4]	Null	Replication, recombination and repair	COG1591	0.00130734	ADG1	0.0387605	0.112558	0.0170087	0.268055	-0.152485	0.609778	0.885875	0.0376382	0.106054	0.0172016	0.284799	0.893125	0.0443968	0.137944	0.0160157	0.211055	0.886375	0.0489368	0.155462	0.0149356	0.174942	0.87975
K07450.K01783	K07450	K07450	putative resolvase	Null	Mobilome: prophages, transposons	COG2452	0.0116816	ADG1	0.0406618	0.164021	0.0272367	0.342775	-0.0498015	0.669059	0.9425	0.039711	0.157114	0.0270371	0.356753	0.9405	0.0460983	0.193191	0.0254573	0.27736	0.9405	0.0499068	0.214036	0.024141	0.2372	0.941125
K00170.K01783	K00170	porB	pyruvate ferredoxin oxidoreductase beta subunit [EC:1.2.7.1]	ko00010 Glycolysis / Gluconeogenesis*ko00020 Citrate cycle (TCA cycle)*ko00620 Pyruvate metabolism*ko00633 Nitrotoluene degradation*ko00640 Propanoate metabolism*ko00650 Butanoate metabolism*ko00680 Methane metabolism*ko00720 Carbon fixation pathways in prokaryotes*ko01100 Metabolic pathways*ko01110 Biosynthesis of secondary metabolites*ko01120 Microbial metabolism in diverse environments*ko01200…	Energy production and conversion	COG1013	0.00532786	ADG1	0.039502	0.0514536	0.0142982	0.328017	-0.0592557	0.667999	0.939	0.0379044	0.0497866	0.0148648	0.354451	0.944375	0.0450734	0.0620057	0.0138829	0.266738	0.934875	0.0491363	0.0696134	0.0130779	0.229583	0.93725
K06396.K01783	K06396	spoIIIAG	stage III sporulation protein AG	Null	Null	Null	0.00395247	ADG1	0.0389294	0.110554	0.0168078	0.266777	-0.132994	0.601682	0.895875	0.0378275	0.106971	0.0172157	0.279533	0.899	0.0450704	0.129169	0.0153648	0.205831	0.88	0.0489684	0.14263	0.0139169	0.170315	0.886125
K16926.K01783	K16926	htsT	energy-coupling factor transport system substrate-specific component	Null	Null	Null	0.00219593	ADG1	0.0386072	0.0844045	0.0135167	0.248201	-0.15408	0.602898	0.86725	0.036962	0.0796183	0.0134159	0.259583	0.86725	0.0444271	0.10175	0.0131638	0.20058	0.872	0.0485778	0.113974	0.0126187	0.171545	0.87925
K22082.K01783	K22082	mgsB	methylamine---glutamate N-methyltransferase subunit B [EC:2.1.1.21]	ko00680 Methane metabolism_x000D_ ko01100 Metabolic pathways_x000D_ ko01120 Microbial metabolism in diverse environments	Null	Catalysis of the reaction: L-glutamate + methylammonium = N-methyl-L-glutamate + NH(4)(+).	0.00085601	ADG1	0.0394817	0.133122	0.0190031	0.272043	-0.128368	0.628267	0.894	0.0379908	0.126689	0.0192755	0.291628	0.904125	0.0451019	0.155994	0.0158891	0.196578	0.869625	0.0489526	0.173361	0.013839	0.153954	0.84625
K18704.K01783	K18704	tarL	CDP-ribitol ribitolphosphotransferase / teichoic acid ribitol-phosphate polymerase [EC:2.7.8.14 2.7.8.47]	Null	Cell wall/membrane/envelope biogenesis, Lipid transport and metabolism	COG1887	0.00167941	ADG1	0.0387776	0.133298	0.0167069	0.239544	-0.152414	0.588894	0.870625	0.0375546	0.129397	0.0177368	0.263194	0.887	0.0446602	0.156706	0.0135967	0.168401	0.837625	0.0489802	0.173607	0.0114024	0.125902	0.813
K18830.K01783	K18830	pezA	HTH-type transcriptional regulator / antitoxin PezA	Null	Transcription	COG1396	0.000589243	ADG1	0.0388992	0.142847	0.0195492	0.271791	-0.111141	0.628422	0.899125	0.0375142	0.136828	0.0195628	0.28586	0.90025	0.0444508	0.171285	0.0185898	0.221318	0.89175	0.0492247	0.193271	0.0174983	0.182903	0.894375
K04084.K01783	K04084	dsbD, dipZ	thioredoxin:protein disulfide reductase [EC:1.8.4.16]	Null	Posttranslational modification, protein turnover, chaperones	COG0526	0.00160042	ADG1	0.0396029	1.1728	0.0686443	0.332901	-0.0605334	0.662665	0.939375	0.0382803	1.13285	0.0704514	0.350014	0.942625	0.0449256	1.35614	0.0613279	0.255255	0.922875	0.0491275	1.48765	0.0567441	0.213476	0.918375
K07149.K01783	K07149	K07149	uncharacterized protein	Null	Function unknown	COG2364	0.0198158	ADG1	0.0384668	0.0258611	0.00745881	0.248118	-0.159725	0.590475	0.873125	0.0371948	0.0249565	0.007618	0.26157	0.87975	0.0440553	0.0304288	0.00653282	0.184066	0.849125	0.0486228	0.0339993	0.00566784	0.140446	0.837875
K03297.K01783	K03297	emrE, qac, mmr, smr	small multidrug resistance pump	Null	Defense mechanisms	COG2076	0.00160134	ADG1	0.0399151	0.130291	0.0201699	0.28944	-0.111719	0.643685	0.903	0.0386865	0.122988	0.0200014	0.301348	0.9075	0.04531	0.159401	0.0177142	0.21416	0.888	0.0496003	0.181168	0.0158336	0.171536	0.869875
K08974.K01783	K08974	K08974	putative membrane protein	Null	Function unknown	COG2035	0.00496923	ADG1	0.0396331	0.0523885	0.0109501	0.252442	-0.149284	0.606911	0.87525	0.0383602	0.0498558	0.0111868	0.268248	0.87925	0.0451146	0.0632765	0.00983572	0.190263	0.859625	0.0491755	0.0713186	0.0085632	0.147156	0.839875
K06330.K01783	K06330	cotH	spore coat protein H	Null	Null	Null	0.00791857	ADG1	0.0401154	0.0432917	0.0109201	0.272197	-0.122254	0.61997	0.9	0.0386521	0.0406448	0.0110488	0.286427	0.898375	0.0455639	0.0521835	0.00908988	0.190663	0.8655	0.0492241	0.0592564	0.00774609	0.146651	0.838375
K19405.K01783	K19405	mcsB	protein arginine kinase [EC:2.7.14.1]	Null	Posttranslational modification, protein turnover, chaperones	COG3869	0.00337168	ADG1	0.0390634	0.0678786	0.0124719	0.250729	-0.125785	0.603386	0.883125	0.0372335	0.0642109	0.012528	0.267816	0.890375	0.0448843	0.0817659	0.0120771	0.205866	0.878375	0.0489298	0.0928788	0.0114177	0.173221	0.87975
K19411.K01783	K19411	mcsA	protein arginine kinase activator	Null	Posttranslational modification, protein turnover, chaperones	COG3880	0.00383616	ADG1	0.0392328	0.0612261	0.0135065	0.28774	-0.0957281	0.636654	0.912875	0.0379126	0.0588233	0.0135748	0.298512	0.912	0.0449357	0.0721073	0.0128726	0.233993	0.915375	0.0489398	0.0792221	0.0120405	0.19796	0.9155
K01609.K01783	K01609	trpC	indole-3-glycerol phosphate synthase [EC:4.1.1.48]	ko00400 Phenylalanine, tyrosine and tryptophan biosynthesis*ko01100 Metabolic pathways*ko01110 Biosynthesis of secondary metabolites*ko01230 Biosynthesis of amino acids	Amino acid transport and metabolism	COG0134	0.00898102	ADG1	0.039406	0.0295643	0.00828775	0.250165	-0.168752	0.590429	0.8735	0.0378794	0.0286935	0.00867938	0.271445	0.87975	0.0447341	0.0339401	0.00641641	0.169849	0.82925	0.049298	0.0368286	0.00508632	0.120055	0.788625
K01620.K01783	K01620	ltaE	threonine aldolase [EC:4.1.2.48]	ko00260 Glycine, serine and threonine metabolism*ko01100 Metabolic pathways*ko01110 Biosynthesis of secondary metabolites*ko01120 Microbial metabolism in diverse environments*ko01230 Biosynthesis of amino acids	Amino acid transport and metabolism	COG2008	0.0250867	ADG1	0.0388846	0.00752975	-0.00421363	-0.260152	-0.618704	0.141869	0.8825	0.0376888	0.00705892	-0.00410129	-0.267479	0.877	0.0447028	0.00915516	-0.00424331	-0.215927	0.8865	0.0491558	0.0104812	-0.00411085	-0.186628	0.896375
K02493.K01783	K02493	hemK, prmC, HEMK	release factor glutamine methyltransferase [EC:2.1.1.297]	Null	Translation, ribosomal structure and biogenesis	COG2890	0.0303413	ADG1	0.038684	0.00505395	-0.00338216	-0.255308	-0.63371	0.186207	0.862	0.0373205	0.00486665	-0.00322056	-0.251681	0.85725	0.0446374	0.00577486	-0.00362693	-0.231606	0.89425	0.0490198	0.00631108	-0.00373986	-0.218264	0.92375
K06384.K01783	K06384	spoIIM	stage II sporulation protein M	Null	Cell cycle control, cell division, chromosome partitioning	COG1300	0.00459169	ADG1	0.0392102	0.0500809	0.0103877	0.244699	-0.147468	0.595182	0.87525	0.0376525	0.0481396	0.0109003	0.267834	0.88025	0.0448837	0.0593251	0.0092305	0.184278	0.85425	0.0490109	0.0660233	0.00804806	0.144725	0.838375
K01644.K01783	K01644	citE	citrate lyase subunit beta / citryl-CoA lyase [EC:4.1.3.34]	ko02020 Two-component system	Carbohydrate transport and metabolism	COG2301	0.00580068	ADG1	0.0383895	0.0421128	0.00863482	0.223444	-0.195358	0.561325	0.8515	0.037218	0.0399526	0.0086884	0.235135	0.86325	0.0439939	0.0516007	0.008256	0.177602	0.848125	0.04861	0.0587085	0.00770732	0.147767	0.83875
K03429.K01783	K03429	ugtP	processive 1,2-diacylglycerol beta-glucosyltransferase [EC:2.4.1.315]	ko00561 Glycerolipid metabolism*ko01100 Metabolic pathways	Cell wall/membrane/envelope biogenesis	COG0707	0.00358871	ADG1	0.0399971	0.10193	0.0177641	0.290501	-0.103711	0.627104	0.913	0.0382932	0.0963768	0.0177125	0.303512	0.91275	0.045324	0.125335	0.0172877	0.237083	0.915625	0.0492677	0.144099	0.0171855	0.208278	0.917375
K03465.K01783	K03465	thyX, thy1	thymidylate synthase (FAD) [EC:2.1.1.148]	ko00240 Pyrimidine metabolism*ko00670 One carbon pool by folate*ko01100 Metabolic pathways	Nucleotide transport and metabolism	COG1351	0.0119166	ADG1	0.040428	0.0403664	0.00963648	0.246006	-0.138101	0.616586	0.8705	0.039419	0.0388121	0.0101199	0.269464	0.883875	0.046041	0.0482426	0.00851497	0.186805	0.85525	0.0497752	0.0539238	0.0076105	0.148838	0.841
K04794.K01783	K04794	PTH2	peptidyl-tRNA hydrolase, PTH2 family [EC:3.1.1.29]	Null	Translation, ribosomal structure and biogenesis	COG1990	0.00309125	ADG1	0.039022	0.0560397	0.0119659	0.268292	-0.128587	0.608429	0.893375	0.0379949	0.0534822	0.0120585	0.280782	0.897125	0.044546	0.06788	0.0107239	0.199652	0.874875	0.0488267	0.0773264	0.0103468	0.171029	0.87075
K10532.K01783	K10532	HGSNAT	heparan-alpha-glucosaminide N-acetyltransferase [EC:2.3.1.78]	ko00531 Glycosaminoglycan degradation_x000D_ ko01100 Metabolic pathways_x000D_ ko04142 Lysosome	Null	Catalysis of the reaction: acetyl-CoA + heparan alpha-D-glucosaminide = CoA + heparan N-acetyl-alpha-D-glucosaminide.	0.00646225	ADG1	0.0415094	0.0376961	0.0140891	0.366144	-0.0273808	0.664011	0.957375	0.0405659	0.0372159	0.0147356	0.390172	0.966125	0.0465455	0.0427517	0.0116799	0.268003	0.936875	0.0502423	0.0455624	0.00976884	0.209505	0.915625
K09125.K01783	K09125	yhhQ	queuosine precursor transporter	Null	Function unknown	COG1738	0.0169449	ADG1	0.0395316	0.014023	0.00601672	0.265744	-0.147164	0.62267	0.8815	0.0382698	0.0133909	0.00592549	0.274708	0.886625	0.0452292	0.0165631	0.00529306	0.198855	0.868375	0.0495328	0.0184016	0.00474394	0.160995	0.8515
K00077.K01783	K00077	panE, apbA	2-dehydropantoate 2-reductase [EC:1.1.1.169]	ko00770 Pantothenate and CoA biosynthesis*ko01100 Metabolic pathways*ko01110 Biosynthesis of secondary metabolites*ko01240 Biosynthesis of cofactors	Coenzyme transport and metabolism	COG1893	0.020027	ADG1	0.0384924	0.0159364	-0.0054174	-0.227795	-0.614175	0.166399	0.84525	0.0372902	0.0152534	-0.00525601	-0.230431	0.835625	0.0447221	0.0189751	-0.00560013	-0.194766	0.864875	0.0489488	0.0212855	-0.00569352	-0.179262	0.8815
K03147.K01783	K03147	thiC	phosphomethylpyrimidine synthase [EC:4.1.99.17]	ko00730 Thiamine metabolism*ko01100 Metabolic pathways*ko01240 Biosynthesis of cofactors	Coenzyme transport and metabolism	COG0422	0.0113708	ADG1	0.0390354	0.0258961	0.00707869	0.23425	-0.187434	0.579315	0.8545	0.0382129	0.0245979	0.00751619	0.256392	0.870875	0.044837	0.0308661	0.00641252	0.176747	0.846375	0.0492018	0.0347089	0.00558664	0.138774	0.81825
K03154.K01783	K03154	thiS	sulfur carrier protein	ko04122 Sulfur relay system	Coenzyme transport and metabolism	COG2104	0.0184111	ADG1	0.0391418	0.0125348	0.00756809	0.352888	-0.0580643	0.653736	0.947875	0.0381286	0.0119944	0.00744755	0.364194	0.94925	0.044942	0.0151777	0.00709008	0.277528	0.946875	0.0489926	0.0171019	0.00669425	0.235007	0.945125
K09690.K01783	K09690	ABC-2.LPSE.P	lipopolysaccharide transport system permease protein	ko02010 ABC transporters	Carbohydrate transport and metabolism, Cell wall/membrane/envelope biogenesis	COG1682	0.0105873	ADG1	0.0380052	0.0178049	0.00620377	0.249241	-0.151184	0.584888	0.88125	0.036751	0.0168829	0.00608447	0.254226	0.873875	0.04421	0.0217403	0.00640992	0.214019	0.89275	0.0483654	0.0246486	0.00656733	0.193298	0.906875
K02315.K01783	K02315	dnaC	DNA replication protein DnaC	Null	Replication, recombination and repair	COG1484	0.0115432	ADG1	0.0429991	0.0710819	0.0193443	0.362012	-0.020703	0.692649	0.951	0.0417026	0.0687595	0.0197666	0.384107	0.959375	0.0475643	0.0786658	0.016361	0.2768	0.938875	0.0509541	0.0836154	0.0136241	0.212148	0.91775
K11070.K01783	K11070	potC	spermidine/putrescine transport system permease protein	ko02010 ABC transporters	Amino acid transport and metabolism	COG1177	0.0069462	ADG1	0.0382385	0.0316133	0.0074213	0.222052	-0.189851	0.562653	0.854625	0.0370062	0.0305448	0.0077341	0.238702	0.8595	0.0443342	0.0378714	0.0067587	0.169952	0.838375	0.0485444	0.0422744	0.0062725	0.142216	0.83725
K02019.K01783	K02019	modE	molybdate transport system regulatory protein	Null	Transcription	COG2005	0.00329377	ADG1	0.0385741	0.0810243	0.014055	0.261708	-0.138674	0.609716	0.888375	0.037156	0.0792459	0.0141726	0.276395	0.889	0.0444235	0.0921291	0.0118136	0.192411	0.856	0.0487041	0.100263	0.0108732	0.158953	0.859
K00788.K01783	K00788	thiE	thiamine-phosphate pyrophosphorylase [EC:2.5.1.3]	ko00730 Thiamine metabolism*ko01100 Metabolic pathways*ko01240 Biosynthesis of cofactors	Coenzyme transport and metabolism	COG0352	0.0123946	ADG1	0.0389451	0.0217577	0.00854136	0.303793	-0.0720397	0.636691	0.92975	0.0379699	0.0210237	0.00895652	0.328032	0.93025	0.0446585	0.0249627	0.00750901	0.230462	0.90575	0.0489496	0.0271429	0.0065609	0.184328	0.893875
K02049.K01783	K02049	ABC.SN.A	NitT/TauT family transport system ATP-binding protein	Null	Inorganic ion transport and metabolism	COG1116	0.00582067	ADG1	0.0392707	0.045869	0.0119536	0.294002	-0.10935	0.630366	0.912	0.0380784	0.0432443	0.0118326	0.302752	0.91375	0.0451873	0.0567789	0.0110582	0.224573	0.898375	0.0490103	0.0644282	0.0101863	0.185723	0.898375
K07271.K01783	K07271	licD	lipopolysaccharide cholinephosphotransferase [EC:2.7.8.-]	Null	Lipid transport and metabolism	COG3475	0.0533769	ADG1	0.0391435	0.0106004	0.00543131	0.277202	-0.102842	0.633322	0.9075	0.0378402	0.0102099	0.0057311	0.301223	0.910625	0.0446464	0.0120072	0.00454777	0.199869	0.87025	0.048563	0.0129542	0.00377267	0.153393	0.842375
K00441.K01783	K00441	frhB	coenzyme F420 hydrogenase subunit beta [EC:1.12.98.1]	ko00680 Methane metabolism*ko01100 Metabolic pathways*ko01120 Microbial metabolism in diverse environments	Energy production and conversion	COG1035	0.00294081	ADG1	0.0392989	0.0962397	0.0149557	0.253295	-0.154826	0.634509	0.868625	0.0384372	0.0938587	0.0158513	0.27397	0.8705	0.0447803	0.114092	0.0133624	0.19346	0.847	0.049233	0.124873	0.0113923	0.148156	0.835625
K00986.K01783	K00986	ltrA	RNA-directed DNA polymerase [EC:2.7.7.49]	Null	Mobilome: prophages, transposons	COG3344	0.0793001	ADG1	0.0412432	0.0271955	0.0101526	0.314819	-0.0916792	0.640973	0.92525	0.0399466	0.0264979	0.0101917	0.325889	0.9285	0.045987	0.0285302	0.00776759	0.221174	0.8845	0.0498228	0.0295344	0.00622323	0.164317	0.853125
K07455.K01783	K07455	recT	recombination protein RecT	Null	Replication, recombination and repair	COG3723	0.00241505	ADG1	0.0396578	0.105154	0.0166904	0.268875	-0.133874	0.610517	0.896625	0.0384487	0.101049	0.0170676	0.284928	0.897375	0.0453574	0.126512	0.0152608	0.206863	0.882625	0.0492698	0.14102	0.0140285	0.171395	0.874125
K03587.K01783	K03587	ftsI	cell division protein FtsI (penicillin-binding protein 3) [EC:3.4.16.4]	ko00550 Peptidoglycan biosynthesis*ko01501 beta-Lactam resistance	Cell cycle control, cell division, chromosome partitioning, Cell wall/membrane/envelope biogenesis	COG0768	0.00781178	ADG1	0.0385381	0.0493325	-0.0130279	-0.312064	-0.654297	0.0742467	0.93	0.0373744	0.0464071	-0.0126763	-0.316656	0.923125	0.0443838	0.0599426	-0.0136808	-0.273051	0.937375	0.0488125	0.0681463	-0.01419	-0.25059	0.9565
K23242.K01783	K23242	mntP	manganese efflux pump family protein	Null	Inorganic ion transport and metabolism	COG1971	0.0253288	ADG1	0.0380281	0.0101148	0.00450624	0.239558	-0.159672	0.602614	0.864125	0.0369362	0.00974455	0.00454454	0.249307	0.86875	0.0440771	0.0116471	0.00401757	0.183766	0.8445	0.048554	0.012754	0.00371816	0.153731	0.8475
K19265.K01783	K19265	gpr	L-glyceraldehyde 3-phosphate reductase [EC:1.1.1.-]	Null	General function prediction only	COG0667	0.0150373	ADG1	0.0389602	0.0184075	-0.00572843	-0.223926	-0.585609	0.198181	0.846875	0.0379161	0.0173579	-0.00576365	-0.23719	0.83825	0.0448328	0.0226544	-0.0058645	-0.187983	0.8455	0.0490541	0.0254654	-0.00566341	-0.164283	0.864125
K01934.K01783	K01934	MTHFS	5-formyltetrahydrofolate cyclo-ligase [EC:6.3.3.2]	ko00670 One carbon pool by folate*ko01100 Metabolic pathways	Coenzyme transport and metabolism	COG0212	0.0269275	ADG1	0.0395795	0.00509066	0.00343555	0.254148	-0.167019	0.611852	0.870875	0.0380605	0.00488309	0.00348467	0.265718	0.866875	0.0452835	0.00599569	0.00280456	0.174692	0.826875	0.0491458	0.00661086	0.00234693	0.134451	0.803375
K00169.K01783	K00169	porA	pyruvate ferredoxin oxidoreductase alpha subunit [EC:1.2.7.1]	ko00010 Glycolysis / Gluconeogenesis*ko00020 Citrate cycle (TCA cycle)*ko00620 Pyruvate metabolism*ko00633 Nitrotoluene degradation*ko00640 Propanoate metabolism*ko00650 Butanoate metabolism*ko00680 Methane metabolism*ko00720 Carbon fixation pathways in prokaryotes*ko01100 Metabolic pathways*ko01110 Biosynthesis of secondary metabolites*ko01120 Microbial metabolism in diverse environments*ko01200…	Energy production and conversion	COG0674	0.00517559	ADG1	0.0386717	0.0585565	0.0117609	0.256778	-0.162874	0.610761	0.880875	0.0373999	0.0554122	0.011949	0.276717	0.880875	0.0443022	0.0717271	0.0120661	0.220614	0.891625	0.0489462	0.0809366	0.0118407	0.192957	0.8965
K00171.K01783	K00171	porD	pyruvate ferredoxin oxidoreductase delta subunit [EC:1.2.7.1]	ko00010 Glycolysis / Gluconeogenesis*ko00020 Citrate cycle (TCA cycle)*ko00620 Pyruvate metabolism*ko00633 Nitrotoluene degradation*ko00640 Propanoate metabolism*ko00650 Butanoate metabolism*ko00680 Methane metabolism*ko00720 Carbon fixation pathways in prokaryotes*ko01100 Metabolic pathways*ko01110 Biosynthesis of secondary metabolites*ko01120 Microbial metabolism in diverse environments*ko01200…	Energy production and conversion	COG1144	0.00553042	ADG1	0.0385107	0.0546798	0.0117664	0.266096	-0.128674	0.617435	0.885125	0.0372404	0.0525995	0.0116264	0.276462	0.890375	0.0442193	0.0655005	0.0110286	0.211877	0.887875	0.0489133	0.0726791	0.0106252	0.180651	0.898125
K00172.K01783	K00172	porC, porG	pyruvate ferredoxin oxidoreductase gamma subunit [EC:1.2.7.1]	ko00010 Glycolysis / Gluconeogenesis*ko00020 Citrate cycle (TCA cycle)*ko00620 Pyruvate metabolism*ko00633 Nitrotoluene degradation*ko00640 Propanoate metabolism*ko00650 Butanoate metabolism*ko00680 Methane metabolism*ko00720 Carbon fixation pathways in prokaryotes*ko01100 Metabolic pathways*ko01110 Biosynthesis of secondary metabolites*ko01120 Microbial metabolism in diverse environments*ko01200…	Energy production and conversion	COG1014	0.00585122	ADG1	0.0390264	0.0560063	0.0149098	0.33106	-0.0541775	0.668215	0.940875	0.0378635	0.0544687	0.0152054	0.349993	0.93975	0.0446979	0.0661286	0.0140091	0.266455	0.93275	0.0490313	0.0729347	0.0134108	0.228263	0.937
K02921.K01783	K02921	RP-L37Ae, RPL37A	large subunit ribosomal protein L37Ae	ko03010 Ribosome*ko05171 Coronavirus disease - COVID-19	Translation, ribosomal structure and biogenesis	COG1997	0.00164983	ADG1	0.0387987	0.16564	0.0179414	0.234284	-0.160449	0.603894	0.86275	0.0370944	0.15489	0.0177529	0.244545	0.85325	0.0444101	0.204967	0.0182276	0.197362	0.86625	0.0489255	0.23586	0.018214	0.172338	0.883875
K06390.K01783	K06390	spoIIIAA	stage III sporulation protein AA	Null	Cell cycle control, cell division, chromosome partitioning	COG3854	0.00392804	ADG1	0.0392126	0.132542	0.0191269	0.273129	-0.113489	0.628858	0.89825	0.0379362	0.127856	0.0193003	0.289408	0.905125	0.0447601	0.156508	0.0189482	0.233226	0.90525	0.0490619	0.173584	0.0179253	0.198658	0.91
K06394.K01783	K06394	spoIIIAE	stage III sporulation protein AE	Null	Null	Null	0.00441469	ADG1	0.0385308	0.112856	0.0142125	0.225587	-0.167564	0.582062	0.85375	0.037387	0.107842	0.014359	0.237285	0.851875	0.0447719	0.133724	0.013995	0.185323	0.860875	0.0490166	0.149527	0.0136572	0.161624	0.870625
K18678.K01783	K18678	VTE5	phytol kinase [EC:2.7.1.182]	Null	Posttranslational modification, protein turnover, chaperones	COG0170	0.00193859	ADG1	0.0396767	0.0848303	0.0165018	0.296566	-0.0726478	0.642763	0.92525	0.0388032	0.0805189	0.0170121	0.316305	0.923875	0.0450917	0.103701	0.015411	0.230962	0.906375	0.0495434	0.116502	0.0135841	0.181795	0.885375
K02966.K01783	K02966	RP-S19e, RPS19	small subunit ribosomal protein S19e	ko03010 Ribosome*ko05171 Coronavirus disease - COVID-19	Translation, ribosomal structure and biogenesis	COG2238	0.00207568	ADG1	0.0384466	0.168962	0.017309	0.223234	-0.163047	0.593955	0.854125	0.0369421	0.161573	0.0170353	0.23075	0.85025	0.0444243	0.21003	0.017903	0.18927	0.8535	0.0485169	0.240843	0.0165607	0.157132	0.855625
K02991.K01783	K02991	RP-S6e, RPS6	small subunit ribosomal protein S6e	ko01521 EGFR tyrosine kinase inhibitor resistance*ko03010 Ribosome*ko04066 HIF-1 signaling pathway*ko04150 mTOR signaling pathway*ko04151 PI3K-Akt signaling pathway*ko04371 Apelin signaling pathway*ko04714 Thermogenesis*ko04910 Insulin signaling pathway*ko05171 Coronavirus disease - COVID-19*ko05205 Proteoglycans in cancer	Translation, ribosomal structure and biogenesis	COG2125	0.0014692	ADG1	0.039159	0.181991	0.0235563	0.289869	-0.120992	0.632845	0.904	0.0377169	0.174592	0.0232145	0.301445	0.9055	0.0448551	0.22099	0.0229056	0.236737	0.913625	0.0489623	0.245369	0.0219138	0.203483	0.91125
K02995.K01783	K02995	RP-S8e, RPS8	small subunit ribosomal protein S8e	ko03010 Ribosome*ko05171 Coronavirus disease - COVID-19	Translation, ribosomal structure and biogenesis	COG2007	0.00179768	ADG1	0.038179	0.202145	0.0207957	0.250052	-0.141756	0.617079	0.879375	0.0372375	0.189608	0.0208409	0.259283	0.87425	0.0439946	0.248288	0.0218197	0.212966	0.89425	0.0487453	0.285372	0.022604	0.197715	0.91
K03120.K01783	K03120	TBP, tbp	transcription initiation factor TFIID TATA-box-binding protein	ko03022 Basal transcription factors*ko05016 Huntington disease*ko05017 Spinocerebellar ataxia*ko05165 Human papillomavirus infection*ko05166 Human T-cell leukemia virus 1 infection*ko05203 Viral carcinogenesis	Null	Null	0.00194308	ADG1	0.0382588	0.195894	0.0185229	0.225324	-0.176018	0.593943	0.850875	0.0368754	0.183252	0.0187726	0.238165	0.856125	0.0440726	0.247027	0.0203445	0.200645	0.877125	0.0488471	0.288729	0.021405	0.185298	0.892375
K06402.K01783	K06402	spoIVFB	stage IV sporulation protein FB [EC:3.4.24.-]	Null	Posttranslational modification, protein turnover, chaperones	COG1994	0.002784	ADG1	0.0402063	0.103218	0.0235639	0.379994	-0.000193363	0.682098	0.964375	0.0386868	0.100224	0.023701	0.391933	0.967625	0.0458646	0.120824	0.0222553	0.307666	0.965375	0.0496418	0.132752	0.0214417	0.268229	0.970125
K01847.K01783	K01847	MUT	methylmalonyl-CoA mutase [EC:5.4.99.2]	ko00280 Valine, leucine and isoleucine degradation*ko00630 Glyoxylate and dicarboxylate metabolism*ko00640 Propanoate metabolism*ko00720 Carbon fixation pathways in prokaryotes*ko01100 Metabolic pathways*ko01120 Microbial metabolism in diverse environments*ko01200 Carbon metabolism	Null	Catalysis of the reaction: (R)-methylmalonyl-CoA = succinyl-CoA.	0.006407	ADG1	0.0400172	0.0731654	-0.0116261	-0.224591	-0.581611	0.185075	0.84575	0.0392314	0.0700311	-0.0126617	-0.249406	0.864875	0.0462286	0.0896012	-0.0098034	-0.15893	0.8115	0.0494087	0.100969	-0.00788325	-0.113206	0.773125
K06012.K01783	K06012	gpr	spore protease [EC:3.4.24.78]	Null	Null	Null	0.0056379	ADG1	0.0389776	0.10979	0.014768	0.231708	-0.203171	0.589274	0.8465	0.0373275	0.105309	0.01461	0.242521	0.860875	0.0451937	0.126992	0.0149579	0.201773	0.868375	0.0489666	0.139895	0.0149395	0.183749	0.891625
K08676.K01783	K08676	tri	tricorn protease [EC:3.4.21.-]	Null	Null	Null	0.0062213	ADG1	0.039848	0.0738559	0.0123561	0.239083	-0.170368	0.61945	0.859375	0.0386474	0.0694394	0.0128855	0.260605	0.85775	0.0456466	0.0901206	0.0112992	0.182455	0.838375	0.0492694	0.100858	0.00998277	0.14513	0.829125
K02379.K01783	K02379	fdhD	FdhD protein	Null	Energy production and conversion	COG1526	0.00236797	ADG1	0.0386129	0.118813	0.0175289	0.268395	-0.132538	0.614133	0.896625	0.0371387	0.116129	0.0180472	0.289823	0.89575	0.0443663	0.136491	0.0148516	0.196069	0.86925	0.0484572	0.146825	0.0129655	0.158503	0.852875
K02221.K01783	K02221	yggT	YggT family protein	Null	Function unknown	COG0762	0.00599182	ADG1	0.0385038	0.0905526	-0.013489	-0.238339	-0.612297	0.154731	0.86525	0.0368196	0.0874252	-0.0139056	-0.255426	0.867	0.0443189	0.107869	-0.0139005	-0.206148	0.871	0.0486843	0.11966	-0.0137902	-0.18246	0.88475
K05881.K01783	K05881	dhaM	phosphoenolpyruvate---glycerone phosphotransferase subunit DhaM [EC:2.7.1.121]	ko00561 Glycerolipid metabolism*ko01100 Metabolic pathways	Signal transduction mechanisms	COG3412	0.00220239	ADG1	0.03927	0.0768945	0.0133329	0.250117	-0.149924	0.607832	0.87625	0.0376677	0.0734376	0.0131026	0.260801	0.87525	0.0446052	0.0925557	0.0118169	0.188213	0.856375	0.0488381	0.10504	0.0106845	0.15186	0.84475
K06406.K01783	K06406	spoVAD	stage V sporulation protein AD	Null	Null	Null	0.00509887	ADG1	0.0393401	0.125499	0.0161148	0.240103	-0.155786	0.610329	0.861125	0.0384149	0.123641	0.0169074	0.255908	0.859625	0.0454476	0.144556	0.0155606	0.198139	0.86675	0.0495574	0.158045	0.0142372	0.165105	0.862375
K06382.K01783	K06382	spoIIE	stage II sporulation protein E [EC:3.1.3.16]	Null	Signal transduction mechanisms, Transcription	COG2208	0.00471525	ADG1	0.0401348	0.125695	0.0215721	0.316376	-0.0949031	0.628371	0.93025	0.038882	0.120754	0.0218848	0.329683	0.92925	0.0459892	0.145752	0.0207446	0.258661	0.930125	0.0496028	0.160866	0.0188966	0.216052	0.92525
K02984.K01783	K02984	RP-S3Ae, RPS3A	small subunit ribosomal protein S3Ae	ko03010 Ribosome*ko05171 Coronavirus disease - COVID-19	Translation, ribosomal structure and biogenesis	COG1890	0.00200222	ADG1	0.0384595	0.19371	0.0214903	0.257973	-0.143729	0.606407	0.889875	0.0368491	0.184449	0.020887	0.266895	0.876625	0.0445295	0.239035	0.0227082	0.227067	0.90025	0.0489629	0.272558	0.0232883	0.207677	0.91425
K06965.K01783	K06965	PELO, DOM34, pelA	protein pelota	ko03015 mRNA surveillance pathway	Translation, ribosomal structure and biogenesis	COG1537	0.000790377	ADG1	0.0390261	0.179592	0.0198803	0.250493	-0.160869	0.608546	0.87375	0.0372753	0.174026	0.0204564	0.266011	0.878	0.0447239	0.208473	0.0185398	0.199014	0.866625	0.048705	0.231066	0.0168516	0.160789	0.859875
K07466.K01783	K07466	RFA1, RPA1, rpa	replication factor A1	ko03030 DNA replication*ko03420 Nucleotide excision repair*ko03430 Mismatch repair*ko03440 Homologous recombination*ko03460 Fanconi anemia pathway	Replication, recombination and repair	COG1599	0.00199037	ADG1	0.0390021	0.183611	0.0251561	0.309224	-0.089901	0.634371	0.931	0.0374933	0.174173	0.0256228	0.330011	0.931	0.0447472	0.224387	0.0254055	0.258723	0.935375	0.0488744	0.255597	0.02522	0.22879	0.938875
K06295.K01783	K06295	gerKA	spore germination protein KA	Null	Null	Null	0.00488714	ADG1	0.0402118	0.146165	0.0224638	0.302197	-0.0866113	0.636474	0.91825	0.0389579	0.14154	0.0220469	0.30908	0.91625	0.0459142	0.163693	0.0205227	0.243371	0.9165	0.0496438	0.17535	0.0184585	0.202745	0.908375
K07561.K01783	K07561	DPH1, dph2	2-(3-amino-3-carboxypropyl)histidine synthase [EC:2.5.1.108]	Null	Translation, ribosomal structure and biogenesis	COG1736	0.00103711	ADG1	0.038725	0.151784	0.0184622	0.250817	-0.162778	0.60019	0.882375	0.0374512	0.144385	0.0195809	0.274982	0.882875	0.0448131	0.181842	0.0170774	0.196078	0.85875	0.0489162	0.205182	0.0156969	0.158687	0.853375
K00203.K01783	K00203	fwdD, fmdD	formylmethanofuran dehydrogenase subunit D [EC:1.2.7.12]	ko00680 Methane metabolism*ko01100 Metabolic pathways*ko01120 Microbial metabolism in diverse environments*ko01200 Carbon metabolism	Energy production and conversion	COG1153	0.0015346	ADG1	0.039224	0.146512	0.0190528	0.259374	-0.153029	0.605894	0.886875	0.0376642	0.141061	0.0192584	0.280668	0.881875	0.0444368	0.172107	0.0164042	0.191919	0.8515	0.0488081	0.189968	0.014062	0.149699	0.840625
K09738.K01783	K09738	K09738	uncharacterized protein	Null	Function unknown	COG2090	0.000738962	ADG1	0.0384418	0.202084	0.0201049	0.23392	-0.195031	0.600411	0.85025	0.0371623	0.195306	0.01986	0.245273	0.845625	0.0443311	0.236785	0.0172908	0.173669	0.825125	0.0486894	0.261855	0.0160415	0.145209	0.82475
K14092.K01783	K14092	ehaA	energy-converting hydrogenase A subunit A	Null	Energy production and conversion	COG4042	0.000930228	ADG1	0.0394115	0.162518	0.0209146	0.274308	-0.140282	0.610238	0.897125	0.0385537	0.157759	0.0217742	0.288667	0.896125	0.0454313	0.189399	0.0185078	0.205227	0.8815	0.0493317	0.20897	0.0158768	0.15994	0.8635
K15429.K01783	K15429	TRM5, TRMT5	tRNA (guanine37-N1)-methyltransferase [EC:2.1.1.228]	Null	Translation, ribosomal structure and biogenesis	COG2520	0.000722829	ADG1	0.039077	0.206162	0.0258736	0.296834	-0.10116	0.650366	0.911875	0.0375387	0.196144	0.0252525	0.307334	0.910875	0.0449457	0.247589	0.0238587	0.232736	0.903625	0.0492782	0.277023	0.0223253	0.195131	0.90775
K19817.K01783	K19817	fprA	coenzyme F420H2 oxidase [EC:1.5.3.22]	Null	Energy production and conversion	COG0426	0.00163058	ADG1	0.039875	0.217743	0.0258846	0.291913	-0.121019	0.636107	0.906875	0.0387201	0.210253	0.0270721	0.315084	0.91425	0.0456416	0.247407	0.0219114	0.211653	0.882875	0.0498466	0.265846	0.0174487	0.155843	0.85025
K17884.K01783	K17884	E2.7.8.39	archaetidylinositol phosphate synthase [EC:2.7.8.39]	Null	Lipid transport and metabolism	COG0558	0.000855693	ADG1	0.0392457	0.149277	0.0183868	0.25076	-0.165839	0.59904	0.874625	0.038361	0.145341	0.0197675	0.27688	0.885375	0.044985	0.173272	0.0146865	0.17192	0.8255	0.0488734	0.18927	0.0119474	0.126016	0.7925
K03741.K01783	K03741	arsC	arsenate reductase (thioredoxin) [EC:1.20.4.4]	Null	Signal transduction mechanisms	COG0394	0.00491771	ADG1	0.0386196	0.343179	-0.0264633	-0.242261	-0.589869	0.167609	0.86775	0.0372797	0.331939	-0.0279494	-0.261056	0.872	0.0445754	0.386132	-0.0258556	-0.203138	0.873375	0.0490092	0.419455	-0.025496	-0.18293	0.886625
K02071.K01783	K02071	metN	D-methionine transport system ATP-binding protein	ko02010 ABC transporters	Amino acid transport and metabolism	COG1135	0.00106923	ADG1	0.0385489	0.158061	-0.0176351	-0.236447	-0.613975	0.179707	0.849625	0.0369157	0.152142	-0.0175248	-0.244712	0.855375	0.0444982	0.18106	-0.0200885	-0.230238	0.89675	0.048851	0.199346	-0.0211277	-0.21968	0.926125
K01523.K01783	K01523	hisE	phosphoribosyl-ATP pyrophosphohydrolase [EC:3.6.1.31]	ko00340 Histidine metabolism*ko01100 Metabolic pathways*ko01110 Biosynthesis of secondary metabolites*ko01230 Biosynthesis of amino acids	Amino acid transport and metabolism	COG0140	0.000919587	ADG1	0.0382867	0.32558	0.0293487	0.27576	-0.117291	0.622991	0.90025	0.0372317	0.309988	0.0293896	0.285393	0.89925	0.0442378	0.395209	0.0294464	0.228849	0.913625	0.0486935	0.4479	0.029791	0.206465	0.921
K17462.K01783	K17462	yrrT	putative AdoMet-dependent methyltransferase [EC:2.1.1.-]	ko00270 Cysteine and methionine metabolism*ko01100 Metabolic pathways*ko01230 Biosynthesis of amino acids	Secondary metabolites biosynthesis, transport and catabolism, General function prediction only	COG0500	0.0014079	ADG1	0.0383113	0.160359	-0.0194647	-0.258745	-0.60498	0.157759	0.88175	0.0373286	0.151093	-0.0197674	-0.276969	0.89	0.0442717	0.19737	-0.0196613	-0.215556	0.88875	0.0489555	0.22595	-0.0200632	-0.195914	0.909875
K08979.K01783	K08979	K08979	putative membrane protein	Null	Lipid transport and metabolism	COG3356	0.000884829	ADG1	0.0391819	0.406105	0.037517	0.310462	-0.0755319	0.653459	0.92325	0.0373646	0.382415	0.0379898	0.329898	0.932875	0.044277	0.499459	0.0363731	0.25146	0.925	0.0478264	0.567967	0.0346632	0.213278	0.92525
K03234.K01783	K03234	EEF2	elongation factor 2	ko04152 AMPK signaling pathway*ko04921 Oxytocin signaling pathway	Null	Functions in chain elongation during polypeptide synthesis at the ribosome.	0.00140989	ADG1	0.0388945	0.584083	0.0357635	0.246711	-0.158163	0.619111	0.865	0.0379069	0.557717	0.0354714	0.256781	0.861875	0.0450929	0.707599	0.0371269	0.214211	0.876125	0.049077	0.785144	0.0367114	0.192812	0.8965
K11264.K01783	K11264	scpB, mmcD	methylmalonyl-CoA decarboxylase [EC:4.1.1.-]	ko00640 Propanoate metabolism*ko01100 Metabolic pathways	Lipid transport and metabolism	COG1024	0.00131313	ADG1	0.041643	0.641924	-0.0418263	-0.266978	-0.597225	0.148513	0.885	0.041084	0.620682	-0.0431069	-0.28074	0.88975	0.0463745	0.742485	-0.0335643	-0.184318	0.8525	0.0499116	0.823628	-0.0267379	-0.133496	0.81725
K07115.K01783	K07115	rlmJ	23S rRNA (adenine2030-N6)-methyltransferase [EC:2.1.1.266]	Null	Translation, ribosomal structure and biogenesis	COG2961	0.00212098	ADG1	0.039263	0.490811	0.0331686	0.247857	-0.156606	0.572408	0.878	0.0380373	0.46364	0.0335212	0.263494	0.8805	0.0448904	0.613275	0.0280538	0.175207	0.844125	0.0488602	0.703284	0.0249947	0.137014	0.83175
K02521.K01783	K02521	ilvY	LysR family transcriptional regulator, positive regulator for ilvC	Null	Transcription	COG0583	0.00343678	ADG1	0.0391282	0.568522	0.0347217	0.241391	-0.181306	0.583544	0.865125	0.0377523	0.539775	0.0350439	0.259404	0.871	0.0448691	0.691783	0.0320636	0.186464	0.856375	0.0490198	0.789339	0.0294154	0.152536	0.83975
K17680.K01783	K17680	PEO1	twinkle protein [EC:3.6.4.12]	ko05017 Spinocerebellar ataxia	Null	Catalysis of the reaction: ATP + H2O = ADP + phosphate; drives the unwinding of the DNA helix in the direction 5' to 3'.	0.00112079	ADG1	0.0385556	0.670999	0.0371951	0.243187	-0.161944	0.615454	0.863875	0.0372331	0.640301	0.0380274	0.25841	0.865375	0.0443123	0.816552	0.0353391	0.192016	0.855375	0.048733	0.914551	0.0336157	0.164087	0.8655
K13498.K01783	K13498	trpCF	indole-3-glycerol phosphate synthase / phosphoribosylanthranilate isomerase [EC:4.1.1.48 5.3.1.24]	ko00400 Phenylalanine, tyrosine and tryptophan biosynthesis*ko01100 Metabolic pathways*ko01110 Biosynthesis of secondary metabolites*ko01230 Biosynthesis of amino acids	Amino acid transport and metabolism	COG0134	0.00214409	ADG1	0.039051	0.611762	0.0363672	0.241988	-0.166514	0.582325	0.86575	0.0376846	0.580604	0.036733	0.259339	0.876125	0.0449537	0.767283	0.033533	0.185256	0.855125	0.0489307	0.886836	0.0304837	0.149396	0.846625
K20542.K01783	K20542	bcsZ	endoglucanase [EC:3.2.1.4]	Null	Carbohydrate transport and metabolism	COG3405	0.00058036	ADG1	0.0385074	0.870507	0.0421602	0.240436	-0.16467	0.608084	0.86525	0.0374841	0.828627	0.0433028	0.257982	0.8695	0.0448603	1.03453	0.0397707	0.189769	0.849	0.0486478	1.15648	0.0353999	0.152508	0.838
K20484.K01783	K20484	nisC, spaC, epiC	lantibiotic biosynthesis protein	ko02020 Two-component system*ko02024 Quorum sensing	Null	Null	0.000392309	ADG1	0.039546	0.903753	-0.041639	-0.229047	-0.577304	0.184495	0.854	0.0376054	0.848927	-0.0409045	-0.23788	0.860375	0.0450672	1.11138	-0.0397003	-0.182964	0.857	0.0490981	1.2834	-0.0363893	-0.149398	0.848625
K02391.K01783	K02391	flgF	flagellar basal-body rod protein FlgF	ko02040 Flagellar assembly	Cell motility	COG1749	0.00194977	ADG1	0.0397015	0.907889	0.0519457	0.286015	-0.103565	0.663897	0.90575	0.0386246	0.854115	0.0538296	0.308312	0.90875	0.0455871	1.12088	0.0515739	0.234837	0.910125	0.0492365	1.26335	0.047141	0.192309	0.900375
K03548.K01783	K03548	perM	putative permease	Null	General function prediction only	COG0628	0.000823072	ADG1	0.0388191	1.2021	0.0504524	0.244616	-0.170517	0.620348	0.857375	0.0372077	1.13815	0.0500418	0.255078	0.856375	0.0446162	1.44217	0.0454992	0.185556	0.84625	0.048874	1.61031	0.0432062	0.157433	0.84375
K02955.K01783	K02955	RP-S14e, RPS14	small subunit ribosomal protein S14e	ko03010 Ribosome_x000D_ ko05171 Coronavirus disease - COVID-19	Translation, ribosomal structure and biogenesis	COG0100	0.000415199	ADG1	0.0384941	1.24237	0.0479169	0.233487	-0.167101	0.607197	0.8535	0.0366802	1.17777	0.0484542	0.244129	0.853	0.0440668	1.52204	0.0521538	0.209211	0.874625	0.0484576	1.73682	0.0533872	0.188688	0.892375
K02457.K01783	K02457	gspH	general secretion pathway protein H	ko03070 Bacterial secretion system*ko05111 Biofilm formation - Vibrio cholerae	Cell motility, Intracellular trafficking, secretion, and vesicular transport, Extracellular structures	COG2165	0.00179744	ADG1	0.0404078	1.25708	0.068494	0.314673	-0.0914721	0.635664	0.931375	0.0399071	1.20909	0.0721231	0.341019	0.932	0.0457652	1.52784	0.062196	0.242297	0.916375	0.0496711	1.73244	0.0537363	0.186456	0.89825
K09159.K01783	K09159	cptB	antitoxin CptB	Null	Posttranslational modification, protein turnover, chaperones	COG2938	0.000705713	ADG1	0.038401	1.26155	0.0530502	0.253945	-0.160857	0.609789	0.867625	0.0374695	1.19512	0.0540412	0.271546	0.873125	0.044284	1.48154	0.0476612	0.19179	0.851	0.0487569	1.63727	0.0444694	0.158303	0.854875
K22866.K01783	K22866	TCTEX1D2	tctex1 domain-containing protein 2	Null	Null	Interacting selectively and non-covalently with an intermediate chain of the dynein complex.	0.000197654	ADG1	0.0376695	1.37554	0.0520836	0.238525	-0.175247	0.607168	0.859	0.0364286	1.30016	0.0489033	0.236194	0.846	0.0443064	1.68721	0.0609201	0.229826	0.8975	0.0483217	1.91165	0.0635338	0.214321	0.926375
K07084.K01783	K07084	yuiF	putative amino acid transporter	Null	Amino acid transport and metabolism	COG2056	0.00103399	ADG1	0.0385696	0.834801	0.0464348	0.271117	-0.132623	0.616144	0.8935	0.0372074	0.788326	0.0456781	0.281999	0.899375	0.0445154	1.04077	0.0479015	0.22867	0.905	0.0487882	1.21089	0.0476799	0.201452	0.915375
K01180.K01783	K01180	E3.2.1.6	endo-1,3(4)-beta-glucanase [EC:3.2.1.6]	Null	Null	Null	0.000998451	ADG1	0.0392775	1.55353	-0.0549769	-0.232223	-0.585717	0.205293	0.846125	0.0383531	1.48179	-0.0549023	-0.242553	0.852125	0.0451173	1.79193	-0.0435866	-0.158296	0.808625	0.0491182	1.95034	-0.0347618	-0.113996	0.773625
K06212.K01783	K06212	focA	formate transporter	Null	Inorganic ion transport and metabolism	COG2116	0.000708634	ADG1	0.0389511	1.5913	0.0761774	0.318888	-0.0744511	0.666926	0.921875	0.03786	1.53024	0.0769573	0.335171	0.926	0.0444868	1.85261	0.0697786	0.249601	0.91575	0.0490321	2.02653	0.0643497	0.210139	0.91975
K14125.K01783	K14125	ehbP	energy-converting hydrogenase B subunit P	Null	Null	Null	1.95629e-05	ADG1	0.0384976	1.05579	0.0446386	0.229731	-0.185185	0.592573	0.854875	0.0372583	1.02201	0.046295	0.248583	0.858125	0.0443984	1.197	0.0356897	0.159112	0.815375	0.0488266	1.28572	0.0310361	0.126962	0.7935
K09191.K01783	K09191	GTF3A	general transcription factor IIIA	Null	Null	Null	0.000202034	ADG1	0.0377297	1.59097	0.0558168	0.2365	-0.180503	0.588892	0.8565	0.0366297	1.51973	0.054025	0.2404	0.853875	0.0442309	1.96477	0.0628971	0.222394	0.896625	0.0486282	2.22057	0.068377	0.214116	0.928625
K17279.K01783	K17279	REEP5_6	receptor expression-enhancing protein 5/6	Null	Null	Null	0.000150948	ADG1	0.0381743	1.56109	0.0554233	0.235761	-0.188377	0.586125	0.860625	0.0368008	1.4854	0.0523785	0.238155	0.855125	0.0442428	1.92124	0.0602347	0.212444	0.89125	0.0487366	2.19713	0.0624601	0.195005	0.904375
K01155.K01783	K01155	E3.1.21.4	type II restriction enzyme [EC:3.1.21.4]	Null	Null	Catalysis of the endonucleolytic cleavage of DNA to give specific double-stranded fragments with terminal 5'-phosphates and 3' hydroxyls. Cleavage is dependent on the presence in the DNA of a specific recognition site; cleavage occurs at or very near this recognition site.	0.00798523	ADG1	0.0400524	0.0497108	0.0127622	0.293856	-0.105399	0.63757	0.909875	0.0385718	0.0481708	0.0128967	0.309315	0.9135	0.0455554	0.0580418	0.011444	0.228063	0.905125	0.0492569	0.0631078	0.0102921	0.189335	0.89725
K00059.K01783	K00059	fabG, OAR1	3-oxoacyl-[acyl-carrier protein] reductase [EC:1.1.1.100]	ko00061 Fatty acid biosynthesis*ko00333 Prodigiosin biosynthesis*ko00780 Biotin metabolism*ko01100 Metabolic pathways*ko01110 Biosynthesis of secondary metabolites*ko01212 Fatty acid metabolism*ko01240 Biosynthesis of cofactors	Lipid transport and metabolism, Secondary metabolites biosynthesis, transport and catabolism, General function prediction only	COG1028	0.0447275	ADG1	0.0378111	0.00501819	0.00305574	0.231623	-0.195205	0.599059	0.846625	0.036568	0.0047678	0.00312568	0.246602	0.853375	0.0439575	0.00565899	0.00300179	0.195754	0.8535	0.0483177	0.00620106	0.00301411	0.17847	0.877375
K19510.K01783	K19510	gfrF	fructoselysine-6-phosphate deglycase	Null	Cell wall/membrane/envelope biogenesis	COG2222	0.00208185	ADG1	0.0390939	0.112299	-0.0152529	-0.237733	-0.593792	0.146259	0.87	0.0380272	0.108116	-0.0154385	-0.249746	0.87225	0.0448921	0.133837	-0.0144322	-0.194691	0.873625	0.0490003	0.14875	-0.0138191	-0.166044	0.87425
K17837.K01783	K17837	bla2, blm, ccrA, blaB	metallo-beta-lactamase class B [EC:3.5.2.6]	ko01501 beta-Lactam resistance	General function prediction only	COG0491	0.000166451	ADG1	0.0385459	1.51948	-0.0743347	-0.320286	-0.660882	0.0621123	0.9335	0.0376255	1.43467	-0.0745185	-0.333979	0.93675	0.0449728	1.86719	-0.076166	-0.271183	0.933625	0.0490734	2.13643	-0.0734676	-0.234036	0.945625
K01160.K01783	K01160	rusA	crossover junction endodeoxyribonuclease RusA [EC:3.1.22.4]	Null	Null	Catalysis of the endonucleolytic cleavage at a junction such as a reciprocal single-stranded crossover between two homologous DNA duplexes (Holliday junction).	0.00910699	ADG1	0.0414491	0.0680325	0.0129267	0.249038	-0.155184	0.609567	0.876	0.0401219	0.0658692	0.0133484	0.274388	0.884375	0.0470392	0.078993	0.0105936	0.178496	0.8435	0.050518	0.0872829	0.00854746	0.131352	0.8055
K06889.K01783	K06889	K06889	uncharacterized protein	Null	Signal transduction mechanisms	COG1073	0.0541015	ADG1	0.0389081	0.00770763	-0.00459044	-0.27398	-0.63224	0.153439	0.885875	0.0376224	0.00734065	-0.00445337	-0.279381	0.889625	0.0448445	0.00952225	-0.00475495	-0.237645	0.90875	0.0489078	0.0107672	-0.00489902	-0.218307	0.926375
K00571.K01783	K00571	E2.1.1.72	site-specific DNA-methyltransferase (adenine-specific) [EC:2.1.1.72]	Null	Replication, recombination and repair	COG0827	0.020064	ADG1	0.0394685	0.0303659	0.00792932	0.236836	-0.15646	0.597734	0.858375	0.0384546	0.0290663	0.00830392	0.257234	0.870125	0.0451381	0.0360344	0.00668478	0.170548	0.832875	0.049176	0.0402354	0.00587891	0.135235	0.819
K02034.K01783	K02034	ABC.PE.P1	peptide/nickel transport system permease protein	ko02024 Quorum sensing	Amino acid transport and metabolism, Inorganic ion transport and metabolism	COG1173	0.0205028	ADG1	0.0387259	0.0218041	-0.00618556	-0.226166	-0.597138	0.19469	0.846625	0.0370532	0.0207388	-0.00596518	-0.22596	0.82825	0.0450997	0.0262721	-0.00644013	-0.193681	0.8585	0.0491094	0.0294805	-0.00641676	-0.172392	0.870125
K06904.K01783	K06904	K06904	uncharacterized protein	Null	Mobilome: prophages, transposons	COG3740	0.0119498	ADG1	0.0406808	0.106451	0.0166657	0.262221	-0.155767	0.60764	0.883875	0.0396758	0.102581	0.0171016	0.276624	0.88225	0.0463498	0.121921	0.0146431	0.20151	0.866125	0.0500648	0.132355	0.0123805	0.15626	0.846875
K07462.K01783	K07462	recJ	single-stranded-DNA-specific exonuclease [EC:3.1.-.-]	ko03410 Base excision repair*ko03430 Mismatch repair*ko03440 Homologous recombination	Replication, recombination and repair	COG0608	0.0339202	ADG1	0.0401394	0.00630942	0.00377252	0.247332	-0.155884	0.609138	0.86975	0.0385145	0.00592031	0.00383524	0.264326	0.874375	0.0457386	0.00756806	0.00329586	0.182533	0.843	0.0493904	0.00842192	0.00288219	0.144731	0.82525
K01409.K01783	K01409	KAE1, tsaD, QRI7	N6-L-threonylcarbamoyladenine synthase [EC:2.3.1.234]	Null	Translation, ribosomal structure and biogenesis	COG0533	0.0381592	ADG1	0.0392676	0.00369257	0.0027493	0.237359	-0.17501	0.609401	0.852375	0.0381295	0.00360699	0.00276889	0.251883	0.852	0.0449563	0.00446842	0.00266145	0.192578	0.853625	0.0489331	0.00492745	0.0024078	0.158106	0.85275
K04031.K01783	K04031	eutS	ethanolamine utilization protein EutS	Null	Amino acid transport and metabolism	COG4810	0.00127999	ADG1	0.038607	0.109236	-0.0140901	-0.227276	-0.616224	0.165213	0.84875	0.0373322	0.103626	-0.0133097	-0.223259	0.8335	0.0445956	0.131605	-0.0147422	-0.196355	0.8655	0.049149	0.147896	-0.015145	-0.181452	0.892125
K18855.K01783	K18855	E1.1.1.374	UDP-N-acetylglucosamine 3-dehydrogenase [EC:1.1.1.374]	Null	General function prediction only	COG0673	0.00106662	ADG1	0.0409718	0.148882	0.0255396	0.338176	-0.0649646	0.665479	0.93675	0.0396616	0.144093	0.0260286	0.35628	0.943375	0.0461625	0.174197	0.0226668	0.259307	0.9275	0.0500007	0.193642	0.0205988	0.213133	0.917875
K03436.K01783	K03436	fruR2, fruR	DeoR family transcriptional regulator, fructose operon transcriptional repressor	Null	Transcription, Carbohydrate transport and metabolism	COG1349	0.000952827	ADG1	0.0381576	0.1086	-0.0164302	-0.266318	-0.640555	0.133992	0.884875	0.0372883	0.101918	-0.0163964	-0.280136	0.886375	0.0443877	0.134995	-0.0178942	-0.238484	0.910625	0.0486754	0.153844	-0.0188059	-0.223435	0.930625
K03462.K01783	K03462	NAMPT	nicotinamide phosphoribosyltransferase [EC:2.4.2.12]	ko00760 Nicotinate and nicotinamide metabolism*ko01100 Metabolic pathways*ko04621 NOD-like receptor signaling pathway	Null	Catalysis of the reaction: diphosphate + nicotinamide mononucleotide = 5-phospho-alpha-D-ribose 1-diphosphate + H(+) + nicotinamide.	0.000895163	ADG1	0.0400644	0.368389	0.0291385	0.24784	-0.149426	0.607685	0.873	0.0385865	0.350018	0.0286007	0.256972	0.8685	0.0455533	0.443406	0.0248652	0.181072	0.837875	0.0497176	0.496059	0.0212172	0.137968	0.8235
K01054.K01783	K01054	MGLL	acylglycerol lipase [EC:3.1.1.23]	ko00561 Glycerolipid metabolism*ko01100 Metabolic pathways*ko04714 Thermogenesis*ko04723 Retrograde endocannabinoid signaling*ko04923 Regulation of lipolysis in adipocytes	Null	Catalysis of the reaction: H2O + acylglycerol = a fatty acid + glycerol.	0.000890695	ADG1	0.0399215	0.419279	-0.0360803	-0.286651	-0.636973	0.108136	0.9045	0.0388638	0.397307	-0.0356972	-0.299805	0.90075	0.0453263	0.515403	-0.0342053	-0.233073	0.90525	0.0494349	0.586472	-0.0324	-0.194905	0.89925
K13640.K01783	K13640	hspR	MerR family transcriptional regulator, heat shock protein HspR	Null	Transcription	COG0789	0.00123298	ADG1	0.0386898	0.420773	-0.0328416	-0.270326	-0.629957	0.114801	0.89775	0.0373008	0.403928	-0.0326897	-0.277334	0.890125	0.0445653	0.491031	-0.0349687	-0.241572	0.913375	0.0487365	0.542834	-0.0350533	-0.220827	0.936625
K08384.K01783	K08384	spoVD	stage V sporulation protein D (sporulation-specific penicillin-binding protein)	ko00550 Peptidoglycan biosynthesis	Cell cycle control, cell division, chromosome partitioning, Cell wall/membrane/envelope biogenesis	COG0768	0.000857308	ADG1	0.0393164	1.23081	-0.0639874	-0.301139	-0.651388	0.0939463	0.921375	0.0379147	1.18619	-0.0637889	-0.310983	0.915875	0.0449006	1.41484	-0.0600666	-0.244115	0.919	0.0492704	1.5424	-0.0570254	-0.211918	0.918625
K14652.K01783	K14652	ribBA	3,4-dihydroxy 2-butanone 4-phosphate synthase / GTP cyclohydrolase II [EC:4.1.99.12 3.5.4.25]	ko00740 Riboflavin metabolism*ko00790 Folate biosynthesis*ko01100 Metabolic pathways*ko01110 Biosynthesis of secondary metabolites*ko01240 Biosynthesis of cofactors	Coenzyme transport and metabolism	COG0108	0.000176246	ADG1	0.0383807	1.40249	0.0684676	0.30715	-0.083133	0.646756	0.925625	0.0366689	1.33928	0.0674285	0.318314	0.92425	0.044319	1.70528	0.0685657	0.258761	0.929	0.0486491	1.91128	0.0688124	0.229742	0.942125
K19339.K01783	K19339	nosR	NosR/NirI family transcriptional regulator, nitrous oxide reductase regulator	Null	Transcription	COG3901	0.0032844	ADG1	0.0378105	0.824853	-0.0460842	-0.273892	-0.608152	0.151662	0.888125	0.036496	0.792386	-0.0457395	-0.278971	0.894125	0.0441335	0.979527	-0.0488676	-0.24099	0.914	0.048377	1.07951	-0.0494741	-0.220994	0.935125
K01761.K01783	K01761	E4.4.1.11	methionine-gamma-lyase [EC:4.4.1.11]	ko00270 Cysteine and methionine metabolism*ko00450 Selenocompound metabolism*ko01100 Metabolic pathways	Amino acid transport and metabolism	COG0626	0.000737925	ADG1	0.0396001	1.44731	-0.0611107	-0.266299	-0.620598	0.168559	0.880625	0.0381215	1.39501	-0.0619215	-0.276939	0.880625	0.0453018	1.66849	-0.0555387	-0.20886	0.873	0.0494301	1.81859	-0.0532066	-0.181083	0.87375
K19337.K01783	K19337	hexR	RpiR family transcriptional regulator, carbohydrate utilization regulator	Null	Transcription	COG1737	0.00169149	ADG1	0.038369	0.185671	-0.0207981	-0.257612	-0.619608	0.141771	0.881875	0.0370279	0.17383	-0.0199067	-0.262965	0.868875	0.0441815	0.228269	-0.02247	-0.230887	0.90675	0.0484776	0.261701	-0.0243569	-0.220591	0.92975
K01689.K01783	K01689	ENO, eno	enolase [EC:4.2.1.11]	ko00010 Glycolysis / Gluconeogenesis*ko00680 Methane metabolism*ko01100 Metabolic pathways*ko01110 Biosynthesis of secondary metabolites*ko01120 Microbial metabolism in diverse environments*ko01200 Carbon metabolism*ko01230 Biosynthesis of amino acids*ko03018 RNA degradation*ko04066 HIF-1 signaling pathway	Carbohydrate transport and metabolism	COG0148	0.0250554	ADG1	0.0415951	0.0171506	0.00682427	0.262924	-0.143123	0.609037	0.886375	0.0404672	0.0163926	0.0072633	0.29194	0.9005	0.046324	0.0196521	0.00511221	0.175318	0.8345	0.0503003	0.0215948	0.00372348	0.11545	0.771375
K03111.K01783	K03111	ssb	single-strand DNA-binding protein	ko03030 DNA replication*ko03430 Mismatch repair*ko03440 Homologous recombination	Replication, recombination and repair	COG0629	0.0808787	ADG1	0.0396707	0.00931344	0.00488077	0.263912	-0.139245	0.625548	0.88525	0.0380497	0.00898563	0.00495457	0.278166	0.88875	0.0454198	0.0107745	0.00436157	0.203385	0.872625	0.0492518	0.0116688	0.00405759	0.173455	0.878125
K01520.K01783	K01520	dut, DUT	dUTP pyrophosphatase [EC:3.6.1.23]	ko00240 Pyrimidine metabolism*ko00983 Drug metabolism - other enzymes*ko01100 Metabolic pathways	Nucleotide transport and metabolism, Defense mechanisms	COG0756	0.0491894	ADG1	0.0398059	0.0096125	0.00475819	0.252477	-0.15379	0.610844	0.876	0.0387497	0.00918307	0.00492698	0.271904	0.875	0.0452541	0.0116199	0.00439512	0.195777	0.86525	0.0496008	0.0129531	0.00394072	0.158712	0.8505
K01095.K01783	K01095	pgpA	phosphatidylglycerophosphatase A [EC:3.1.3.27]	ko00564 Glycerophospholipid metabolism*ko01100 Metabolic pathways	Lipid transport and metabolism	COG1267	0.0020669	ADG1	0.0392532	0.105727	0.0148994	0.238217	-0.181111	0.596196	0.85075	0.0379951	0.101596	0.014719	0.247652	0.8655	0.0447205	0.124013	0.0120138	0.166464	0.823375	0.0491315	0.136119	0.0101175	0.128027	0.800375
K07726.K01783	K07726	K07726	putative transcriptional regulator	Null	Transcription	COG2944	0.00763843	ADG1	0.0391198	0.0352702	0.0103412	0.286985	-0.102753	0.638294	0.910375	0.038178	0.0345449	0.0107636	0.310255	0.915125	0.0447876	0.039404	0.00877782	0.215451	0.88375	0.0490405	0.0423407	0.00783794	0.175837	0.8715
K06962.K01783	K06962	K06962	uncharacterized protein	Null	General function prediction only	COG3688	0.00326235	ADG1	0.0384601	0.115018	-0.0152406	-0.241122	-0.618173	0.183393	0.845625	0.0368137	0.108258	-0.0146596	-0.242039	0.846375	0.0445296	0.136338	-0.0154743	-0.203829	0.8625	0.0490175	0.149757	-0.0158012	-0.187776	0.88325
K21619.K01783	K21619	uxaE	tagaturonate epimerase [EC:5.1.2.7]	ko00040 Pentose and glucuronate interconversions_x000D_ ko01100 Metabolic pathways	Null	Null	0.0010149	ADG1	0.0399947	0.445657	-0.0374222	-0.29296	-0.637208	0.0870162	0.915125	0.038694	0.421288	-0.0387695	-0.313616	0.927375	0.044743	0.537994	-0.034212	-0.225867	0.907875	0.0492255	0.618215	-0.0322053	-0.187007	0.902125
K02394.K01783	K02394	flgI	flagellar P-ring protein FlgI	ko02040 Flagellar assembly	Cell motility	COG1706	0.00277289	ADG1	0.0386287	0.515014	0.0299996	0.219359	-0.163952	0.598318	0.849125	0.0373421	0.489732	0.0301891	0.23471	0.855	0.0450043	0.63076	0.0280019	0.170809	0.83325	0.0489499	0.723238	0.0247583	0.134832	0.823125
K09942.K01783	K09942	K09942	uncharacterized protein	Null	Function unknown	COG3330	0.000293241	ADG1	0.0412136	0.99962	0.0612566	0.31439	-0.0856824	0.657814	0.9235	0.0398569	0.952075	0.0631965	0.335569	0.926625	0.0462055	1.20667	0.0545954	0.236781	0.90125	0.049749	1.35589	0.0481462	0.189319	0.8865
K01154.K01783	K01154	hsdS	type I restriction enzyme, S subunit [EC:3.1.21.3]	Null	Defense mechanisms	COG0732	0.0805699	ADG2	0.0442011	0.0178953	0.0072772	0.270111	-0.135956	0.643982	0.88925	0.0422065	0.0172777	0.00721416	0.282214	0.883625	0.0524108	0.0196539	0.00688844	0.217862	0.8885	0.0580823	0.0211746	0.0065402	0.189614	0.892875
K19157.K01783	K19157	yafQ	mRNA interferase YafQ [EC:3.1.-.-]	Null	Translation, ribosomal structure and biogenesis	COG3041	0.0277109	ADG2	0.0447152	0.0256017	-0.00786328	-0.241653	-0.598836	0.181658	0.86	0.0434216	0.0250548	-0.0082877	-0.25843	0.860875	0.0532521	0.0281732	-0.00718723	-0.19158	0.852375	0.058708	0.0299184	-0.006071	-0.148149	0.841375
K08316.K01783	K08316	rsmD	16S rRNA (guanine966-N2)-methyltransferase [EC:2.1.1.171]	Null	Translation, ribosomal structure and biogenesis	COG0742	0.0369979	ADG2	0.0439373	0.00280011	-0.00293676	-0.275775	-0.620056	0.140355	0.891	0.041626	0.00268942	-0.00290677	-0.286079	0.891375	0.0517223	0.00321757	-0.00277355	-0.222095	0.8905	0.0578549	0.00349943	-0.00264956	-0.191466	0.896125
K02805.K01783	K02805	wecE, rffA	dTDP-4-amino-4,6-dideoxygalactose transaminase [EC:2.6.1.59]	ko00541 O-Antigen nucleotide sugar biosynthesis*ko01100 Metabolic pathways	Cell wall/membrane/envelope biogenesis	COG0399	0.00925246	ADG2	0.0446944	0.0320897	-0.00938634	-0.258524	-0.619703	0.136048	0.88525	0.0428714	0.0313247	-0.00958014	-0.273259	0.88375	0.0521779	0.0367091	-0.00805347	-0.188071	0.85875	0.0583228	0.0402857	-0.00712208	-0.150218	0.834875
K06934.K01783	K06934	K06934	uncharacterized protein	Null	General function prediction only	COG1661	0.0130675	ADG2	0.0449192	0.0412535	0.00952922	0.230721	-0.185963	0.580121	0.8495	0.044242	0.0403007	0.00993658	0.246193	0.860375	0.0529249	0.0469983	0.00753161	0.154573	0.80325	0.0588116	0.0507874	0.00589806	0.110386	0.766
K01780.K01783	K01780	cntK	histidine racemase [EC:5.1.1.24]	Null	Amino acid transport and metabolism	COG0253	0.0025854	ADG2	0.0446248	0.0656303	0.0116788	0.224675	-0.165116	0.583206	0.8565	0.0429017	0.0632912	0.0120325	0.238892	0.855625	0.0531716	0.0756672	0.0108385	0.17533	0.8415	0.0587076	0.0833819	0.00975305	0.143573	0.841875
K13566.K01783	K13566	NIT2, yafV	omega-amidase [EC:3.5.1.3]	ko00250 Alanine, aspartate and glutamate metabolism*ko01100 Metabolic pathways	General function prediction only	COG0388	0.00390417	ADG2	0.0453288	0.0813892	0.0166345	0.282557	-0.120804	0.631565	0.90375	0.0432068	0.0781908	0.0163188	0.292072	0.892875	0.052878	0.0920902	0.0153006	0.224348	0.89975	0.0590208	0.0991725	0.0138398	0.184642	0.894875
K21993.K01783	K21993	fdhC	formate transporter	Null	Inorganic ion transport and metabolism	COG2116	0.00227434	ADG2	0.0457516	0.123706	0.0170001	0.23654	-0.170242	0.603097	0.861	0.0446788	0.119585	0.0183107	0.26134	0.872125	0.053501	0.141964	0.0140102	0.165323	0.814875	0.0594754	0.154973	0.0103729	0.109965	0.768125
K01975.K01783	K01975	thpR	RNA 2',3'-cyclic 3'-phosphodiesterase [EC:3.1.4.58]	Null	Translation, ribosomal structure and biogenesis	COG1514	0.00620158	ADG2	0.0445518	0.0610978	0.0118473	0.235457	-0.176579	0.582272	0.858125	0.0423783	0.0588812	0.0116165	0.24157	0.864625	0.0522756	0.0685628	0.00980978	0.168889	0.826625	0.0585328	0.0746693	0.0084144	0.131765	0.806875
K09116.K01783	K09116	K09116	uncharacterized protein	Null	Function unknown	COG1578	0.00212912	ADG2	0.0444214	0.0953343	0.0147167	0.236486	-0.166432	0.582486	0.874	0.0427087	0.0906714	0.0150898	0.251632	0.870125	0.0525881	0.112576	0.0141544	0.188716	0.863	0.0587577	0.12491	0.0132503	0.156699	0.867
K07254.K01783	K07254	atrm56	tRNA (cytidine56-2'-O)-methyltransferase [EC:2.1.1.206]	Null	General function prediction only	COG1303	0.00117401	ADG2	0.0457424	0.132234	0.0231216	0.307152	-0.0800364	0.628241	0.93025	0.0440873	0.126416	0.0237856	0.328631	0.9365	0.0535513	0.151459	0.0207628	0.238036	0.9145	0.0590719	0.166978	0.0183447	0.189361	0.90175
K06943.K01783	K06943	NOG1	nucleolar GTP-binding protein	ko03008 Ribosome biogenesis in eukaryotes	General function prediction only	COG1084	0.00111345	ADG2	0.0467329	0.161746	0.0220194	0.261094	-0.143726	0.615785	0.882875	0.0444022	0.154928	0.0221155	0.277618	0.895	0.0536374	0.191202	0.0165917	0.170123	0.83575	0.0594893	0.213342	0.0134184	0.12116	0.790625
K07569.K01783	K07569	gar1	RNA-binding protein	Null	Translation, ribosomal structure and biogenesis	COG3277	0.00124314	ADG2	0.0445665	0.134221	0.0187909	0.251504	-0.151971	0.597744	0.882125	0.0428705	0.131589	0.0195211	0.269691	0.8825	0.0521409	0.146586	0.0146995	0.174505	0.8385	0.0578577	0.156279	0.0118979	0.127627	0.80525
K17105.K01783	K17105	E2.5.1.42	geranylgeranylglycerol-phosphate geranylgeranyltransferase [EC:2.5.1.42]	ko00564 Glycerophospholipid metabolism	Coenzyme transport and metabolism	COG0382	0.00129813	ADG2	0.0446565	0.107407	0.0152593	0.228905	-0.16149	0.599208	0.85925	0.042602	0.102573	0.0158353	0.248264	0.8635	0.0526883	0.127917	0.0134857	0.171409	0.832	0.0584728	0.143702	0.0118193	0.131659	0.809875
K14102.K01783	K14102	ehaK	energy-converting hydrogenase A subunit K	Null	Null	Null	0.00110856	ADG2	0.0446993	0.125292	0.0193835	0.267588	-0.119014	0.606936	0.9005	0.042586	0.120447	0.0199427	0.285187	0.8965	0.052224	0.146223	0.0177481	0.20834	0.89125	0.0584847	0.162396	0.0166342	0.175044	0.88625
K07051.K01783	K07051	K07051	uncharacterized protein	Null	General function prediction only	COG1099	0.00134691	ADG2	0.0440712	0.109014	0.0160591	0.238045	-0.17165	0.595535	0.863625	0.0422279	0.104624	0.0160613	0.254544	0.87225	0.0521482	0.126588	0.0145676	0.184625	0.854125	0.0578926	0.140157	0.0133991	0.152136	0.84425
K07135.K01783	K07135	K07135	uncharacterized protein	Null	General function prediction only	COG2517	0.00123337	ADG2	0.0440366	0.143546	0.0197543	0.256641	-0.113481	0.62131	0.892	0.0420847	0.136731	0.0194165	0.267686	0.88075	0.0522525	0.162708	0.0173552	0.192258	0.86625	0.0581162	0.17732	0.0152986	0.154964	0.851125
K14112.K01783	K14112	ehbC	energy-converting hydrogenase B subunit C	Null	Inorganic ion transport and metabolism	COG1320	0.00123001	ADG2	0.0456717	0.116993	0.0163577	0.233713	-0.165576	0.582439	0.86275	0.0444311	0.112816	0.0172983	0.25592	0.878	0.0534768	0.13953	0.013553	0.160597	0.823125	0.0591296	0.15652	0.0105358	0.112855	0.77425
K09722.K01783	K09722	K09722, pps	4-phosphopantoate---beta-alanine ligase [EC:6.3.2.36]	ko00410 beta-Alanine metabolism*ko00770 Pantothenate and CoA biosynthesis*ko01100 Metabolic pathways*ko01240 Biosynthesis of cofactors	Coenzyme transport and metabolism	COG1701	0.000912175	ADG2	0.0444245	0.161197	0.0205678	0.2506	-0.131388	0.632791	0.879625	0.0423504	0.157529	0.021472	0.271502	0.882875	0.0523787	0.18234	0.0178788	0.186909	0.857	0.0584572	0.196106	0.0155912	0.14929	0.844875
K07123.K01783	K07123	K07123	uncharacterized protein	Null	General function prediction only	COG2144	0.000805466	ADG2	0.0441374	0.14262	0.0186018	0.24424	-0.168328	0.598023	0.86725	0.041975	0.135444	0.018181	0.251635	0.867	0.051862	0.171736	0.0172016	0.188101	0.85675	0.0579793	0.191571	0.015951	0.155936	0.85875
K00024.K01783	K00024	mdh	malate dehydrogenase [EC:1.1.1.37]	ko00020 Citrate cycle (TCA cycle)*ko00270 Cysteine and methionine metabolism*ko00620 Pyruvate metabolism*ko00630 Glyoxylate and dicarboxylate metabolism*ko00680 Methane metabolism*ko00710 Carbon fixation in photosynthetic organisms*ko00720 Carbon fixation pathways in prokaryotes*ko01100 Metabolic pathways*ko01110 Biosynthesis of secondary metabolites*ko01120 Microbial metabolism in diverse enviro…	Energy production and conversion	COG0039	0.000774452	ADG2	0.0432124	0.23523	0.0219724	0.22625	-0.166964	0.595768	0.854	0.0412122	0.225405	0.0221981	0.24112	0.862	0.0511589	0.280651	0.0209995	0.179502	0.8425	0.057004	0.313549	0.0188981	0.145002	0.833875
K07159.K01783	K07159	K07159	uncharacterized protein	Null	General function prediction only	COG2047	0.000981418	ADG2	0.0451066	0.19463	0.0220097	0.242923	-0.180162	0.58752	0.86675	0.042919	0.185983	0.022487	0.262642	0.865875	0.0527713	0.224913	0.018644	0.177017	0.838375	0.058847	0.249145	0.0157212	0.132531	0.81975
K22026.K01783	K22026	K22026	nucleoside kinase [EC:2.7.1.73 2.7.1.213 2.7.1.-]	ko00230 Purine metabolism_x000D_ ko00240 Pyrimidine metabolism_x000D_ ko01100 Metabolic pathways	Carbohydrate transport and metabolism	COG0524	0.00126521	ADG2	0.0440362	0.174726	0.0187352	0.22154	-0.192274	0.562443	0.855875	0.042301	0.170724	0.0203174	0.248321	0.862875	0.0520736	0.200584	0.0153884	0.156532	0.812125	0.0578625	0.21831	0.0120098	0.108621	0.770375
K11131.K01783	K11131	DKC1, NOLA4, CBF5	H/ACA ribonucleoprotein complex subunit 4 [EC:5.4.99.-]	ko03008 Ribosome biogenesis in eukaryotes	Null	Null	0.000790359	ADG2	0.0444242	0.157604	0.0191455	0.237324	-0.181871	0.582579	0.8645	0.0427919	0.149865	0.0194899	0.255629	0.873125	0.0526649	0.189107	0.0170169	0.175478	0.832875	0.0583996	0.212399	0.0150362	0.137803	0.819875
K14124.K01783	K14124	ehbO	energy-converting hydrogenase B subunit O	Null	Energy production and conversion	COG0650	0.00110201	ADG2	0.0455501	0.161483	0.0248371	0.301255	-0.0877613	0.630237	0.925375	0.0437878	0.153457	0.0247415	0.315216	0.927375	0.0530109	0.190527	0.0217734	0.2218	0.90625	0.0585058	0.215286	0.0193412	0.177444	0.891125
K23779.K01783	K23779	sutR	XRE family transcriptional regulator, regulator of sulfur utilization	Null	Transcription	COG1396	0.00366921	ADG2	0.0439584	0.242535	-0.0222534	-0.223976	-0.595538	0.185435	0.848	0.0419122	0.232513	-0.0221254	-0.236575	0.843125	0.0519128	0.297546	-0.0205394	-0.168425	0.826625	0.057909	0.333205	-0.017285	-0.128366	0.801875
K17249.K01783	K17249	pglH	GalNAc-alpha-(1->4)-GalNAc-alpha-(1->3)-diNAcBac-PP-undecaprenol alpha-1,4-N-acetyl-D-galactosaminyltransferase [EC:2.4.1.292]	Null	Cell wall/membrane/envelope biogenesis	COG0438	0.0026555	ADG2	0.0438148	0.208316	0.0225889	0.246403	-0.153448	0.597788	0.86975	0.0419145	0.199323	0.0223618	0.258422	0.876375	0.0515424	0.236181	0.0212355	0.197243	0.8705	0.0579186	0.258215	0.0195833	0.163627	0.864625
K01222.K01783	K01222	E3.2.1.86A, celF	6-phospho-beta-glucosidase [EC:3.2.1.86]	ko00010 Glycolysis / Gluconeogenesis*ko00500 Starch and sucrose metabolism	Carbohydrate transport and metabolism	COG1486	0.000602257	ADG2	0.0452203	0.109552	0.0191013	0.284376	-0.110635	0.647829	0.89975	0.0439785	0.105102	0.0196469	0.304085	0.904375	0.0531434	0.122841	0.0171863	0.217328	0.892	0.0592709	0.132792	0.0149028	0.173652	0.877875
K00402.K01783	K00402	mcrG	methyl-coenzyme M reductase gamma subunit [EC:2.8.4.1]	ko00680 Methane metabolism*ko01100 Metabolic pathways*ko01120 Microbial metabolism in diverse environments*ko01200 Carbon metabolism	Null	Catalysis of the reaction: coenzyme B + methyl-coenzyme M = coenzyme M-coenzyme B heterodisulfide + methane. Methyl-CoM is also known as 2-(methylthio)ethanesulfonate, coenzyme B as N-(7-mercaptoheptanoyl)threonine 3-O-phosphate, and coenzyme M-coenzyme B heterodisulfide as CoM-S-S-CoB.	0.00159768	ADG2	0.0438057	0.191111	0.0207352	0.236782	-0.181502	0.5885	0.857625	0.0423896	0.18387	0.0216429	0.253674	0.8655	0.0517725	0.221837	0.0192182	0.183683	0.8495	0.0581355	0.243067	0.0180219	0.154856	0.847625
K22081.K01783	K22081	mgsA	methylamine---glutamate N-methyltransferase subunit A [EC:2.1.1.21]	ko00680 Methane metabolism_x000D_ ko01100 Metabolic pathways_x000D_ ko01120 Microbial metabolism in diverse environments	Null	Catalysis of the reaction: L-glutamate + methylammonium = N-methyl-L-glutamate + NH(4)(+).	0.000631981	ADG2	0.0433465	0.219621	0.0218015	0.231833	-0.157925	0.575545	0.866	0.0411748	0.208856	0.0221856	0.249885	0.870625	0.0512694	0.267942	0.0194448	0.17301	0.83825	0.0577018	0.304822	0.017445	0.135163	0.815125
K06982.K01783	K06982	pok	pantoate kinase [EC:2.7.1.169]	ko00770 Pantothenate and CoA biosynthesis*ko01100 Metabolic pathways*ko01240 Biosynthesis of cofactors	Coenzyme transport and metabolism	COG1829	0.000719066	ADG2	0.0449835	0.397354	0.0370936	0.287281	-0.112583	0.62074	0.911	0.0433927	0.37936	0.0375844	0.305697	0.9015	0.0526187	0.451658	0.032086	0.214384	0.878625	0.0580456	0.490098	0.027632	0.167043	0.869125
K02650.K01783	K02650	pilA	type IV pilus assembly protein PilA	ko02020 Two-component system	Cell motility, Intracellular trafficking, secretion, and vesicular transport, Extracellular structures	COG2165	0.00405041	ADG2	0.0440475	0.535832	-0.0331502	-0.224575	-0.577142	0.187936	0.851375	0.0417286	0.516885	-0.034542	-0.244516	0.859625	0.0520501	0.620498	-0.0308314	-0.175209	0.8465	0.0576946	0.681698	-0.0285946	-0.147585	0.835125
K06884.K01783	K06884	K06884	uncharacterized protein	Null	General function prediction only	COG3729	0.000412286	ADG2	0.0429458	0.508834	-0.0333326	-0.234368	-0.578866	0.154007	0.866375	0.0409665	0.486535	-0.0340795	-0.251755	0.875875	0.0516613	0.625452	-0.0322697	-0.183918	0.860125	0.0576698	0.713785	-0.0295962	-0.149536	0.84975
K19710.K01783	K19710	E2.7.7.53	ATP adenylyltransferase [EC:2.7.7.53]	ko00230 Purine metabolism*ko01100 Metabolic pathways	Nucleotide transport and metabolism, Carbohydrate transport and metabolism, General function prediction only	COG0537	0.000116199	ADG2	0.0435388	1.62177	0.0694122	0.266465	-0.113487	0.607664	0.900375	0.0418126	1.57541	0.0704027	0.28359	0.911125	0.0518814	1.9392	0.061416	0.19876	0.8775	0.0576391	2.17598	0.0551727	0.159707	0.859625
K07113.K01783	K07113	fxsA	UPF0716 protein FxsA	Null	General function prediction only	COG3030	0.000644013	ADG2	0.0443687	1.33587	0.0624793	0.268499	-0.121814	0.619989	0.8955	0.0427661	1.26977	0.0623917	0.279939	0.89525	0.0524952	1.6408	0.059646	0.207488	0.878625	0.0581607	1.85934	0.0537699	0.165847	0.87775
K14119.K01783	K14119	ehbJ	energy-converting hydrogenase B subunit J	Null	Null	Null	0.00136196	ADG2	0.0437406	0.12464	0.0157681	0.223772	-0.182398	0.576696	0.851125	0.0421016	0.119922	0.0162686	0.234722	0.854125	0.0519445	0.141561	0.0134204	0.161739	0.821375	0.0581948	0.154605	0.0116044	0.124907	0.802125
K14118.K01783	K14118	ehbI	energy-converting hydrogenase B subunit I	Null	Inorganic ion transport and metabolism	COG2111	0.00128288	ADG2	0.0451685	0.155067	0.0214656	0.268836	-0.141941	0.631136	0.8835	0.0430096	0.151318	0.0213741	0.277599	0.884625	0.0530943	0.17394	0.0184421	0.198452	0.858375	0.0585216	0.185924	0.0156218	0.153972	0.849375
K00244.K01783	K00244	frdA	fumarate reductase flavoprotein subunit [EC:1.3.5.4]	ko00020 Citrate cycle (TCA cycle)*ko00190 Oxidative phosphorylation*ko00620 Pyruvate metabolism*ko00650 Butanoate metabolism*ko00720 Carbon fixation pathways in prokaryotes*ko01100 Metabolic pathways*ko01110 Biosynthesis of secondary metabolites*ko01120 Microbial metabolism in diverse environments*ko01200 Carbon metabolism*ko02020 Two-component system	Energy production and conversion	COG1053	0.00344094	ADG2	0.0441423	0.0955939	-0.0141845	-0.224605	-0.59937	0.168356	0.852375	0.0426685	0.09085	-0.0148513	-0.248032	0.857875	0.0522469	0.113539	-0.0113856	-0.15305	0.803125	0.0579754	0.127616	-0.00904816	-0.10733	0.768625
K03136.K01783	K03136	TFIIE1, GTF2E1, TFA1, tfe	transcription initiation factor TFIIE subunit alpha	ko03022 Basal transcription factors*ko05203 Viral carcinogenesis	Transcription	COG1675	0.00112825	ADG2	0.0439552	0.162763	0.0188756	0.231001	-0.171501	0.589232	0.855625	0.0417522	0.155368	0.0193978	0.248416	0.858625	0.0518179	0.190434	0.0164082	0.170366	0.831	0.0574923	0.208879	0.0143037	0.134018	0.81625
K18532.K01783	K18532	AK6, FAP7	adenylate kinase [EC:2.7.4.3]	ko00230 Purine metabolism*ko01100 Metabolic pathways*ko01110 Biosynthesis of secondary metabolites*ko01240 Biosynthesis of cofactors*ko03008 Ribosome biogenesis in eukaryotes	Nucleotide transport and metabolism	COG1936	0.00112577	ADG2	0.044599	0.10246	0.0155457	0.241464	-0.147971	0.597004	0.87825	0.0429873	0.0976836	0.0165359	0.264316	0.87675	0.0518521	0.120988	0.0127548	0.165323	0.824625	0.0576503	0.134704	0.0102052	0.117795	0.789625
K04484.K01783	K04484	radB	DNA repair protein RadB	Null	Replication, recombination and repair	COG0468	0.000958178	ADG2	0.0439845	0.173036	0.0223315	0.265227	-0.127369	0.617142	0.891	0.0427701	0.166224	0.0230698	0.281271	0.9005	0.052205	0.199826	0.0195509	0.195959	0.87125	0.0581778	0.217693	0.0176728	0.160075	0.859625
K16904.K01783	K16904	DCTPP1	dCTP diphosphatase [EC:3.6.1.12]	ko00240 Pyrimidine metabolism_x000D_ ko01100 Metabolic pathways	Null	Catalysis of the reaction: dCTP + H2O = dCMP + diphosphate.	0.00228418	ADG2	0.0439674	0.117799	-0.0165909	-0.236908	-0.599869	0.162021	0.857375	0.0424229	0.115266	-0.0176102	-0.263645	0.863125	0.0520655	0.135604	-0.0147903	-0.179479	0.842875	0.0580578	0.148659	-0.0124881	-0.138075	0.82275
K00869.K01783	K00869	E2.7.1.36, MVK, mvaK1	mevalonate kinase [EC:2.7.1.36]	ko00900 Terpenoid backbone biosynthesis*ko01100 Metabolic pathways*ko01110 Biosynthesis of secondary metabolites*ko04146 Peroxisome	Lipid transport and metabolism	COG1577	0.00117627	ADG2	0.0438707	0.139185	0.0166402	0.220782	-0.185752	0.568599	0.851875	0.041943	0.134022	0.0165799	0.232118	0.84875	0.0515308	0.162241	0.0137498	0.153863	0.806375	0.0576975	0.176371	0.0115752	0.118764	0.77625
K06927.K01783	K06927	DPH6	diphthine-ammonia ligase [EC:6.3.1.14]	Null	Translation, ribosomal structure and biogenesis	COG2102	0.000763567	ADG2	0.0440484	0.152652	0.0183299	0.232203	-0.200405	0.564244	0.853875	0.0421522	0.148397	0.0185573	0.24418	0.86025	0.0516909	0.18467	0.0165153	0.17253	0.83725	0.0579799	0.204355	0.0142663	0.134149	0.814875
K18933.K01783	K18933	mfnA, adc	tyrosine decarboxylase / aspartate 1-decarboxylase [EC:4.1.1.25 4.1.1.11]	ko00350 Tyrosine metabolism*ko00410 beta-Alanine metabolism*ko00680 Methane metabolism*ko00770 Pantothenate and CoA biosynthesis*ko01100 Metabolic pathways*ko01110 Biosynthesis of secondary metabolites*ko01240 Biosynthesis of cofactors	Amino acid transport and metabolism	COG0076	0.0011259	ADG2	0.0452954	0.178326	0.0267582	0.309342	-0.0747945	0.649228	0.928	0.0437371	0.174514	0.0283466	0.338442	0.937125	0.0527095	0.198284	0.0224727	0.225333	0.901625	0.058649	0.211588	0.0191241	0.17622	0.87925
K15888.K01783	K15888	uppS, cpdS	tritrans,polycis-undecaprenyl-diphosphate synthase [geranylgeranyl-diphosphate specific] [EC:2.5.1.89]	ko00900 Terpenoid backbone biosynthesis	Null	Null	0.000873551	ADG2	0.0433933	0.126254	0.0158445	0.222406	-0.185771	0.574845	0.850375	0.0420792	0.121554	0.0165915	0.243057	0.8575	0.0516961	0.150353	0.0137088	0.162567	0.817375	0.057899	0.16656	0.012249	0.12797	0.80725
K00555.K01783	K00555	TRMT1, trm1	tRNA (guanine26-N2/guanine27-N2)-dimethyltransferase [EC:2.1.1.215 2.1.1.216]	Null	Translation, ribosomal structure and biogenesis	COG1867	0.00127986	ADG2	0.044565	0.152523	0.0215006	0.272149	-0.122164	0.597627	0.897625	0.0432896	0.147165	0.0224911	0.29308	0.909125	0.0524498	0.182938	0.0185445	0.19558	0.865125	0.0586485	0.204355	0.0161111	0.152171	0.848
K14099.K01783	K14099	ehaH	energy-converting hydrogenase A subunit H	Null	Energy production and conversion	COG4078	0.000717462	ADG2	0.0438724	0.191109	0.0199208	0.228045	-0.182001	0.577665	0.855625	0.0424095	0.185524	0.0208329	0.24655	0.862125	0.05201	0.220612	0.0158249	0.152039	0.81025	0.0579694	0.240904	0.0130645	0.111868	0.776
K07388.K01783	K07388	K07388	hydrogenase expression/formation protein	Null	Posttranslational modification, protein turnover, chaperones	COG1973	0.000931429	ADG2	0.0442646	0.242582	0.0237077	0.239873	-0.150373	0.602058	0.869875	0.0429342	0.233002	0.0246083	0.258615	0.8765	0.052505	0.276621	0.019399	0.16616	0.817875	0.058287	0.302384	0.0158848	0.121951	0.79175
K06306.K01783	K06306	yaaH	spore germination protein	Null	Cell cycle control, cell division, chromosome partitioning	COG3858	0.000609151	ADG2	0.0484579	1.09714	0.0804132	0.360352	-0.0314544	0.673658	0.953625	0.0467944	1.06533	0.0842276	0.384997	0.958375	0.0550062	1.23038	0.066752	0.261931	0.93225	0.0601229	1.32939	0.0561639	0.20313	0.91225
K02589.K01783	K02589	nifHD1, nifI1	nitrogen regulatory protein PII 1	Null	Signal transduction mechanisms, Amino acid transport and metabolism	COG0347	0.000754266	ADG2	0.0442583	0.871613	0.0435812	0.231261	-0.163187	0.587779	0.859375	0.0423652	0.826043	0.0426418	0.242312	0.860875	0.0517704	1.06672	0.0378713	0.163949	0.825375	0.0578969	1.21881	0.0344246	0.131319	0.8145
K08312.K01783	K08312	nudE	ADP-ribose diphosphatase [EC:3.6.1.-]	ko00230 Purine metabolism*ko01100 Metabolic pathways	Defense mechanisms	COG0494	0.000636585	ADG2	0.0433538	1.77674	0.0589826	0.220307	-0.175305	0.583393	0.849375	0.0418233	1.71907	0.0625345	0.245119	0.866875	0.0515509	2.04928	0.0534211	0.169092	0.841125	0.0576425	2.22106	0.0473693	0.134568	0.8175
K01575.K01783	K01575	alsD, budA, aldC	acetolactate decarboxylase [EC:4.1.1.5]	ko00650 Butanoate metabolism*ko00660 C5-Branched dibasic acid metabolism	Secondary metabolites biosynthesis, transport and catabolism	COG3527	0.00397014	ADG2	0.0438282	0.0602697	0.0141033	0.284522	-0.112863	0.626941	0.9045	0.0421971	0.0582584	0.0141091	0.298258	0.910625	0.0522909	0.0693368	0.0135304	0.235879	0.907125	0.0579557	0.0761707	0.0123267	0.188685	0.89825
K03242.K01783	K03242	EIF2S3	translation initiation factor 2 subunit 3	ko03013 RNA transport	Translation, ribosomal structure and biogenesis	COG0050	0.00147927	ADG2	0.0445819	0.311014	0.0265076	0.236256	-0.145457	0.586211	0.864	0.0425422	0.298818	0.0271991	0.254197	0.877125	0.0521117	0.353209	0.0207253	0.157812	0.817875	0.0581585	0.390189	0.0154818	0.104407	0.759875
K07130.K01783	K07130	kynB	arylformamidase [EC:3.5.1.9]	ko00380 Tryptophan metabolism*ko00630 Glyoxylate and dicarboxylate metabolism*ko01100 Metabolic pathways*ko01240 Biosynthesis of cofactors	Amino acid transport and metabolism	COG1878	0.00502607	ADG2	0.046728	0.0633081	0.0145681	0.277126	-0.134372	0.616939	0.89875	0.0449171	0.0606967	0.0146435	0.291829	0.90175	0.0540692	0.0730502	0.0132326	0.216153	0.893375	0.0596211	0.08063	0.012201	0.179317	0.88325
K09797.K01783	K09797	K09797	uncharacterized protein	Null	Function unknown	COG2859	0.0130037	ADG2	0.0455431	0.021681	-0.00760404	-0.251173	-0.598694	0.155135	0.872	0.043848	0.0208915	-0.00780744	-0.269552	0.88475	0.0531102	0.0252397	-0.00636233	-0.177732	0.843	0.0588192	0.0278212	-0.00515894	-0.13009	0.808
K03269.K01783	K03269	lpxH	UDP-2,3-diacylglucosamine hydrolase [EC:3.6.1.54]	ko00540 Lipopolysaccharide biosynthesis*ko01100 Metabolic pathways	Cell wall/membrane/envelope biogenesis	COG2908	0.017588	ADG2	0.044723	0.0138525	-0.00535583	-0.223495	-0.599857	0.171461	0.846	0.0429884	0.013559	-0.0056291	-0.239382	0.85825	0.052882	0.0156766	-0.00500495	-0.176178	0.843875	0.0586564	0.0170077	-0.00446298	-0.14425	0.836625
K07154.K01783	K07154	hipA	serine/threonine-protein kinase HipA [EC:2.7.11.1]	Null	Signal transduction mechanisms	COG3550	0.0485106	ADG2	0.0455843	0.0189118	-0.00820473	-0.289201	-0.636691	0.10759	0.908125	0.0442606	0.0187199	-0.00864116	-0.311323	0.912625	0.0535501	0.0204378	-0.00710062	-0.219848	0.895875	0.0587058	0.0214664	-0.00608381	-0.176398	0.87875
K15024.K01783	K15024	K15024	putative phosphotransacetylase [EC:2.3.1.8]	ko00430 Taurine and hypotaurine metabolism*ko00620 Pyruvate metabolism*ko00640 Propanoate metabolism*ko00720 Carbon fixation pathways in prokaryotes*ko01100 Metabolic pathways*ko01120 Microbial metabolism in diverse environments*ko01200 Carbon metabolism	Secondary metabolites biosynthesis, transport and catabolism	COG4869	0.00128624	ADG2	0.0443202	0.11277	0.0203404	0.300056	-0.0815771	0.61592	0.928625	0.0430741	0.108057	0.0201665	0.308999	0.919375	0.0521915	0.131701	0.019926	0.248936	0.928875	0.0585545	0.144831	0.0191943	0.214135	0.931625
K02456.K01783	K02456	gspG	general secretion pathway protein G	ko03070 Bacterial secretion system*ko05111 Biofilm formation - Vibrio cholerae	Cell motility, Intracellular trafficking, secretion, and vesicular transport, Extracellular structures	COG2165	0.0046149	ADG2	0.0465517	0.144861	-0.022199	-0.277281	-0.634295	0.112464	0.903875	0.0450649	0.141004	-0.0228483	-0.29794	0.9025	0.053784	0.1638	-0.0182808	-0.199895	0.8665	0.0594094	0.176934	-0.0151332	-0.150345	0.837125
K02933.K01783	K02933	RP-L6, MRPL6, rplF	large subunit ribosomal protein L6	ko03010 Ribosome	Translation, ribosomal structure and biogenesis	COG0097	0.0374778	ADG2	0.0452979	0.00481811	-0.00390706	-0.273695	-0.621522	0.129404	0.895	0.043444	0.00460483	-0.00387543	-0.287322	0.89825	0.0528184	0.00565069	-0.00352854	-0.208781	0.883875	0.0586495	0.00624764	-0.00317994	-0.169071	0.8745
K01633.K01783	K01633	folB	7,8-dihydroneopterin aldolase/epimerase/oxygenase [EC:4.1.2.25 5.1.99.8 1.13.11.81]	ko00790 Folate biosynthesis*ko01100 Metabolic pathways*ko01240 Biosynthesis of cofactors	Coenzyme transport and metabolism	COG1539	0.0171637	ADG2	0.0445471	0.0152634	-0.00579081	-0.233328	-0.602638	0.155075	0.859625	0.0423598	0.0146111	-0.00592046	-0.248276	0.861	0.0525389	0.0176127	-0.0057193	-0.191189	0.86475	0.0585074	0.0192531	-0.00520361	-0.159493	0.8595
K01646.K01783	K01646	citD	citrate lyase subunit gamma (acyl carrier protein)	ko02020 Two-component system	Energy production and conversion	COG3052	0.00509349	ADG2	0.0453561	0.0480617	0.0130898	0.29254	-0.110305	0.613001	0.911	0.0442022	0.0470089	0.0132938	0.302222	0.912625	0.0535236	0.0521949	0.0116222	0.226853	0.898875	0.0590446	0.0555548	0.00998522	0.178513	0.8885
K02988.K01783	K02988	RP-S5, MRPS5, rpsE	small subunit ribosomal protein S5	ko03010 Ribosome	Translation, ribosomal structure and biogenesis	COG0098	0.0379122	ADG2	0.0441828	0.00405915	-0.00347401	-0.269061	-0.621924	0.124785	0.885	0.0425655	0.00391127	-0.00345545	-0.280854	0.896	0.0523448	0.00485144	-0.003402	-0.219939	0.895125	0.0582588	0.00541273	-0.0032932	-0.189223	0.901125
K00346.K01783	K00346	nqrA	Na+-transporting NADH:ubiquinone oxidoreductase subunit A [EC:7.2.1.1]	Null	Energy production and conversion	COG1726	0.0157017	ADG2	0.0456917	0.0259995	-0.00913809	-0.274044	-0.618671	0.11749	0.898625	0.0434202	0.0258009	-0.00917846	-0.285107	0.8965	0.0534634	0.0269104	-0.00747727	-0.203191	0.872875	0.0589648	0.0275116	-0.00589027	-0.149027	0.836625
K00348.K01783	K00348	nqrC	Na+-transporting NADH:ubiquinone oxidoreductase subunit C [EC:7.2.1.1]	Null	Energy production and conversion	COG2869	0.0172149	ADG2	0.0452174	0.0146652	-0.00597928	-0.240798	-0.615091	0.161163	0.863375	0.0440446	0.0140452	-0.00626339	-0.264608	0.8785	0.0533458	0.0168619	-0.0052889	-0.179795	0.847125	0.0589507	0.0186057	-0.00443659	-0.136788	0.816625
K02108.K01783	K02108	ATPF0A, atpB	F-type H+-transporting ATPase subunit a	ko00190 Oxidative phosphorylation*ko00195 Photosynthesis*ko01100 Metabolic pathways	Energy production and conversion	COG0356	0.0274183	ADG2	0.0469614	0.00764845	-0.00551632	-0.298883	-0.631464	0.111314	0.915625	0.0453204	0.00737006	-0.0056029	-0.317548	0.926125	0.0545369	0.00891595	-0.00481152	-0.225346	0.891375	0.0598027	0.00983206	-0.00402301	-0.171139	0.87325
K04769.K01783	K04769	spoVT	AbrB family transcriptional regulator, stage V sporulation protein T	Null	Transcription, Defense mechanisms	COG2002	0.00465439	ADG2	0.0461348	0.122366	0.0209742	0.287115	-0.111619	0.623774	0.909	0.0447173	0.119967	0.0217361	0.309876	0.915375	0.0537433	0.133859	0.017514	0.214745	0.891125	0.0592816	0.141234	0.014332	0.160353	0.8595
K03473.K01783	K03473	pdxB	erythronate-4-phosphate dehydrogenase [EC:1.1.1.290]	ko00750 Vitamin B6 metabolism*ko01100 Metabolic pathways*ko01240 Biosynthesis of cofactors	Coenzyme transport and metabolism, General function prediction only	COG0111	0.00772753	ADG2	0.0451531	0.0524835	-0.0105179	-0.226645	-0.624022	0.185981	0.84575	0.0434172	0.0504133	-0.0107128	-0.242334	0.842625	0.052936	0.0597538	-0.00950889	-0.173218	0.83	0.0588592	0.0648115	-0.00806548	-0.133587	0.80925
K03474.K01783	K03474	pdxJ	pyridoxine 5-phosphate synthase [EC:2.6.99.2]	ko00750 Vitamin B6 metabolism*ko01100 Metabolic pathways*ko01240 Biosynthesis of cofactors	Coenzyme transport and metabolism	COG0854	0.00921031	ADG2	0.0469236	0.0410738	-0.011966	-0.278763	-0.630784	0.132119	0.88925	0.0452807	0.0395803	-0.0117893	-0.289687	0.8935	0.054184	0.04573	-0.00948569	-0.197742	0.86475	0.059147	0.049545	-0.00757435	-0.141393	0.8225
K01858.K01783	K01858	INO1, ISYNA1	myo-inositol-1-phosphate synthase [EC:5.5.1.4]	ko00521 Streptomycin biosynthesis*ko00562 Inositol phosphate metabolism*ko01100 Metabolic pathways*ko01110 Biosynthesis of secondary metabolites	Lipid transport and metabolism	COG1260	0.00983145	ADG2	0.0434051	0.0355266	0.00840533	0.224215	-0.166715	0.598359	0.852625	0.0413174	0.0341003	0.00855176	0.235804	0.843375	0.0516529	0.0410578	0.00811721	0.180214	0.84775	0.0576206	0.0453295	0.00795241	0.158935	0.859875
K18815.K01783	K18815	aac6-I	aminoglycoside 6'-N-acetyltransferase I [EC:2.3.1.82]	Null	Translation, ribosomal structure and biogenesis	COG0456	0.00277918	ADG2	0.0431115	0.0531172	0.00969318	0.209807	-0.174167	0.570973	0.8475	0.0415019	0.0502509	0.00968841	0.222077	0.841125	0.0515146	0.0673553	0.0102679	0.178925	0.85125	0.0575336	0.0785726	0.0103136	0.156137	0.866625
K08307.K01783	K08307	mltD, dniR	membrane-bound lytic murein transglycosylase D [EC:4.2.2.-]	Null	Cell wall/membrane/envelope biogenesis	COG0741	0.0213202	ADG2	0.048241	0.0121835	-0.00594309	-0.252603	-0.619985	0.149108	0.87225	0.0467402	0.0117462	-0.00630668	-0.279972	0.888125	0.0549793	0.0138922	-0.00483234	-0.178546	0.84225	0.0605982	0.0152516	-0.00366601	-0.123654	0.7905
K14982.K01783	K14982	ciaH	two-component system, OmpR family, sensor histidine kinase CiaH [EC:2.7.13.3]	ko02020 Two-component system*ko02024 Quorum sensing	Signal transduction mechanisms	COG0642	0.0137825	ADG2	0.0454678	0.0660297	0.0139708	0.263172	-0.135459	0.612559	0.889	0.043637	0.0636381	0.0138248	0.272441	0.89075	0.0536607	0.0771622	0.0128211	0.20384	0.883625	0.0592008	0.0857362	0.0120788	0.173025	0.88
K07052.K01783	K07052	K07052	uncharacterized protein	Null	Posttranslational modification, protein turnover, chaperones	COG1266	0.0728773	ADG2	0.0446672	0.0116637	0.00536021	0.245163	-0.163682	0.606223	0.8665	0.0426287	0.0113598	0.00561395	0.269591	0.874125	0.0526611	0.0132659	0.00497043	0.192464	0.856	0.0585863	0.0144023	0.00442161	0.154482	0.852875
K13684.K01783	K13684	wcaC	putative colanic acid biosynthesis glycosyltransferase [EC:2.4.-.-]	Null	Cell wall/membrane/envelope biogenesis	COG0438	0.00476699	ADG2	0.0440405	0.0703954	-0.0134566	-0.249656	-0.607553	0.152803	0.8755	0.0422987	0.0686725	-0.0139684	-0.269834	0.88125	0.0525721	0.0802099	-0.0133347	-0.211146	0.89375	0.0586497	0.0861932	-0.0130293	-0.188246	0.9035
K11069.K01783	K11069	potD	spermidine/putrescine transport system substrate-binding protein	ko02010 ABC transporters	Amino acid transport and metabolism	COG0687	0.0050422	ADG2	0.0464426	0.0578496	0.0119819	0.239224	-0.166185	0.584155	0.869	0.0447898	0.0550171	0.0122113	0.256815	0.876	0.054361	0.0707107	0.0106213	0.177126	0.84525	0.0596006	0.0799136	0.00902445	0.133258	0.820125
K07096.K01783	K07096	K07096	uncharacterized protein	Null	General function prediction only	COG2129	0.012446	ADG2	0.0443804	0.0238554	0.00818767	0.26242	-0.131206	0.607728	0.893625	0.04257	0.0227058	0.00823768	0.276935	0.8915	0.0525822	0.028223	0.00774516	0.206549	0.882375	0.0583855	0.0315636	0.00718936	0.170114	0.875375
K03660.K01783	K03660	OGG1	N-glycosylase/DNA lyase [EC:3.2.2.- 4.2.99.18]	ko03410 Base excision repair	Replication, recombination and repair	COG0122	0.00912049	ADG2	0.0453261	0.0491172	0.011438	0.250943	-0.129469	0.598872	0.889875	0.0439104	0.0472574	0.0118956	0.271976	0.888	0.053084	0.0590026	0.0107817	0.196096	0.875625	0.0590424	0.065744	0.00993759	0.162982	0.869625
K02356.K01783	K02356	efp	elongation factor P	Null	Translation, ribosomal structure and biogenesis	COG0231	0.0342362	ADG2	0.0453161	0.00393972	-0.00361843	-0.281041	-0.63167	0.11702	0.8995	0.0433434	0.00378806	-0.0036951	-0.297532	0.9065	0.0529555	0.0045782	-0.00329913	-0.218328	0.888	0.0584795	0.00499045	-0.00288386	-0.172586	0.874
K07571.K01783	K07571	K07571	S1 RNA binding domain protein	Null	General function prediction only	COG1098	0.00516293	ADG2	0.0439315	0.0337995	0.00840867	0.225846	-0.196574	0.56538	0.852125	0.0423327	0.0320752	0.00827535	0.233187	0.84575	0.0524721	0.0405531	0.00851339	0.188953	0.862625	0.058251	0.0453564	0.00818813	0.163079	0.870875
K06284.K01783	K06284	abrB	AbrB family transcriptional regulator, transcriptional pleiotropic regulator of transition state genes	Null	Transcription, Defense mechanisms	COG2002	0.00422274	ADG2	0.0447073	0.0587146	0.0107827	0.219567	-0.18466	0.5598	0.8475	0.0431522	0.0560671	0.0107803	0.229027	0.8455	0.0527535	0.0709464	0.0100898	0.171352	0.836875	0.0587792	0.0792116	0.0090813	0.136205	0.820125
K09809.K01783	K09809	tagF	CDP-glycerol glycerophosphotransferase [EC:2.7.8.12]	Null	Cell wall/membrane/envelope biogenesis, Lipid transport and metabolism	COG1887	0.00605503	ADG2	0.0461528	0.0693381	0.013966	0.256235	-0.160815	0.613599	0.876375	0.0448154	0.0665405	0.0148772	0.284206	0.888125	0.0539122	0.0815191	0.0121707	0.191021	0.85925	0.0593172	0.0896563	0.0103498	0.146072	0.83425
K01585.K01783	K01585	speA	arginine decarboxylase [EC:4.1.1.19]	ko00330 Arginine and proline metabolism*ko01100 Metabolic pathways	Amino acid transport and metabolism	COG1166	0.0107524	ADG2	0.0446312	0.0596455	0.0108202	0.215543	-0.175878	0.580152	0.84975	0.0426608	0.0570714	0.0106892	0.227334	0.83625	0.0530652	0.0704765	0.0109608	0.183362	0.861125	0.0589377	0.0788132	0.0101338	0.152537	0.851375
K09815.K01783	K09815	znuA	zinc transport system substrate-binding protein	ko02010 ABC transporters	Inorganic ion transport and metabolism	COG4531	0.00456388	ADG2	0.0454672	0.0596907	0.0134535	0.269103	-0.136699	0.625707	0.88825	0.0436683	0.0574245	0.0134889	0.2779	0.879375	0.0536271	0.0702189	0.0129549	0.218667	0.89	0.0590167	0.0773455	0.0118217	0.178068	0.882625
K04654.K01783	K04654	hypD	hydrogenase expression/formation protein HypD	Null	Posttranslational modification, protein turnover, chaperones	COG0409	0.0101872	ADG2	0.0456333	0.0482651	0.011072	0.245092	-0.152914	0.615249	0.86875	0.0437327	0.0464446	0.011158	0.258238	0.87275	0.0535245	0.0554462	0.00976995	0.185252	0.85875	0.0589404	0.0608443	0.00848893	0.142842	0.833
K02018.K01783	K02018	modB	molybdate transport system permease protein	ko02010 ABC transporters	Inorganic ion transport and metabolism	COG4149	0.00522913	ADG2	0.0451003	0.051589	0.0112986	0.244704	-0.141631	0.606633	0.872625	0.04331	0.0501226	0.0113702	0.254623	0.86975	0.0528003	0.0596778	0.0102585	0.188415	0.848625	0.0586134	0.0643332	0.00877518	0.146778	0.84175
K03803.K01783	K03803	rseC	sigma-E factor negative regulatory protein RseC	Null	Signal transduction mechanisms	COG3086	0.0182639	ADG2	0.0441589	0.00935076	-0.00454908	-0.234299	-0.579355	0.191721	0.84825	0.0422993	0.0090184	-0.0045776	-0.241863	0.857375	0.0524735	0.0113191	-0.00446638	-0.188821	0.855875	0.0582717	0.0126254	-0.00424893	-0.160469	0.85975
K07706.K01783	K07706	agrC, blpH, fsrC	two-component system, LytTR family, sensor histidine kinase AgrC [EC:2.7.13.3]	ko02020 Two-component system*ko02024 Quorum sensing	Signal transduction mechanisms	COG2972	0.0142132	ADG2	0.0448461	0.0673137	0.0114098	0.216065	-0.18943	0.566015	0.846125	0.04288	0.0645407	0.011367	0.227239	0.847875	0.0527574	0.0814594	0.011125	0.174249	0.84425	0.0585205	0.0919199	0.0102584	0.141675	0.832
K06411.K01783	K06411	spoVFB	dipicolinate synthase subunit B	Null	Coenzyme transport and metabolism	COG0452	0.00500775	ADG2	0.0459243	0.0720415	0.014536	0.263724	-0.112411	0.609525	0.899625	0.0441271	0.0691895	0.0147557	0.278775	0.902	0.0535141	0.0853511	0.0136526	0.208894	0.89225	0.0594022	0.0954654	0.0128362	0.172824	0.890125
K02557.K01783	K02557	motB	chemotaxis protein MotB	ko02030 Bacterial chemotaxis*ko02040 Flagellar assembly	Cell motility	COG1360	0.0151525	ADG2	0.0453564	0.0296997	-0.00886799	-0.249282	-0.594095	0.148422	0.880375	0.0438398	0.0296769	-0.00967549	-0.278387	0.897	0.0527755	0.0313871	-0.00690379	-0.174877	0.844	0.0586682	0.0322087	-0.00540377	-0.128275	0.802625
K03040.K01783	K03040	rpoA	DNA-directed RNA polymerase subunit alpha [EC:2.7.7.6]	ko03020 RNA polymerase	Transcription	COG0202	0.0315142	ADG2	0.0434677	0.00646472	-0.00360454	-0.223032	-0.600802	0.165473	0.853125	0.0421862	0.00616118	-0.00368518	-0.239755	0.851625	0.0518111	0.00803539	-0.00363508	-0.184239	0.8565	0.057887	0.00909831	-0.00339883	-0.150446	0.848625
K03091.K01783	K03091	sigH	RNA polymerase sporulation-specific sigma factor	Null	Null	Sigma factors act as the promoter specificity subunit of eubacterial and plant plastid multisubunit RNA polymerases, whose core subunit composition is often described as alpha(2)-beta-beta-prime. Although sigma does not bind DNA on its own, when combined with the core to form the holoenzyme, the sigma factor binds specifically to promoter elements. The sigma subunit is released once elongation be…	0.0229954	ADG2	0.0455408	0.0680764	0.0119407	0.222534	-0.190843	0.563712	0.849875	0.0429569	0.0655896	0.0119362	0.232225	0.846	0.0532016	0.0780921	0.010343	0.165179	0.831625	0.059205	0.0860624	0.00905799	0.129044	0.810125
K07483.K01783	K07483	K07483	transposase	Null	Mobilome: prophages, transposons	COG2963	0.0845918	ADG2	0.0442416	0.0255912	0.00790867	0.24324	-0.151554	0.6181	0.868125	0.0426381	0.0245729	0.00780829	0.251767	0.8665	0.0524909	0.0299524	0.00748283	0.19434	0.861875	0.0582292	0.0328921	0.00670989	0.156651	0.855625
K01421.K01783	K01421	yhgE	putative membrane protein	Null	Function unknown	COG1511	0.00781657	ADG2	0.0446873	0.0756112	0.0122859	0.219367	-0.179332	0.596819	0.848875	0.0426979	0.0727152	0.0124173	0.23204	0.845	0.0528167	0.090258	0.0121566	0.179731	0.841	0.0587108	0.100678	0.0114025	0.151204	0.8445
K00125.K01783	K00125	fdhB	formate dehydrogenase (coenzyme F420) beta subunit [EC:1.17.98.3 1.8.98.6]	ko00680 Methane metabolism*ko01100 Metabolic pathways*ko01120 Microbial metabolism in diverse environments*ko01200 Carbon metabolism	Energy production and conversion	COG1035	0.00503285	ADG2	0.0474713	0.110727	0.0178808	0.256154	-0.144704	0.609157	0.879	0.0460893	0.106843	0.018743	0.2781	0.89025	0.0545391	0.127921	0.0135819	0.167444	0.83175	0.0601978	0.140382	0.00985785	0.108872	0.76275
K04074.K01783	K04074	divIVA	cell division initiation protein	Null	Cell cycle control, cell division, chromosome partitioning	COG3599	0.0120718	ADG2	0.0459281	0.0323274	0.00881517	0.238413	-0.15486	0.587723	0.874125	0.0439921	0.0309641	0.00888395	0.250646	0.869625	0.0536783	0.038505	0.00832138	0.187509	0.860375	0.0594088	0.0433171	0.00733631	0.147421	0.85075
K01990.K01783	K01990	ABC-2.A	ABC-2 type transport system ATP-binding protein	Null	Defense mechanisms	COG1131	0.0542639	ADG2	0.0437028	0.0149797	0.00546089	0.220285	-0.183315	0.567662	0.851	0.0423666	0.0143872	0.00555775	0.23498	0.84675	0.0521324	0.0179531	0.00547914	0.185868	0.85725	0.058272	0.0200462	0.00515812	0.155037	0.8565
K05884.K01783	K05884	comC	L-2-hydroxycarboxylate dehydrogenase (NAD+) [EC:1.1.1.337]	ko00680 Methane metabolism*ko01100 Metabolic pathways*ko01240 Biosynthesis of cofactors	Energy production and conversion	COG2055	0.00351988	ADG2	0.0445282	0.0590453	0.0125327	0.253688	-0.167631	0.607906	0.871625	0.0425942	0.0575511	0.0126138	0.263674	0.880875	0.0525566	0.0685029	0.0111523	0.190197	0.8645	0.0585683	0.0751738	0.0101501	0.155569	0.852125
K07991.K01783	K07991	flaK	archaeal preflagellin peptidase FlaK [EC:3.4.23.52]	Null	Cell motility, Intracellular trafficking, secretion, and vesicular transport	COG1989	0.00118215	ADG2	0.0439984	0.110909	0.0154342	0.22971	-0.179151	0.583656	0.861375	0.0414481	0.107266	0.0155467	0.244138	0.858375	0.0517823	0.129902	0.0141851	0.176643	0.844875	0.0578048	0.142953	0.0127717	0.141818	0.833
K06387.K01783	K06387	spoIIR	stage II sporulation protein R	Null	Null	Null	0.00644598	ADG2	0.044921	0.078418	0.0128253	0.224341	-0.16329	0.57994	0.860125	0.043236	0.0749803	0.0129775	0.236239	0.858875	0.0529977	0.0920445	0.0116381	0.171362	0.848375	0.0590435	0.102391	0.0108356	0.141742	0.8435
K06399.K01783	K06399	spoIVB	stage IV sporulation protein B [EC:3.4.21.116]	Null	Posttranslational modification, protein turnover, chaperones, Transcription	COG0750	0.00557895	ADG2	0.0466019	0.0889314	0.0167445	0.26893	-0.118559	0.618344	0.89475	0.0448787	0.0857645	0.0167893	0.280747	0.895375	0.0546132	0.103537	0.0147216	0.202035	0.881625	0.0598767	0.115474	0.0129716	0.160522	0.858375
K21453.K01783	K21453	icaR	TetR/AcrR family transcriptional regulator, biofilm operon repressor	Null	Transcription	COG1309	0.00191264	ADG2	0.0452248	0.136413	0.0184539	0.244512	-0.156586	0.605051	0.872	0.0434769	0.129588	0.0181565	0.251225	0.866625	0.0535343	0.155239	0.0163618	0.185534	0.851125	0.0589256	0.170072	0.01443	0.146268	0.839125
K07503.K01783	K07503	nucS	endonuclease [EC:3.1.-.-]	Null	Replication, recombination and repair	COG1637	0.00126111	ADG2	0.0453736	0.154617	0.0246477	0.302572	-0.0982705	0.641815	0.918875	0.0434524	0.148037	0.0248808	0.320549	0.919625	0.0531533	0.179445	0.0215552	0.227662	0.90625	0.0587052	0.195777	0.0189931	0.181319	0.887375
K06438.K01783	K06438	yqfD	similar to stage IV sporulation protein	Null	Null	Null	0.00579257	ADG2	0.0450808	0.0974197	0.0140081	0.221016	-0.173309	0.564425	0.8565	0.0432719	0.0935439	0.0140398	0.229962	0.843	0.0531525	0.115179	0.0128745	0.169606	0.846125	0.059248	0.128169	0.0118137	0.138664	0.831875
K07667.K01783	K07667	kdpE	two-component system, OmpR family, KDP operon response regulator KdpE	ko02020 Two-component system*ko02024 Quorum sensing	Signal transduction mechanisms, Transcription	COG0745	0.00412969	ADG2	0.046778	0.0688841	0.0184824	0.336721	-0.071273	0.664168	0.93675	0.0457965	0.0664328	0.0187417	0.354332	0.944625	0.0546071	0.0804665	0.0175531	0.271634	0.936625	0.0599024	0.0880997	0.0157646	0.222426	0.932875
K06398.K01783	K06398	spoIVA	stage IV sporulation protein A	Null	Null	Null	0.00482582	ADG2	0.0454347	0.115812	0.016298	0.231643	-0.167908	0.580614	0.875	0.0436407	0.110148	0.0165871	0.249251	0.868125	0.0535586	0.137848	0.0153018	0.18345	0.857875	0.0594765	0.154734	0.0139081	0.148455	0.8545
K01308.K01783	K01308	yqgT	g-D-glutamyl-meso-diaminopimelate peptidase [EC:3.4.19.11]	Null	Cell wall/membrane/envelope biogenesis	COG2866	0.00364471	ADG2	0.0465312	0.107852	0.0163866	0.24155	-0.15697	0.59558	0.872625	0.0449227	0.103126	0.0171415	0.262447	0.87775	0.054258	0.127319	0.0145061	0.179269	0.849	0.0597982	0.141538	0.0119416	0.133105	0.81925
K17248.K01783	K17248	pglJ	N-acetylgalactosamine-N,N'-diacetylbacillosaminyl-diphospho-undecaprenol 4-alpha-N-acetylgalactosaminyltransferase [EC:2.4.1.291]	Null	Cell wall/membrane/envelope biogenesis	COG0438	0.00519061	ADG2	0.0479387	0.0975659	0.0230416	0.348136	-0.0539021	0.678695	0.947	0.0467043	0.0930719	0.0228969	0.360893	0.947	0.0551549	0.115069	0.0219256	0.279509	0.9485	0.0607148	0.127571	0.019828	0.229077	0.941
K02056.K01783	K02056	ABC.SS.A	simple sugar transport system ATP-binding protein [EC:7.5.2.-]	Null	Carbohydrate transport and metabolism	COG1129	0.00367261	ADG2	0.0443702	0.0719871	0.0124928	0.228666	-0.172083	0.586621	0.852125	0.0424115	0.067586	0.011972	0.234042	0.8485	0.0520925	0.0886339	0.0120209	0.182253	0.852	0.0584433	0.101713	0.0118647	0.15678	0.850875
K11719.K01783	K11719	lptC	lipopolysaccharide export system protein LptC	Null	Cell wall/membrane/envelope biogenesis	COG3117	0.00207773	ADG2	0.0452849	0.178507	-0.0189976	-0.218067	-0.58443	0.19599	0.845625	0.0439234	0.170223	-0.0200032	-0.240893	0.858125	0.05308	0.213712	-0.016422	-0.158974	0.8125	0.0588181	0.240099	-0.0131219	-0.113631	0.775375
K10118.K01783	K10118	msmF	raffinose/stachyose/melibiose transport system permease protein	ko02010 ABC transporters	Carbohydrate transport and metabolism	COG1175	0.00331794	ADG2	0.0460039	0.0717162	0.0140655	0.255096	-0.139777	0.599805	0.88825	0.0436495	0.0678367	0.0136417	0.259359	0.877375	0.0537366	0.0849409	0.0132507	0.202309	0.8865	0.0594535	0.0956024	0.0126494	0.169595	0.878875
K07442.K01783	K07442	TRM61, GCD14	tRNA (adenine57-N1/adenine58-N1)-methyltransferase catalytic subunit [EC:2.1.1.219 2.1.1.220]	Null	Translation, ribosomal structure and biogenesis	COG2519	0.00118185	ADG2	0.0444502	0.112715	0.019191	0.281706	-0.102194	0.638575	0.91125	0.0429807	0.10803	0.0196726	0.301966	0.914375	0.0524216	0.132672	0.0181977	0.225079	0.8975	0.0583164	0.148023	0.0166673	0.183784	0.89025
K23237.K01783	K23237	melR	AraC family transcriptional regulator, melibiose operon regulatory protein	Null	Transcription	COG2207	0.0028367	ADG2	0.0456488	0.130771	0.0213191	0.286683	-0.11475	0.640601	0.907375	0.044052	0.126632	0.0218029	0.303269	0.909625	0.053635	0.154209	0.0204688	0.231725	0.908	0.0591076	0.169833	0.0188252	0.193499	0.9005
K07646.K01783	K07646	kdpD	two-component system, OmpR family, sensor histidine kinase KdpD [EC:2.7.13.3]	ko02020 Two-component system	Signal transduction mechanisms	COG2205	0.00322921	ADG2	0.0458911	0.115894	0.0204027	0.291582	-0.0999886	0.646284	0.90875	0.0440286	0.112127	0.0203291	0.300264	0.903	0.0536417	0.135832	0.0186779	0.225519	0.8995	0.0591708	0.150465	0.017213	0.186075	0.894125
K03386.K01783	K03386	PRDX2_4, ahpC	peroxiredoxin 2/4 [EC:1.11.1.24]	ko04214 Apoptosis - fly	Defense mechanisms	COG0450	0.000418025	ADG2	0.0441953	0.195452	0.0250356	0.280337	-0.11835	0.630794	0.904125	0.0421988	0.183721	0.024953	0.296825	0.896875	0.052428	0.240872	0.0245276	0.224759	0.901	0.0583379	0.274922	0.0238854	0.19287	0.902375
K07230.K01783	K07230	p19, ftrA	periplasmic iron binding protein	Null	Cell wall/membrane/envelope biogenesis, Lipid transport and metabolism	COG3470	0.00151359	ADG2	0.0439799	0.1603	0.024104	0.298073	-0.0905333	0.638033	0.918875	0.0423716	0.155795	0.0242459	0.310261	0.926	0.0518412	0.191685	0.0229847	0.235528	0.91775	0.0568939	0.215109	0.0216488	0.197541	0.914
K07583.K01783	K07583	PUS10	tRNA pseudouridine synthase 10 [EC:5.4.99.25]	Null	Translation, ribosomal structure and biogenesis	COG1258	0.000890011	ADG2	0.0452851	0.182107	0.0196601	0.226456	-0.186218	0.576109	0.852375	0.043461	0.174972	0.0200468	0.241294	0.858125	0.0526891	0.222196	0.0157444	0.150107	0.805125	0.0585063	0.251825	0.0121358	0.102129	0.758125
K01476.K01783	K01476	E3.5.3.1, rocF, arg	arginase [EC:3.5.3.1]	ko00220 Arginine biosynthesis*ko00330 Arginine and proline metabolism*ko01100 Metabolic pathways*ko01110 Biosynthesis of secondary metabolites*ko01230 Biosynthesis of amino acids*ko05146 Amoebiasis	Amino acid transport and metabolism	COG0010	0.00118352	ADG2	0.0437521	0.249185	0.0238309	0.237049	-0.17767	0.591088	0.861	0.0416629	0.237979	0.0230271	0.241106	0.851375	0.0523873	0.289409	0.0223923	0.185135	0.856875	0.0581851	0.318128	0.0208937	0.158656	0.850875
K03098.K01783	K03098	APOD	apolipoprotein D and lipocalin family protein	Null	Cell wall/membrane/envelope biogenesis	COG3040	0.000578161	ADG2	0.0437371	0.569067	-0.0379686	-0.253837	-0.632997	0.181889	0.864125	0.0418085	0.556516	-0.0381768	-0.264211	0.85925	0.051228	0.649752	-0.0373703	-0.214422	0.875625	0.0571931	0.691103	-0.0360413	-0.18588	0.882625
K09685.K01783	K09685	purR	purine operon repressor	Null	Nucleotide transport and metabolism	COG0503	0.00107355	ADG2	0.044054	0.331794	0.0284019	0.24312	-0.142289	0.590355	0.8755	0.0423566	0.315774	0.0278769	0.249872	0.876375	0.0519078	0.413734	0.0285356	0.200066	0.884875	0.0574604	0.471705	0.0277076	0.173005	0.882625
K01141.K01783	K01141	sbcB, exoI	exodeoxyribonuclease I [EC:3.1.11.1]	ko03430 Mismatch repair	Replication, recombination and repair	COG2925	0.00227391	ADG2	0.0455224	0.714201	-0.0459568	-0.264711	-0.610028	0.135168	0.889875	0.0439121	0.687641	-0.0467819	-0.281983	0.89375	0.0535281	0.811815	-0.0394074	-0.195163	0.873375	0.0588646	0.874919	-0.0336177	-0.151201	0.83875
K08092.K01783	K08092	dlgD	3-dehydro-L-gulonate 2-dehydrogenase [EC:1.1.1.130]	ko00040 Pentose and glucuronate interconversions*ko00053 Ascorbate and aldarate metabolism*ko01100 Metabolic pathways	Energy production and conversion	COG2055	0.000607706	ADG2	0.0453029	0.685063	0.0448032	0.262701	-0.12473	0.628475	0.888875	0.0434803	0.65814	0.0461416	0.283797	0.8945	0.0530178	0.813281	0.0413466	0.204762	0.877	0.058884	0.902031	0.0374334	0.164575	0.87375
K05765.K01783	K05765	CFL	cofilin	ko04360 Axon guidance_x000D_ ko04666 Fc gamma R-mediated phagocytosis_x000D_ ko04810 Regulation of actin cytoskeleton_x000D_ ko05133 Pertussis_x000D_ ko05170 Human immunodeficiency virus 1 infection	Null	Null	0.000512374	ADG2	0.0453216	0.913102	0.0475267	0.243134	-0.179707	0.588056	0.863875	0.0438188	0.871884	0.0486957	0.258516	0.86575	0.052998	1.10133	0.0406042	0.17276	0.840875	0.0587521	1.24038	0.0343527	0.131008	0.812
K22579.K01783	K22579	rph	rifampicin phosphotransferase [EC:2.7.9.6]	Null	Carbohydrate transport and metabolism	COG0574	0.000495746	ADG2	0.047389	1.14989	0.0700972	0.308995	-0.105363	0.656156	0.915125	0.0455458	1.12627	0.0720222	0.33422	0.913625	0.0547499	1.27467	0.0621746	0.242384	0.903875	0.0601111	1.35234	0.055009	0.196897	0.90425
K00389.K01783	K00389	yidH	putative membrane protein	Null	Function unknown	COG2149	0.000178153	ADG2	0.0461322	1.68742	0.0978304	0.364485	-0.000500764	0.681362	0.961125	0.0439084	1.65412	0.0987809	0.380726	0.962	0.0536649	1.79713	0.0899362	0.296322	0.9545	0.0592843	1.88299	0.0817579	0.249688	0.95575
K09703.K01783	K09703	K09703	uncharacterized protein	Null	Function unknown	COG3535	0.000246304	ADG2	0.0437926	1.03713	0.0530057	0.256634	-0.129207	0.631766	0.88375	0.0418177	0.983444	0.0515562	0.265192	0.8835	0.0518525	1.28423	0.0545529	0.217494	0.896625	0.0577824	1.47784	0.0564179	0.19716	0.908
K08989.K01783	K08989	K08989	putative membrane protein	Null	Function unknown	COG3766	0.00266215	ADG2	0.0437563	0.815821	-0.0439078	-0.242902	-0.621857	0.152575	0.859125	0.0421625	0.783768	-0.0457571	-0.264129	0.865125	0.0515913	0.928406	-0.0382285	-0.179465	0.84575	0.0575326	1.01965	-0.0344979	-0.143861	0.83525
K03795.K01783	K03795	cbiX	sirohydrochlorin cobaltochelatase [EC:4.99.1.3]	ko00860 Porphyrin and chlorophyll metabolism*ko01100 Metabolic pathways*ko01240 Biosynthesis of cofactors	Coenzyme transport and metabolism	COG2138	0.000295839	ADG2	0.0468504	1.67197	0.0885611	0.33311	-0.0771473	0.665353	0.927875	0.045258	1.62275	0.0900664	0.350919	0.929625	0.0543331	1.93428	0.0844671	0.270577	0.933875	0.059882	2.11767	0.0793656	0.228648	0.933
K03518.K01783	K03518	coxS	aerobic carbon-monoxide dehydrogenase small subunit [EC:1.2.5.3]	Null	Energy production and conversion	COG2080	0.000447871	ADG2	0.0456156	1.41268	0.0661297	0.270217	-0.167279	0.6098	0.878625	0.0442065	1.37302	0.0664834	0.284476	0.88625	0.0534383	1.60439	0.061923	0.216799	0.875625	0.0590416	1.72234	0.0553318	0.177762	0.8795
K03220.K01783	K03220	yscD, sctD, ssaD	type III secretion protein D	Null	Null	Null	0.000145254	ADG2	0.0441761	1.29534	-0.05004	-0.218647	-0.570998	0.176393	0.854625	0.0420123	1.21483	-0.0489389	-0.22488	0.84675	0.0519011	1.63829	-0.0503548	-0.177437	0.848125	0.058241	1.90594	-0.0483611	-0.147912	0.8515
K00132.K01783	K00132	E1.2.1.10	acetaldehyde dehydrogenase (acetylating) [EC:1.2.1.10]	ko00620 Pyruvate metabolism*ko00650 Butanoate metabolism*ko01100 Metabolic pathways*ko01120 Microbial metabolism in diverse environments	Null	Catalysis of the reaction: acetaldehyde + CoA + NAD+ = acetyl-CoA + NADH + H+.	0.000369875	ADG2	0.0438424	1.16141	0.0509046	0.234638	-0.165657	0.595663	0.863875	0.0418505	1.0987	0.0505226	0.245686	0.865	0.0516182	1.47058	0.0517876	0.191135	0.8645	0.058078	1.69315	0.0497968	0.162866	0.85975
K10954.K01783	K10954	zot	zona occludens toxin	ko05110 Vibrio cholerae infection	General function prediction only	COG4128	0.000367415	ADG2	0.0429407	1.30046	0.0473852	0.209612	-0.188323	0.566262	0.845125	0.0408688	1.2685	0.0490479	0.224362	0.838	0.051324	1.47609	0.0460799	0.172225	0.835875	0.0575132	1.60274	0.0433189	0.146207	0.844375
K03708.K01783	K03708	ctsR	transcriptional regulator of stress and heat shock response	Null	Transcription	COG4463	0.00510649	ADG2	0.0446795	0.051875	0.012448	0.272414	-0.13171	0.647914	0.890125	0.0426323	0.0498583	0.0124847	0.282785	0.882125	0.0526979	0.0588256	0.0119701	0.222501	0.88975	0.0581153	0.0637129	0.0110066	0.183857	0.884125
K06392.K01783	K06392	spoIIIAC	stage III sporulation protein AC	Null	Null	Null	0.00574949	ADG2	0.0452922	0.0670479	0.012515	0.236195	-0.159833	0.587622	0.866625	0.0431899	0.0636754	0.0126383	0.252201	0.871625	0.0531108	0.0785822	0.0115652	0.184139	0.85975	0.0591621	0.0868994	0.0106278	0.150302	0.848875
K06393.K01783	K06393	spoIIIAD	stage III sporulation protein AD	Null	Null	Null	0.00484739	ADG2	0.0456055	0.0823671	0.014087	0.238191	-0.153276	0.584819	0.874125	0.0440691	0.0798028	0.0146124	0.260033	0.872	0.0533293	0.097389	0.012666	0.180438	0.850875	0.0589516	0.107986	0.0110425	0.14326	0.836875
K02109.K01783	K02109	ATPF0B, atpF	F-type H+-transporting ATPase subunit b	ko00190 Oxidative phosphorylation*ko00195 Photosynthesis*ko01100 Metabolic pathways	Energy production and conversion	COG0711	0.0319007	ADG2	0.0459665	0.00528865	-0.00425659	-0.287525	-0.627447	0.133077	0.903375	0.0440534	0.00509334	-0.00443296	-0.308942	0.90775	0.0531244	0.00608752	-0.00361222	-0.204999	0.876375	0.0587183	0.00674763	-0.00309475	-0.158961	0.85275
K02115.K01783	K02115	ATPF1G, atpG	F-type H+-transporting ATPase subunit gamma	ko00190 Oxidative phosphorylation*ko00195 Photosynthesis*ko01100 Metabolic pathways	Energy production and conversion	COG0224	0.0285645	ADG2	0.0461762	0.00902686	-0.0053387	-0.272432	-0.60985	0.152201	0.88825	0.0446187	0.00865976	-0.00531605	-0.282408	0.884875	0.0535819	0.0103097	-0.00457524	-0.199044	0.864375	0.0592869	0.0112337	-0.00379905	-0.150498	0.84175
K02123.K01783	K02123	ATPVI, ntpI, atpI	V/A-type H+/Na+-transporting ATPase subunit I	ko00190 Oxidative phosphorylation*ko01100 Metabolic pathways	Energy production and conversion	COG1269	0.0120366	ADG2	0.0446305	0.0249879	0.00723979	0.225041	-0.150344	0.586679	0.856625	0.0434185	0.0240541	0.00757702	0.24511	0.871125	0.0528455	0.0297528	0.0064499	0.168217	0.8335	0.0588409	0.0333119	0.00547591	0.126828	0.808375
K03552.K01783	K03552	hjr	holliday junction resolvase Hjr [EC:3.1.22.4]	Null	Replication, recombination and repair	COG1591	0.00130734	ADG2	0.0445979	0.114913	0.0168828	0.244757	-0.17017	0.604415	0.86825	0.0428395	0.11025	0.0170846	0.261474	0.873	0.0523362	0.139501	0.0154704	0.188308	0.852	0.0583211	0.158142	0.0148582	0.157381	0.85375
K07450.K01783	K07450	K07450	putative resolvase	Null	Mobilome: prophages, transposons	COG2452	0.0116816	ADG2	0.0452024	0.16425	0.0226439	0.272216	-0.112252	0.627447	0.892875	0.0435907	0.157352	0.022621	0.282416	0.9025	0.0525559	0.191605	0.0181232	0.186134	0.858625	0.0587077	0.212	0.0148365	0.135603	0.829375
K00170.K01783	K00170	porB	pyruvate ferredoxin oxidoreductase beta subunit [EC:1.2.7.1]	ko00010 Glycolysis / Gluconeogenesis*ko00020 Citrate cycle (TCA cycle)*ko00620 Pyruvate metabolism*ko00633 Nitrotoluene degradation*ko00640 Propanoate metabolism*ko00650 Butanoate metabolism*ko00680 Methane metabolism*ko00720 Carbon fixation pathways in prokaryotes*ko01100 Metabolic pathways*ko01110 Biosynthesis of secondary metabolites*ko01120 Microbial metabolism in diverse environments*ko01200…	Energy production and conversion	COG1013	0.00532786	ADG2	0.0448734	0.0525081	0.0105973	0.225021	-0.203956	0.56631	0.85275	0.0433732	0.0510685	0.0111664	0.247829	0.861125	0.0529594	0.0634432	0.009131	0.161033	0.824125	0.0586675	0.0708652	0.00732639	0.118086	0.780875
K06396.K01783	K06396	spoIIIAG	stage III sporulation protein AG	Null	Null	Null	0.00395247	ADG2	0.0439908	0.110428	0.0155138	0.227889	-0.164183	0.590957	0.85975	0.0428104	0.105653	0.0155284	0.239827	0.855875	0.0527652	0.128354	0.0147272	0.18486	0.8615	0.0587389	0.141278	0.0138503	0.155378	0.850125
K16926.K01783	K16926	htsT	energy-coupling factor transport system substrate-specific component	Null	Null	Null	0.00219593	ADG2	0.044794	0.0893948	0.013679	0.225113	-0.179355	0.58857	0.84975	0.0426453	0.0844186	0.0139791	0.245009	0.86325	0.0525972	0.106759	0.0126027	0.174377	0.840625	0.0584985	0.120409	0.011958	0.145082	0.834875
K22082.K01783	K22082	mgsB	methylamine---glutamate N-methyltransferase subunit B [EC:2.1.1.21]	ko00680 Methane metabolism_x000D_ ko01100 Metabolic pathways_x000D_ ko01120 Microbial metabolism in diverse environments	Null	Catalysis of the reaction: L-glutamate + methylammonium = N-methyl-L-glutamate + NH(4)(+).	0.00085601	ADG2	0.0435984	0.132281	0.0179466	0.246342	-0.162979	0.580616	0.874	0.0420585	0.126503	0.0184787	0.262072	0.877125	0.0516701	0.156158	0.0157481	0.178261	0.849	0.058006	0.17287	0.0134489	0.139407	0.82375
K18704.K01783	K18704	tarL	CDP-ribitol ribitolphosphotransferase / teichoic acid ribitol-phosphate polymerase [EC:2.7.8.14 2.7.8.47]	Null	Cell wall/membrane/envelope biogenesis, Lipid transport and metabolism	COG1887	0.00167941	ADG2	0.046951	0.142912	0.0249007	0.314755	-0.0857378	0.638593	0.926625	0.0452649	0.139064	0.0257449	0.337412	0.938625	0.054474	0.162068	0.0217239	0.237238	0.91825	0.0595828	0.176712	0.0185448	0.184839	0.893
K18830.K01783	K18830	pezA	HTH-type transcriptional regulator / antitoxin PezA	Null	Transcription	COG1396	0.000589243	ADG2	0.0454674	0.149984	0.0215437	0.270217	-0.126624	0.623165	0.891875	0.0439424	0.145516	0.0218475	0.287017	0.895125	0.0537123	0.177777	0.0206975	0.216382	0.89075	0.0596313	0.198297	0.0185358	0.17583	0.8805
K04084.K01783	K04084	dsbD, dipZ	thioredoxin:protein disulfide reductase [EC:1.8.4.16]	Null	Posttranslational modification, protein turnover, chaperones	COG0526	0.00160042	ADG2	0.0435922	1.1523	0.0639706	0.296532	-0.109367	0.63682	0.912125	0.0415178	1.106	0.0627556	0.304678	0.908	0.0520203	1.34482	0.0640204	0.248561	0.91725	0.0577893	1.47345	0.0618792	0.216092	0.926625
K00759.K01783	K00759	APRT, apt	adenine phosphoribosyltransferase [EC:2.4.2.7]	ko00230 Purine metabolism*ko01100 Metabolic pathways	Nucleotide transport and metabolism	COG0503	0.0279503	ADG2	0.046751	0.0040944	-0.00361081	-0.272546	-0.609704	0.146587	0.894375	0.0453236	0.00390059	-0.00367602	-0.288497	0.891	0.0538866	0.0046973	-0.00307889	-0.198843	0.869625	0.0593589	0.00514061	-0.00261195	-0.153478	0.851
K07133.K01783	K07133	K07133	uncharacterized protein	Null	General function prediction only	COG1373	0.223842	ADG2	0.0476521	0.0215986	-0.0100069	-0.320517	-0.664515	0.0699542	0.929	0.0464972	0.0212274	-0.0106659	-0.351712	0.938	0.0550372	0.0232451	-0.00814501	-0.233911	0.90375	0.0602382	0.0246301	-0.00647324	-0.171223	0.870125
K02428.K01783	K02428	rdgB	XTP/dITP diphosphohydrolase [EC:3.6.1.66]	ko00230 Purine metabolism*ko01100 Metabolic pathways	Nucleotide transport and metabolism	COG0127	0.0339391	ADG2	0.0445485	0.00299337	-0.00269769	-0.243033	-0.59132	0.163529	0.870125	0.0422005	0.00282891	-0.00264973	-0.254526	0.8685	0.0520462	0.00368282	-0.0025403	-0.190284	0.85075	0.0580704	0.00422626	-0.00231786	-0.15207	0.842125
K01118.K01783	K01118	acpD, azoR	FMN-dependent NADH-azoreductase [EC:1.7.1.17]	Null	Energy production and conversion	COG1182	0.0053833	ADG2	0.0452319	0.0712161	0.0143986	0.263923	-0.142104	0.614219	0.88975	0.0429055	0.0686552	0.0144917	0.278099	0.890875	0.0528863	0.0830338	0.01379	0.21399	0.890625	0.058567	0.0908672	0.0127945	0.179376	0.887125
K03790.K01783	K03790	rimJ	[ribosomal protein S5]-alanine N-acetyltransferase [EC:2.3.1.267]	Null	Translation, ribosomal structure and biogenesis, Posttranslational modification, protein turnover, chaperones	COG1670	0.0330914	ADG2	0.0443459	0.026094	0.00706113	0.217793	-0.178771	0.581998	0.847875	0.0425962	0.0255058	0.00725002	0.225702	0.85475	0.0522635	0.0291286	0.00640177	0.16909	0.836125	0.0586178	0.0313521	0.00560269	0.135239	0.82
K02931.K01783	K02931	RP-L5, MRPL5, rplE	large subunit ribosomal protein L5	ko03010 Ribosome	Translation, ribosomal structure and biogenesis	COG0094	0.0378266	ADG2	0.0450003	0.00435756	-0.0036455	-0.271901	-0.61804	0.120487	0.900875	0.0430602	0.00412629	-0.00370033	-0.28784	0.9005	0.0530306	0.00529489	-0.00349213	-0.214817	0.886125	0.0582062	0.0059573	-0.00317174	-0.173784	0.886
K02935.K01783	K02935	RP-L7, MRPL12, rplL	large subunit ribosomal protein L7/L12	ko03010 Ribosome	Translation, ribosomal structure and biogenesis	COG0222	0.0375478	ADG2	0.0442565	0.00626664	-0.0036714	-0.228542	-0.594517	0.15916	0.859	0.0424479	0.00594698	-0.00377515	-0.246315	0.86775	0.0524595	0.00775333	-0.00333055	-0.16778	0.838375	0.0584442	0.00883131	-0.00289285	-0.129058	0.82
K01626.K01783	K01626	E2.5.1.54, aroF, aroG, aroH	3-deoxy-7-phosphoheptulonate synthase [EC:2.5.1.54]	ko00400 Phenylalanine, tyrosine and tryptophan biosynthesis*ko01100 Metabolic pathways*ko01110 Biosynthesis of secondary metabolites*ko01230 Biosynthesis of amino acids*ko02024 Quorum sensing	Amino acid transport and metabolism	COG0722	0.011898	ADG2	0.0448168	0.0561079	-0.0125027	-0.258366	-0.614135	0.136805	0.883625	0.0428922	0.0543324	-0.0127704	-0.275819	0.883	0.0526304	0.0625439	-0.0106338	-0.189135	0.85925	0.0585309	0.0666442	-0.00895957	-0.146376	0.832375
K14260.K01783	K14260	alaA	alanine-synthesizing transaminase [EC:2.6.1.66 2.6.1.2]	ko00220 Arginine biosynthesis*ko00250 Alanine, aspartate and glutamate metabolism*ko00290 Valine, leucine and isoleucine biosynthesis*ko01100 Metabolic pathways*ko01110 Biosynthesis of secondary metabolites*ko01210 2-Oxocarboxylic acid metabolism*ko01230 Biosynthesis of amino acids	Amino acid transport and metabolism	COG0436	0.00294435	ADG2	0.0470194	0.100903	-0.0153467	-0.232421	-0.605124	0.168344	0.8565	0.0445664	0.0975471	-0.0161197	-0.253885	0.869	0.0541003	0.111687	-0.0116118	-0.153537	0.806375	0.0593813	0.118693	-0.00835868	-0.100499	0.745875
K00349.K01783	K00349	nqrD	Na+-transporting NADH:ubiquinone oxidoreductase subunit D [EC:7.2.1.1]	Null	Energy production and conversion	COG1347	0.0166243	ADG2	0.0456547	0.0155799	-0.00663586	-0.258752	-0.600023	0.14011	0.884375	0.0437301	0.0150517	-0.00668608	-0.270715	0.887875	0.0533332	0.018046	-0.00595045	-0.196813	0.865125	0.0590036	0.0199559	-0.00522871	-0.15437	0.853
K02996.K01783	K02996	RP-S9, MRPS9, rpsI	small subunit ribosomal protein S9	ko03010 Ribosome	Translation, ribosomal structure and biogenesis	COG0103	0.0366434	ADG2	0.044532	0.00446454	-0.00372595	-0.275347	-0.609605	0.132396	0.89575	0.0428964	0.00428923	-0.00377792	-0.288578	0.89325	0.052779	0.00536422	-0.00358568	-0.218953	0.896	0.0585076	0.00595322	-0.00332855	-0.18254	0.886625
K02110.K01783	K02110	ATPF0C, atpE	F-type H+-transporting ATPase subunit c	ko00190 Oxidative phosphorylation*ko00195 Photosynthesis*ko01100 Metabolic pathways	Energy production and conversion	COG0636	0.0292382	ADG2	0.0463978	0.00785108	-0.00518248	-0.284491	-0.634239	0.110953	0.904375	0.0446022	0.00750338	-0.00539741	-0.303611	0.9065	0.0538984	0.00933206	-0.00485613	-0.221586	0.89025	0.0596806	0.0103553	-0.0040881	-0.169313	0.874875
K02114.K01783	K02114	ATPF1E, atpC	F-type H+-transporting ATPase subunit epsilon	ko00190 Oxidative phosphorylation*ko00195 Photosynthesis*ko01100 Metabolic pathways	Energy production and conversion	COG0355	0.0179324	ADG2	0.0442205	0.0385175	-0.00946821	-0.241002	-0.590026	0.189612	0.85725	0.0424619	0.037613	-0.00954513	-0.248125	0.860375	0.0521534	0.043117	-0.0082375	-0.179081	0.835375	0.0580495	0.0458112	-0.00702591	-0.139907	0.816625
K07340.K01783	K07340	ybbJ	inner membrane protein	Null	Posttranslational modification, protein turnover, chaperones	COG1585	0.0209335	ADG2	0.0447647	0.00725315	-0.0050313	-0.289586	-0.638614	0.0947497	0.914	0.0430041	0.00697272	-0.00514846	-0.30787	0.9155	0.0525058	0.00863628	-0.00470928	-0.226363	0.906	0.0583365	0.00960116	-0.00442108	-0.189885	0.90025
K18346.K01783	K18346	vanW	vancomycin resistance protein VanW	ko01502 Vancomycin resistance*ko02020 Two-component system	Defense mechanisms	COG2720	0.0171949	ADG2	0.0455767	0.0252406	0.00846912	0.258535	-0.142004	0.63345	0.88275	0.0436612	0.0245183	0.008501	0.27078	0.878	0.0533331	0.028734	0.00767917	0.201527	0.872125	0.0591024	0.0312964	0.00712251	0.169415	0.872875
K07045.K01783	K07045	K07045	uncharacterized protein	Null	General function prediction only	COG2159	0.00781192	ADG2	0.0452248	0.0642452	0.0154035	0.296637	-0.0962631	0.637789	0.915	0.0442927	0.0633538	0.015986	0.314035	0.92775	0.0537461	0.0716461	0.01458	0.23967	0.918	0.0593261	0.0769636	0.0131447	0.197551	0.911125
K11041.K01783	K11041	eta	exfoliative toxin A/B	ko05150 Staphylococcus aureus infection	Defense mechanisms	COG1275	0.00231249	ADG2	0.0443103	0.0957985	0.0148527	0.235166	-0.176882	0.584367	0.8615	0.0426291	0.0924561	0.0151259	0.25	0.858	0.0523098	0.111901	0.0137976	0.185073	0.856	0.058376	0.12455	0.0123087	0.148632	0.843125
K01005.K01783	K01005	tagT_U_V	polyisoprenyl-teichoic acid--peptidoglycan teichoic acid transferase [EC:2.7.8.-]	Null	Cell wall/membrane/envelope biogenesis	COG1316	0.0384983	ADG2	0.044632	0.0604297	0.011661	0.232747	-0.168969	0.593154	0.855625	0.0430986	0.0583171	0.0117294	0.244495	0.864375	0.0534171	0.0706523	0.0115807	0.192987	0.861875	0.0589467	0.0773378	0.0104445	0.159637	0.86375
K02836.K01783	K02836	prfB	peptide chain release factor 2	Null	Translation, ribosomal structure and biogenesis	COG1186	0.033083	ADG2	0.0457494	0.00589041	-0.00378422	-0.24043	-0.593138	0.166032	0.86375	0.043631	0.00568333	-0.00383531	-0.256031	0.8615	0.0529694	0.00690477	-0.00320067	-0.173876	0.83125	0.0587392	0.00758929	-0.00272552	-0.131314	0.803
K01512.K01783	K01512	acyP	acylphosphatase [EC:3.6.1.7]	ko00620 Pyruvate metabolism*ko00627 Aminobenzoate degradation*ko01100 Metabolic pathways*ko01120 Microbial metabolism in diverse environments	Energy production and conversion	COG1254	0.00745147	ADG2	0.0450821	0.0448689	0.0103449	0.240888	-0.159434	0.627849	0.857375	0.0434343	0.0427137	0.0104474	0.254598	0.859125	0.0529676	0.0514303	0.00953172	0.187792	0.855625	0.0586993	0.0563255	0.00881065	0.156019	0.847375
K02395.K01783	K02395	flgJ	peptidoglycan hydrolase FlgJ	ko02040 Flagellar assembly	Cell wall/membrane/envelope biogenesis, Cell motility	COG1705	0.031537	ADG2	0.0438709	0.014352	-0.00533314	-0.221202	-0.586663	0.165696	0.846625	0.0421068	0.0137222	-0.0052548	-0.232115	0.844125	0.0521586	0.0178253	-0.00507006	-0.172064	0.843375	0.0580883	0.0203251	-0.00501214	-0.148227	0.847875
K02878.K01783	K02878	RP-L16, MRPL16, rplP	large subunit ribosomal protein L16	ko03010 Ribosome	Translation, ribosomal structure and biogenesis	COG0197	0.039181	ADG2	0.0458818	0.00556624	-0.00529314	-0.34297	-0.661427	0.0468498	0.943125	0.0440906	0.00535133	-0.00531193	-0.357401	0.951625	0.053287	0.00649584	-0.00489909	-0.266905	0.94025	0.0585274	0.00713881	-0.00443391	-0.220877	0.938875
K00793.K01783	K00793	ribE, RIB5	riboflavin synthase [EC:2.5.1.9]	ko00740 Riboflavin metabolism*ko01100 Metabolic pathways*ko01110 Biosynthesis of secondary metabolites*ko01240 Biosynthesis of cofactors	Coenzyme transport and metabolism	COG0307	0.0214412	ADG2	0.0448607	0.00915206	-0.0051748	-0.264184	-0.615733	0.134197	0.886875	0.0429441	0.0089339	-0.00523653	-0.276899	0.8905	0.0523189	0.0107699	-0.00484499	-0.208056	0.878125	0.0585706	0.011819	-0.00442148	-0.172355	0.882
K16927.K01783	K16927	cbrT	energy-coupling factor transport system substrate-specific component	Null	Null	Null	0.00427809	ADG2	0.0456312	0.074121	0.0124035	0.22577	-0.176206	0.594498	0.845625	0.0439689	0.0710294	0.0129199	0.240856	0.847625	0.0538189	0.0866013	0.0119218	0.17937	0.83975	0.0591585	0.0947975	0.0102505	0.140019	0.823125
K06920.K01783	K06920	queC	7-cyano-7-deazaguanine synthase [EC:6.3.4.20]	ko00790 Folate biosynthesis*ko01100 Metabolic pathways	Translation, ribosomal structure and biogenesis	COG0603	0.0235673	ADG2	0.0433976	0.00619759	-0.00364348	-0.23157	-0.590735	0.15926	0.864625	0.0414466	0.00591553	-0.00353969	-0.235496	0.857	0.0520164	0.00774649	-0.00389583	-0.199559	0.87725	0.0577949	0.00888301	-0.00389194	-0.174866	0.884875
K06933.K01783	K06933	K06933	uncharacterized protein	Null	General function prediction only	COG1342	0.00648354	ADG2	0.0458607	0.0458724	0.00985788	0.223692	-0.190782	0.587929	0.8455	0.0440771	0.0443836	0.0100994	0.238116	0.8455	0.0535684	0.0533897	0.00897217	0.174017	0.8315	0.0593344	0.0587306	0.00744651	0.129009	0.808875
K01273.K01783	K01273	DPEP	membrane dipeptidase [EC:3.4.13.19]	Null	Null	Null	0.00792603	ADG2	0.0477814	0.0429336	0.0127706	0.291812	-0.100668	0.634564	0.91325	0.0462362	0.0414716	0.0131816	0.313738	0.916625	0.0549093	0.0498035	0.0117135	0.228862	0.908375	0.0607362	0.055087	0.0102759	0.182881	0.891875
K00912.K01783	K00912	lpxK	tetraacyldisaccharide 4'-kinase [EC:2.7.1.130]	ko00540 Lipopolysaccharide biosynthesis*ko01100 Metabolic pathways	Cell wall/membrane/envelope biogenesis	COG1663	0.0174992	ADG2	0.0458227	0.0168465	-0.00739725	-0.279775	-0.624731	0.123876	0.896625	0.043464	0.016357	-0.00754567	-0.295867	0.9	0.0531706	0.018719	-0.00672607	-0.219314	0.88775	0.0587635	0.0199734	-0.00602333	-0.178991	0.8855
K03559.K01783	K03559	exbD	biopolymer transport protein ExbD	Null	Intracellular trafficking, secretion, and vesicular transport	COG0848	0.0650276	ADG2	0.0448136	0.00938835	-0.0058401	-0.294085	-0.640325	0.0964621	0.91625	0.0431238	0.00922756	-0.00580854	-0.304949	0.910625	0.0526141	0.0104169	-0.00561359	-0.248822	0.92275	0.0585413	0.0110786	-0.00541886	-0.218776	0.934375
K02770.K01783	K02770	fruA	fructose PTS system EIIBC or EIIC component [EC:2.7.1.202]	ko00051 Fructose and mannose metabolism*ko01100 Metabolic pathways*ko01120 Microbial metabolism in diverse environments*ko02060 Phosphotransferase system (PTS)	Carbohydrate transport and metabolism	COG1445	0.00461345	ADG2	0.0446805	0.0895639	0.0144802	0.23823	-0.196568	0.594251	0.85825	0.0432742	0.0858791	0.0142149	0.248519	0.856625	0.0530825	0.104821	0.015092	0.208996	0.875125	0.058491	0.115347	0.0141402	0.175785	0.887375
K01918.K01783	K01918	panC	pantoate--beta-alanine ligase [EC:6.3.2.1]	ko00410 beta-Alanine metabolism*ko00770 Pantothenate and CoA biosynthesis*ko01100 Metabolic pathways*ko01110 Biosynthesis of secondary metabolites*ko01240 Biosynthesis of cofactors	Coenzyme transport and metabolism	COG0414	0.0187244	ADG2	0.0442079	0.0141428	-0.0056927	-0.237109	-0.585727	0.170261	0.8655	0.0420838	0.0137506	-0.00585347	-0.252486	0.871375	0.0523422	0.0160839	-0.00562133	-0.1995	0.87325	0.0583479	0.0173769	-0.00526125	-0.167502	0.87675
K04034.K01783	K04034	bchE	anaerobic magnesium-protoporphyrin IX monomethyl ester cyclase [EC:1.21.98.3]	ko00860 Porphyrin and chlorophyll metabolism*ko01100 Metabolic pathways*ko01110 Biosynthesis of secondary metabolites	General function prediction only	COG1032	0.00547831	ADG2	0.0453234	0.0786792	-0.0163895	-0.28348	-0.652617	0.124072	0.896375	0.0437702	0.0753688	-0.0161419	-0.292712	0.896875	0.0533979	0.0919575	-0.0161584	-0.237547	0.90375	0.0589164	0.100209	-0.0152928	-0.200572	0.906
K15894.K01783	K15894	pseB, wbjB	UDP-N-acetylglucosamine 4,6-dehydratase/5-epimerase [EC:4.2.1.115 5.1.3.-]	ko00520 Amino sugar and nucleotide sugar metabolism*ko00541 O-Antigen nucleotide sugar biosynthesis*ko01100 Metabolic pathways	Cell wall/membrane/envelope biogenesis, Posttranslational modification, protein turnover, chaperones	COG1086	0.0127754	ADG2	0.0447244	0.0242717	-0.00763295	-0.240829	-0.604438	0.168212	0.86175	0.0430387	0.0236146	-0.00789641	-0.259277	0.862625	0.0525109	0.02791	-0.00630014	-0.170907	0.824875	0.0584253	0.0300575	-0.00532346	-0.129395	0.800125
K04085.K01783	K04085	tusA, sirA	tRNA 2-thiouridine synthesizing protein A [EC:2.8.1.-]	ko04122 Sulfur relay system	Posttranslational modification, protein turnover, chaperones	COG0425	0.0139012	ADG2	0.0447442	0.0431711	-0.0116718	-0.274053	-0.639146	0.130981	0.883625	0.0435583	0.0416654	-0.0115561	-0.284484	0.885375	0.0531127	0.0477064	-0.0104661	-0.214368	0.8785	0.0586705	0.0506362	-0.00937916	-0.175092	0.876875
K05873.K01783	K05873	cyaB	adenylate cyclase, class 2 [EC:4.6.1.1]	ko00230 Purine metabolism*ko01100 Metabolic pathways	Signal transduction mechanisms, General function prediction only	COG1437	0.00236762	ADG2	0.0430756	0.0699824	0.0119711	0.229088	-0.173481	0.575115	0.854875	0.0406729	0.0665679	0.0112717	0.22499	0.84675	0.0515612	0.0862701	0.0115637	0.178139	0.859875	0.0576182	0.0991099	0.0111874	0.150606	0.854625
K04095.K01783	K04095	fic	cell filamentation protein	Null	Signal transduction mechanisms	COG2184	0.0250838	ADG2	0.045265	0.0196862	-0.00718756	-0.251207	-0.61679	0.149192	0.86875	0.0433093	0.0191899	-0.00731793	-0.268331	0.874625	0.0529456	0.021417	-0.00581469	-0.175386	0.83275	0.0584471	0.0225995	-0.00462357	-0.131427	0.803
K09774.K01783	K09774	lptA	lipopolysaccharide export system protein LptA	Null	Cell wall/membrane/envelope biogenesis	COG1934	0.0188478	ADG2	0.0450405	0.0233231	-0.00729457	-0.234383	-0.580985	0.173335	0.862	0.0428718	0.0227608	-0.00739548	-0.245811	0.85725	0.0527103	0.0261372	-0.00651273	-0.180235	0.839125	0.0586812	0.0281587	-0.00561849	-0.141532	0.822375
K14656.K01783	K14656	ribL	FAD synthetase [EC:2.7.7.2]	ko00740 Riboflavin metabolism*ko01100 Metabolic pathways*ko01110 Biosynthesis of secondary metabolites	Cell wall/membrane/envelope biogenesis	COG0615	0.00113239	ADG2	0.0440089	0.126283	0.0162405	0.224468	-0.192585	0.573796	0.855	0.0425077	0.122182	0.0164692	0.238884	0.8565	0.0521554	0.148979	0.0147156	0.169584	0.8335	0.0581141	0.164245	0.0129128	0.1358	0.81325
K06877.K01783	K06877	K06877	DEAD/DEAH box helicase domain-containing protein	Null	Replication, recombination and repair	COG1205	0.00537197	ADG2	0.0460672	0.0643318	0.0146409	0.282424	-0.110203	0.642661	0.901375	0.0445178	0.0616283	0.0151434	0.300149	0.900125	0.0538029	0.0754965	0.0131588	0.210948	0.882375	0.0591975	0.0834147	0.0117189	0.170348	0.865375
K06972.K01783	K06972	PITRM1, PreP, CYM1	presequence protease [EC:3.4.24.-]	Null	Posttranslational modification, protein turnover, chaperones	COG1026	0.00772119	ADG2	0.045331	0.114736	0.0159675	0.230595	-0.176988	0.60308	0.847625	0.043307	0.110048	0.0150895	0.229338	0.83275	0.0538386	0.13464	0.0152348	0.186761	0.850125	0.0591932	0.147432	0.0140321	0.152915	0.846375
K21462.K01783	K21462	icaC	probable poly-beta-1,6-N-acetyl-D-glucosamine export protein	Null	Carbohydrate transport and metabolism	COG3936	0.00344019	ADG2	0.0448704	0.0663083	0.0152799	0.292707	-0.105882	0.627679	0.915	0.0432512	0.062429	0.0153002	0.305735	0.91625	0.0534391	0.0818209	0.0158162	0.247334	0.925125	0.0588706	0.0930265	0.0150038	0.208372	0.929
K06385.K01783	K06385	spoIIP	stage II sporulation protein P	Null	Null	Null	0.0061686	ADG2	0.0458298	0.104344	0.0174373	0.261159	-0.128243	0.61047	0.89	0.0442403	0.100548	0.0177841	0.277952	0.899375	0.0538823	0.120395	0.0160178	0.205006	0.882625	0.0596689	0.133242	0.0144686	0.164752	0.876625
K09692.K01783	K09692	tagG	teichoic acid transport system permease protein	ko02010 ABC transporters	Carbohydrate transport and metabolism, Cell wall/membrane/envelope biogenesis	COG1682	0.00317849	ADG2	0.0453455	0.0903051	0.014494	0.238349	-0.155826	0.618279	0.863125	0.0430685	0.0855908	0.0140202	0.242172	0.855125	0.0532472	0.109793	0.0139955	0.188373	0.863875	0.059028	0.123701	0.01251	0.147973	0.851625
K05568.K01783	K05568	mnhD, mrpD	multicomponent Na+:H+ antiporter subunit D	Null	Energy production and conversion, Inorganic ion transport and metabolism	COG0651	0.00748632	ADG2	0.0466099	0.087056	0.0157829	0.258439	-0.151653	0.610148	0.887875	0.0448228	0.0831304	0.0161346	0.275871	0.88575	0.0540976	0.101363	0.0136013	0.188524	0.8615	0.0596215	0.112321	0.0118874	0.149132	0.83775
K10709.K01783	K10709	frlC	fructoselysine 3-epimerase [EC:5.1.3.41]	Null	Carbohydrate transport and metabolism	COG1082	0.00282908	ADG2	0.0451938	0.0968591	0.0205796	0.32103	-0.0710066	0.661963	0.931375	0.0436244	0.0946516	0.0204528	0.330955	0.932125	0.0533198	0.113425	0.0206243	0.270761	0.939875	0.0596212	0.124365	0.0198906	0.236508	0.95175
K07144.K01783	K07144	mfnE	5-(aminomethyl)-3-furanmethanol phosphate kinase [EC:2.7.4.31]	ko00680 Methane metabolism*ko01100 Metabolic pathways*ko01240 Biosynthesis of cofactors	General function prediction only	COG2054	0.00116231	ADG2	0.0450963	0.150752	0.0236284	0.297228	-0.0916887	0.633918	0.91875	0.0436834	0.144064	0.0238999	0.314375	0.9195	0.053195	0.178682	0.0216522	0.230797	0.906	0.0586882	0.197164	0.0201643	0.192099	0.899125
K15899.K01783	K15899	pseF	pseudaminic acid cytidylyltransferase [EC:2.7.7.81]	ko00520 Amino sugar and nucleotide sugar metabolism*ko00541 O-Antigen nucleotide sugar biosynthesis*ko01100 Metabolic pathways	Cell wall/membrane/envelope biogenesis	COG1083	0.00268272	ADG2	0.0477563	0.211249	-0.0289119	-0.294308	-0.641328	0.0947387	0.9185	0.0460391	0.2036	-0.0290834	-0.312868	0.91075	0.0552062	0.247413	-0.024153	-0.21227	0.883	0.0603861	0.273681	-0.0199471	-0.158666	0.849125
K17995.K01783	K17995	hydG	sulfhydrogenase subunit gamma (sulfur reductase) [EC:1.12.98.4]	ko00920 Sulfur metabolism	Null	Null	0.00298088	ADG2	0.0451663	0.373692	0.0290555	0.233267	-0.169722	0.591908	0.85775	0.0436259	0.356012	0.0293757	0.245321	0.85475	0.0529437	0.454379	0.0263237	0.175345	0.834375	0.0588611	0.512978	0.0234766	0.137351	0.8205
K09792.K01783	K09792	K09792	uncharacterized protein	Null	Inorganic ion transport and metabolism	COG2836	0.00175246	ADG2	0.044752	0.505239	0.0378395	0.261561	-0.122103	0.624994	0.892375	0.0429534	0.495746	0.0393452	0.28223	0.893625	0.0530609	0.551149	0.0355806	0.215193	0.889	0.0588067	0.588053	0.0321247	0.176149	0.881875
K09927.K01783	K09927	K09927	uncharacterized protein	Null	General function prediction only	COG3214	0.000736764	ADG2	0.0457217	0.654303	0.0420369	0.252428	-0.152054	0.605234	0.873625	0.0440331	0.621467	0.0412802	0.261966	0.8775	0.0537429	0.765335	0.0397156	0.201703	0.87775	0.0594117	0.852623	0.0353532	0.160108	0.858625
K09975.K01783	K09975	K09975	uncharacterized protein	Null	Function unknown	COG3758	0.00128522	ADG2	0.0466444	0.743351	0.0437515	0.242581	-0.161991	0.612109	0.8615	0.044714	0.720369	0.0459145	0.263818	0.865375	0.0543019	0.868181	0.0361472	0.171673	0.82975	0.0597942	0.958801	0.0294294	0.125664	0.795
K10559.K01783	K10559	rhaS	rhamnose transport system substrate-binding protein	ko02010 ABC transporters	Carbohydrate transport and metabolism	COG1879	0.000351942	ADG2	0.0451309	0.822824	0.0482503	0.259843	-0.123218	0.603109	0.8925	0.0430493	0.77289	0.0479099	0.272326	0.890875	0.0527805	0.998196	0.046757	0.208953	0.886	0.0590745	1.12863	0.0420225	0.167102	0.875625
K15303.K01783	K15303	AKR7	aflatoxin B1 aldehyde reductase	ko00980 Metabolism of xenobiotics by cytochrome P450	Null	Null	0.000764971	ADG2	0.0436246	1.15577	0.049788	0.231913	-0.179951	0.591747	0.863	0.0417189	1.11196	0.0503038	0.243887	0.85625	0.0523367	1.40999	0.0499534	0.191867	0.855125	0.0582872	1.57612	0.0488794	0.16399	0.8695
K00880.K01783	K00880	lyxK	L-xylulokinase [EC:2.7.1.53]	ko00040 Pentose and glucuronate interconversions*ko00053 Ascorbate and aldarate metabolism*ko01100 Metabolic pathways	Carbohydrate transport and metabolism	COG1070	0.00046123	ADG2	0.0481441	1.2645	0.0963093	0.402819	0.0167215	0.701887	0.971875	0.0465985	1.22798	0.0963651	0.417014	0.9685	0.0554238	1.39789	0.0923143	0.339365	0.970375	0.0609756	1.4957	0.0850712	0.2884	0.97375
K11744.K01783	K11744	tqsA	AI-2 transport protein TqsA	Null	General function prediction only	COG0628	0.000490618	ADG2	0.0463745	1.69226	-0.0705472	-0.261321	-0.623826	0.143314	0.884375	0.0445336	1.6189	-0.0703082	-0.273559	0.8785	0.0541171	1.94186	-0.0617343	-0.194135	0.86425	0.0593162	2.0972	-0.0494577	-0.14279	0.8265
K00196.K01783	K00196	cooF	anaerobic carbon-monoxide dehydrogenase iron sulfur subunit	ko00633 Nitrotoluene degradation*ko00680 Methane metabolism*ko00720 Carbon fixation pathways in prokaryotes*ko01100 Metabolic pathways*ko01120 Microbial metabolism in diverse environments*ko01200 Carbon metabolism	Energy production and conversion	COG1142	0.000104953	ADG2	0.0452682	1.68159	0.0915528	0.345085	-0.0415384	0.681135	0.945875	0.0434087	1.6395	0.0924093	0.357165	0.94375	0.0530855	2.01022	0.093186	0.292638	0.9565	0.0586869	2.20351	0.0905094	0.257239	0.962
K18231.K01783	K18231	msrA, vmlR	macrolide transport system ATP-binding/permease protein	ko02010 ABC transporters	General function prediction only	COG0488	0.000521701	ADG2	0.044198	1.51815	0.0547626	0.219586	-0.162736	0.581784	0.852875	0.0425901	1.43021	0.0560804	0.239232	0.86475	0.0527199	1.8969	0.0538589	0.173822	0.845	0.0584348	2.18595	0.0513692	0.148227	0.851625
K03829.K01783	K03829	yedL	putative acetyltransferase [EC:2.3.1.-]	Null	Transcription, General function prediction only	COG0454	0.00013739	ADG2	0.04623	1.7338	0.0800427	0.294778	-0.108467	0.634761	0.9125	0.0442628	1.70064	0.0811899	0.307722	0.912875	0.0538592	1.94825	0.0769163	0.242679	0.914	0.0593171	2.08192	0.0701432	0.205698	0.910625
K02926.K01783	K02926	RP-L4, MRPL4, rplD	large subunit ribosomal protein L4	ko03010 Ribosome	Translation, ribosomal structure and biogenesis	COG0088	0.0362941	ADG2	0.0435653	0.00368029	-0.00292298	-0.238743	-0.615851	0.149306	0.865875	0.041617	0.00348148	-0.00288847	-0.253372	0.867875	0.0519819	0.00463125	-0.0029487	-0.195381	0.87275	0.057828	0.00532357	-0.00285711	-0.167728	0.876625
K02948.K01783	K02948	RP-S11, MRPS11, rpsK	small subunit ribosomal protein S11	ko03010 Ribosome	Translation, ribosomal structure and biogenesis	COG0100	0.0385961	ADG2	0.0449765	0.00432463	-0.00390998	-0.292305	-0.640195	0.0823396	0.9215	0.0432441	0.00415005	-0.00401573	-0.311804	0.915625	0.0528194	0.00517249	-0.00372456	-0.230358	0.911875	0.0585457	0.00578326	-0.00352537	-0.195146	0.91175
K02963.K01783	K02963	RP-S18, MRPS18, rpsR	small subunit ribosomal protein S18	ko03010 Ribosome	Translation, ribosomal structure and biogenesis	COG0238	0.0380584	ADG2	0.043265	0.00670517	-0.00411474	-0.249973	-0.607168	0.145875	0.877125	0.0415857	0.00639955	-0.00401412	-0.257002	0.87775	0.0515941	0.00782878	-0.00406897	-0.207766	0.8805	0.0574996	0.00862164	-0.00386127	-0.176457	0.888875
K02968.K01783	K02968	RP-S20, rpsT	small subunit ribosomal protein S20	ko03010 Ribosome	Translation, ribosomal structure and biogenesis	COG0268	0.0388577	ADG2	0.0437619	0.00505641	-0.00323894	-0.225141	-0.572478	0.178069	0.858875	0.0413797	0.00482727	-0.00323779	-0.238083	0.855	0.0517733	0.00623579	-0.00311602	-0.179186	0.849	0.0576795	0.00706293	-0.00288081	-0.145565	0.838375
K01358.K01783	K01358	clpP, CLPP	ATP-dependent Clp protease, protease subunit [EC:3.4.21.92]	ko04112 Cell cycle - Caulobacter*ko04212 Longevity regulating pathway - worm	Posttranslational modification, protein turnover, chaperones	COG0740	0.0552174	ADG2	0.0439972	0.00518202	-0.00331443	-0.226688	-0.58818	0.169143	0.85875	0.0423264	0.00493176	-0.00328951	-0.236173	0.859	0.0525177	0.00622739	-0.00311382	-0.178856	0.851125	0.0581601	0.00705672	-0.00302615	-0.152044	0.847625
K02838.K01783	K02838	frr, MRRF, RRF	ribosome recycling factor	Null	Translation, ribosomal structure and biogenesis	COG0233	0.0376181	ADG2	0.0461765	0.00676084	-0.00450228	-0.267373	-0.603176	0.15533	0.88325	0.0444789	0.00656125	-0.00467105	-0.285091	0.8935	0.0539747	0.00724725	-0.00361769	-0.187227	0.852375	0.0596023	0.0076444	-0.00284178	-0.135217	0.814375
K02874.K01783	K02874	RP-L14, MRPL14, rplN	large subunit ribosomal protein L14	ko03010 Ribosome	Translation, ribosomal structure and biogenesis	COG0093	0.0398722	ADG2	0.0446745	0.0040586	-0.00311918	-0.239846	-0.600385	0.15085	0.875625	0.0431261	0.00385967	-0.0032003	-0.255242	0.870375	0.0526625	0.00492698	-0.0030535	-0.192899	0.870625	0.0585905	0.00553586	-0.00282012	-0.158961	0.861875
K02881.K01783	K02881	RP-L18, MRPL18, rplR	large subunit ribosomal protein L18	ko03010 Ribosome	Translation, ribosomal structure and biogenesis	COG0256	0.0403888	ADG2	0.043738	0.00437629	-0.00322228	-0.244035	-0.612635	0.152378	0.869	0.0419182	0.00411648	-0.00313295	-0.247884	0.85875	0.0520362	0.0052674	-0.00323225	-0.200642	0.869625	0.0578684	0.00600149	-0.00315811	-0.171285	0.874375
K02884.K01783	K02884	RP-L19, MRPL19, rplS	large subunit ribosomal protein L19	ko03010 Ribosome	Translation, ribosomal structure and biogenesis	COG0335	0.0331186	ADG2	0.0432033	0.00703642	-0.00393357	-0.234757	-0.60247	0.162209	0.86025	0.0414754	0.00681256	-0.00397029	-0.246755	0.860625	0.0517254	0.00844857	-0.00384645	-0.188577	0.85975	0.0575118	0.00941009	-0.00385182	-0.168131	0.872625
K02520.K01783	K02520	infC, MTIF3	translation initiation factor IF-3	Null	Translation, ribosomal structure and biogenesis	COG0290	0.0326533	ADG2	0.0451291	0.00337361	-0.00308335	-0.260703	-0.620092	0.130394	0.883875	0.0432222	0.00325951	-0.00318448	-0.278129	0.886	0.053194	0.00392762	-0.00264698	-0.190421	0.85925	0.0589343	0.00429597	-0.00229005	-0.147214	0.832625
K09138.K01783	K09138	K09138	uncharacterized protein	Null	Function unknown	COG2014	0.00188353	ADG2	0.0447032	0.102593	0.014611	0.224729	-0.165886	0.588144	0.84925	0.0428528	0.0970208	0.0147632	0.238578	0.855	0.0527887	0.125643	0.0146746	0.187072	0.861	0.0591395	0.142031	0.0142999	0.159649	0.866875
K03640.K01783	K03640	pal	peptidoglycan-associated lipoprotein	Null	Cell wall/membrane/envelope biogenesis	COG2885	0.00271283	ADG2	0.0447152	0.0920536	-0.0134026	-0.219115	-0.583347	0.168829	0.845625	0.0427137	0.0882844	-0.0135365	-0.229556	0.83275	0.0526661	0.113279	-0.0127229	-0.168353	0.83225	0.0587331	0.129154	-0.0119338	-0.140732	0.82425
K02042.K01783	K02042	phnE	phosphonate transport system permease protein	ko02010 ABC transporters	Inorganic ion transport and metabolism	COG3639	0.00398921	ADG2	0.0472772	0.141659	0.0219376	0.279685	-0.120562	0.633221	0.895875	0.0453675	0.137149	0.0217019	0.286027	0.889	0.0549091	0.154648	0.0182223	0.203921	0.877125	0.0599158	0.164245	0.0152599	0.155949	0.852875
K23753.K01783	K23753	ppk2, pap	AMP-polyphosphate phosphotransferase [EC:2.7.4.33]	Null	Energy production and conversion	COG2326	0.00386575	ADG2	0.0465119	0.0707491	0.0154458	0.278861	-0.118112	0.629765	0.9025	0.0448475	0.0678204	0.0158285	0.298825	0.902	0.0545809	0.0854079	0.0155181	0.233208	0.909	0.0600509	0.0977929	0.014903	0.198621	0.912375
K01768.K01783	K01768	E4.6.1.1	adenylate cyclase [EC:4.6.1.1]	ko00230 Purine metabolism*ko01100 Metabolic pathways*ko02025 Biofilm formation - Pseudomonas aeruginosa*ko04113 Meiosis - yeast*ko04213 Longevity regulating pathway - multiple species	Signal transduction mechanisms	COG2114	0.00198753	ADG2	0.0433887	0.0881137	0.0156835	0.261655	-0.146163	0.597838	0.89125	0.041578	0.0841488	0.0154766	0.272391	0.886625	0.0512274	0.109226	0.0162657	0.220194	0.902625	0.0571868	0.125173	0.0164741	0.197394	0.913875
K13927.K01783	K13927	citXG	holo-ACP synthase / triphosphoribosyl-dephospho-CoA synthase [EC:2.7.7.61 2.4.2.52]	ko02020 Two-component system	Coenzyme transport and metabolism, Lipid transport and metabolism	COG3697	0.00122367	ADG2	0.0471573	0.26681	0.0246816	0.230246	-0.142754	0.599111	0.863625	0.0452907	0.25384	0.0250381	0.241814	0.86	0.0550103	0.318874	0.024091	0.1864	0.86425	0.0607919	0.357509	0.0218408	0.150826	0.8495
K22074.K01783	K22074	NFU1, HIRIP5	NFU1 iron-sulfur cluster scaffold homolog, mitochondrial	Null	Posttranslational modification, protein turnover, chaperones	COG0694	0.000231064	ADG2	0.044679	1.21533	0.0518438	0.232296	-0.165153	0.609369	0.85375	0.0428299	1.19959	0.0541281	0.247707	0.8565	0.0524161	1.28183	0.0429335	0.170192	0.819375	0.0584702	1.32599	0.0361355	0.133082	0.80775
K19422.K01783	K19422	epsD	glycosyltransferase EpsD [EC:2.4.-.-]	Null	Cell wall/membrane/envelope biogenesis	COG0438	0.000845503	ADG2	0.0467202	0.781842	0.0536194	0.291093	-0.110395	0.63014	0.91225	0.0454878	0.752075	0.0556188	0.309677	0.91275	0.0540629	0.906866	0.0502392	0.232432	0.905375	0.0597223	0.990749	0.0452894	0.1899	0.899625
K07129.K01783	K07129	K07129	uncharacterized protein	Null	Function unknown	COG2108	0.00064551	ADG2	0.044783	0.968614	0.0475934	0.238968	-0.159076	0.582201	0.869	0.04345	0.912264	0.048532	0.250963	0.874	0.0530623	1.13993	0.043255	0.179794	0.85575	0.0589629	1.27182	0.0379815	0.142405	0.836625
K00603.K01783	K00603	fctD	glutamate formiminotransferase / 5-formyltetrahydrofolate cyclo-ligase [EC:2.1.2.5 6.3.3.2]	ko00340 Histidine metabolism*ko00670 One carbon pool by folate*ko01100 Metabolic pathways	Amino acid transport and metabolism	COG3643	0.0006929	ADG2	0.0448574	1.18236	0.0592645	0.268546	-0.159822	0.628593	0.883	0.0436773	1.14044	0.0586604	0.274847	0.879	0.0530031	1.39311	0.0607034	0.230652	0.9035	0.0593006	1.54188	0.0606437	0.203966	0.911875
K06977.K01783	K06977	K06977	uncharacterized protein	Null	General function prediction only	COG3818	0.000128233	ADG2	0.0446184	1.77185	0.0592932	0.217669	-0.193923	0.565575	0.845875	0.0430709	1.65642	0.0597074	0.232928	0.85175	0.0531983	2.17217	0.0570129	0.170604	0.832625	0.0587483	2.47475	0.0507463	0.135438	0.81925
K00876.K01783	K00876	udk, UCK	uridine kinase [EC:2.7.1.48]	ko00240 Pyrimidine metabolism*ko00983 Drug metabolism - other enzymes*ko01100 Metabolic pathways	Nucleotide transport and metabolism	COG0572	0.0361256	ADG3	0.0332364	0.0091102	0.00384478	0.229884	-0.157843	0.611266	0.855	0.0316845	0.008659	0.00377345	0.238674	0.854375	0.0391965	0.0109065	0.00368968	0.182983	0.849875	0.0436341	0.0122598	0.00344312	0.151468	0.850875
K07248.K01783	K07248	aldA	lactaldehyde dehydrogenase / glycolaldehyde dehydrogenase [EC:1.2.1.22 1.2.1.21]	ko00620 Pyruvate metabolism*ko00630 Glyoxylate and dicarboxylate metabolism*ko01100 Metabolic pathways*ko01120 Microbial metabolism in diverse environments	Energy production and conversion	COG1012	0.00313622	ADG3	0.0332674	0.112837	0.0162982	0.277512	-0.138395	0.636262	0.893125	0.0321305	0.107955	0.0165808	0.296295	0.8905	0.0394006	0.131631	0.0159871	0.228848	0.89525	0.043935	0.144112	0.0152114	0.196829	0.904375
K03053.K01783	K03053	rpoH	DNA-directed RNA polymerase subunit H [EC:2.7.7.6]	ko03020 RNA polymerase	Transcription	COG2012	0.00134246	ADG3	0.0327646	0.118543	0.0137456	0.228734	-0.160377	0.603367	0.854	0.0316215	0.11598	0.0143011	0.24504	0.8655	0.0389516	0.135857	0.0120377	0.170531	0.8375	0.0436049	0.149711	0.0110272	0.138314	0.826625
K09981.K01783	K09981	K09981	uncharacterized protein	Null	General function prediction only	COG3809	0.000676115	ADG3	0.0324103	0.855244	-0.038027	-0.239644	-0.611291	0.161224	0.870125	0.0312851	0.813039	-0.0378028	-0.246418	0.85675	0.0389287	1.06618	-0.0407794	-0.20433	0.876375	0.0434222	1.21156	-0.0434665	-0.193559	0.9
K01154.K01783	K01154	hsdS	type I restriction enzyme, S subunit [EC:3.1.21.3]	Null	Defense mechanisms	COG0732	0.0805699	ADG3	0.0333636	0.0176727	0.00539558	0.235781	-0.188538	0.599182	0.847375	0.0319456	0.0170584	0.00556377	0.24847	0.853875	0.0394846	0.0196291	0.00494606	0.184484	0.840625	0.0440041	0.0209478	0.00442763	0.149576	0.834875
K07581.K01783	K07581	K07581	RNA-binding protein	Null	Translation, ribosomal structure and biogenesis	COG1325	0.000930586	ADG3	0.0328101	0.19063	0.0180607	0.237485	-0.153383	0.604632	0.864375	0.0316133	0.186984	0.0182351	0.249768	0.864875	0.0391735	0.212974	0.0161948	0.182008	0.840125	0.0433766	0.229548	0.0133147	0.135435	0.820125
K03784.K01783	K03784	deoD	purine-nucleoside phosphorylase [EC:2.4.2.1]	ko00230 Purine metabolism*ko00240 Pyrimidine metabolism*ko00760 Nicotinate and nicotinamide metabolism*ko01100 Metabolic pathways*ko01110 Biosynthesis of secondary metabolites	Nucleotide transport and metabolism	COG0813	0.0237036	ADG3	0.0330567	0.0156463	0.0053559	0.241978	-0.170864	0.594222	0.87225	0.0318954	0.0150774	0.00539138	0.256972	0.8655	0.0391507	0.0175309	0.00474214	0.185241	0.8535	0.0438886	0.0190074	0.00439056	0.15466	0.85675
K02651.K01783	K02651	flp, pilA	pilus assembly protein Flp/PilA	ko04112 Cell cycle - Caulobacter	Intracellular trafficking, secretion, and vesicular transport, Extracellular structures	COG3847	0.00318574	ADG3	0.0332308	0.093463	-0.014769	-0.275503	-0.625293	0.141832	0.8925	0.0324401	0.0915387	-0.0150585	-0.287414	0.894625	0.0397013	0.10315	-0.0133881	-0.217315	0.886	0.0439494	0.109529	-0.012308	-0.181517	0.879
K01886.K01783	K01886	QARS, glnS	glutaminyl-tRNA synthetase [EC:6.1.1.18]	ko00970 Aminoacyl-tRNA biosynthesis*ko01100 Metabolic pathways	Translation, ribosomal structure and biogenesis	COG0008	0.0235128	ADG3	0.033281	0.00846018	0.00472929	0.291008	-0.109584	0.637579	0.909	0.0322251	0.0080473	0.00456007	0.296441	0.904875	0.0395412	0.0100284	0.00460966	0.238746	0.91675	0.043781	0.011177	0.00452684	0.2086	0.92325
K07089.K01783	K07089	K07089	uncharacterized protein	Null	Function unknown	COG0701	0.0105971	ADG3	0.0344337	0.0271478	0.0069078	0.236213	-0.177663	0.592108	0.857125	0.03313	0.0264752	0.00696607	0.245773	0.85525	0.0403771	0.0308995	0.00589191	0.169567	0.8235	0.044332	0.0335678	0.00485753	0.128025	0.8075
K07022.K01783	K07022	K07022	uncharacterized protein	Null	General function prediction only	COG2248	0.000426343	ADG3	0.033849	0.377737	-0.0273611	-0.251049	-0.606056	0.167278	0.873625	0.0325576	0.35925	-0.0273895	-0.266726	0.878125	0.0397111	0.450704	-0.0242573	-0.186777	0.85075	0.0441175	0.499016	-0.0215981	-0.147554	0.833
K00339.K01783	K00339	nuoJ	NADH-quinone oxidoreductase subunit J [EC:7.1.1.2]	ko00190 Oxidative phosphorylation*ko01100 Metabolic pathways	Energy production and conversion	COG0839	0.000383878	ADG3	0.0327993	0.679147	0.033919	0.238461	-0.180131	0.622784	0.85275	0.0314718	0.650244	0.0343129	0.251507	0.862625	0.0388453	0.788299	0.031164	0.183127	0.8475	0.0434167	0.858826	0.0286693	0.150522	0.83725
K00184.K01783	K00184	dmsB	dimethyl sulfoxide reductase iron-sulfur subunit	ko00920 Sulfur metabolism*ko01100 Metabolic pathways	Energy production and conversion	COG0437	0.000420259	ADG3	0.0326258	0.397824	0.0253988	0.232611	-0.164969	0.593644	0.86175	0.0313482	0.375565	0.0260636	0.248592	0.867375	0.0388934	0.496334	0.0263179	0.193897	0.865	0.0436673	0.569293	0.0259171	0.167447	0.876875
K06905.K01783	K06905	K06905	uncharacterized protein	Null	Mobilome: prophages, transposons	COG3500	0.00135786	ADG3	0.0327141	0.504212	-0.0291198	-0.23625	-0.601324	0.170587	0.864375	0.0311904	0.466967	-0.0275971	-0.2393	0.858	0.0389081	0.640546	-0.0317982	-0.20656	0.884625	0.0435653	0.743567	-0.0335242	-0.192008	0.899875
K13327.K01783	K13327	spnN, oleW	dTDP-3,4-didehydro-2,6-dideoxy-alpha-D-glucose 3-reductase [EC:1.1.1.384]	ko00523 Polyketide sugar unit biosynthesis*ko01100 Metabolic pathways*ko01110 Biosynthesis of secondary metabolites	General function prediction only	COG0673	0.000410476	ADG3	0.0338535	0.981976	-0.0474215	-0.270286	-0.628299	0.1302	0.892375	0.0321248	0.949489	-0.0471185	-0.281043	0.895875	0.039583	1.15722	-0.0460467	-0.22001	0.89275	0.0439207	1.2626	-0.0417991	-0.182124	0.89075
K01622.K01783	K01622	K01622	fructose 1,6-bisphosphate aldolase/phosphatase [EC:4.1.2.13 3.1.3.11]	ko00010 Glycolysis / Gluconeogenesis*ko00030 Pentose phosphate pathway*ko00051 Fructose and mannose metabolism*ko00680 Methane metabolism*ko01100 Metabolic pathways*ko01110 Biosynthesis of secondary metabolites*ko01120 Microbial metabolism in diverse environments*ko01200 Carbon metabolism*ko01230 Biosynthesis of amino acids	Carbohydrate transport and metabolism	COG1980	0.000905828	ADG3	0.0330391	0.956744	0.0457975	0.268341	-0.143574	0.61305	0.88775	0.0315529	0.909698	0.04462	0.273176	0.881625	0.0391731	1.16226	0.0454808	0.219116	0.899875	0.0436778	1.31258	0.0457448	0.19448	0.90875
K09251.K01783	K09251	patA	putrescine aminotransferase [EC:2.6.1.82]	ko00310 Lysine degradation*ko00330 Arginine and proline metabolism*ko01100 Metabolic pathways*ko01120 Microbial metabolism in diverse environments	Amino acid transport and metabolism	COG0160	0.00426951	ADG3	0.0332224	0.675682	-0.037388	-0.258624	-0.598109	0.149005	0.882625	0.0318195	0.644951	-0.0367843	-0.265777	0.883875	0.0393815	0.834504	-0.0344006	-0.194593	0.86575	0.043813	0.947541	-0.0313888	-0.156988	0.853875
K03242.K01783	K03242	EIF2S3	translation initiation factor 2 subunit 3	ko03013 RNA transport	Translation, ribosomal structure and biogenesis	COG0050	0.00147927	ADG3	0.0329653	0.297282	0.0231131	0.245131	-0.131428	0.615422	0.879625	0.0318965	0.288648	0.0236607	0.254679	0.872375	0.0393894	0.346688	0.0225546	0.199074	0.86925	0.0439535	0.384161	0.021392	0.170531	0.87125
K01205.K01783	K01205	NAGLU	alpha-N-acetylglucosaminidase [EC:3.2.1.50]	ko00531 Glycosaminoglycan degradation*ko01100 Metabolic pathways*ko04142 Lysosome	Null	Catalysis of the hydrolysis of terminal non-reducing N-acetyl-D-glucosamine residues in N-acetyl-alpha-D-glucosaminides.	0.00479036	ADG3	0.0336805	0.0550756	0.0119936	0.28958	-0.118989	0.631706	0.911125	0.0325175	0.0528027	0.0121616	0.306009	0.9095	0.0396137	0.0653754	0.0113153	0.22928	0.905625	0.044164	0.0725666	0.0106797	0.191443	0.89975
K09140.K01783	K09140	TSR3	pre-rRNA-processing protein TSR3	Null	Translation, ribosomal structure and biogenesis	COG2042	0.001021	ADG3	0.0331577	0.120133	0.0150367	0.245348	-0.159086	0.592514	0.867625	0.0320007	0.115754	0.0153136	0.262727	0.874875	0.0391141	0.140557	0.0132228	0.184181	0.8575	0.0436459	0.156705	0.012077	0.151363	0.839375
K03635.K01783	K03635	MOCS2B, moaE	molybdopterin synthase catalytic subunit [EC:2.8.1.12]	ko00790 Folate biosynthesis*ko01100 Metabolic pathways*ko01240 Biosynthesis of cofactors*ko04122 Sulfur relay system	Coenzyme transport and metabolism	COG0314	0.0015597	ADG3	0.0327544	0.110362	0.0137046	0.235159	-0.185848	0.577173	0.860875	0.0313261	0.108499	0.013734	0.245327	0.855625	0.0391929	0.129809	0.0125836	0.182303	0.853125	0.0435009	0.14337	0.0119478	0.154872	0.85325
K02044.K01783	K02044	phnD	phosphonate transport system substrate-binding protein	ko02010 ABC transporters	Inorganic ion transport and metabolism	COG3221	0.00234693	ADG3	0.0342681	0.261939	-0.0241473	-0.266497	-0.618497	0.154204	0.8855	0.033237	0.252554	-0.0240516	-0.273677	0.8785	0.0402854	0.303204	-0.0220106	-0.205036	0.868875	0.0443462	0.33011	-0.0197469	-0.166864	0.85925
K03634.K01783	K03634	lolA	outer membrane lipoprotein carrier protein	Null	Cell wall/membrane/envelope biogenesis	COG2834	0.0165119	ADG3	0.0325088	0.0238673	0.00647996	0.240223	-0.15194	0.62004	0.86925	0.0313239	0.0230164	0.00625873	0.249181	0.86225	0.0390882	0.0282541	0.00659415	0.205618	0.880375	0.043391	0.0311627	0.00663342	0.182625	0.89175
K03832.K01783	K03832	tonB	periplasmic protein TonB	Null	Cell wall/membrane/envelope biogenesis	COG0810	0.0590219	ADG3	0.0338917	0.0105025	0.00462075	0.254292	-0.150696	0.587502	0.881125	0.0323262	0.010055	0.00461513	0.267347	0.881	0.0397193	0.0125104	0.00429719	0.198904	0.872875	0.0442294	0.0139771	0.00403693	0.166292	0.868625
K09516.K01783	K09516	RETSAT	all-trans-retinol 13,14-reductase [EC:1.3.99.23]	ko00830 Retinol metabolism	Null	Catalysis of the reaction: all-trans-13,14-dihydroretinol + A = all-trans-retinol + AH(2). Note that this reaction has only been observed to occur in the opposite direction.	0.00687414	ADG3	0.0327215	0.0697153	0.0106424	0.233736	-0.172929	0.604007	0.85575	0.0311607	0.0677983	0.0106769	0.242914	0.84725	0.0390631	0.0819954	0.0115599	0.21064	0.88225	0.0432682	0.0904431	0.0120564	0.195302	0.905375
K00992.K01783	K00992	murU	N-acetyl-alpha-D-muramate 1-phosphate uridylyltransferase [EC:2.7.7.99]	ko00520 Amino sugar and nucleotide sugar metabolism*ko01100 Metabolic pathways	Translation, ribosomal structure and biogenesis, Cell wall/membrane/envelope biogenesis	COG1208	0.0168942	ADG3	0.033196	0.0186269	0.00600197	0.248054	-0.157742	0.602333	0.871125	0.0314618	0.0179258	0.00583056	0.256167	0.868125	0.0390914	0.0212655	0.00605481	0.214837	0.89075	0.0436722	0.0230162	0.00605562	0.193167	0.904125
K06133.K01783	K06133	LYS5, acpT	4'-phosphopantetheinyl transferase [EC:2.7.8.-]	ko00770 Pantothenate and CoA biosynthesis	Coenzyme transport and metabolism	COG2091	0.0299544	ADG3	0.0331376	0.00396339	0.0028568	0.259542	-0.166555	0.610109	0.875125	0.032429	0.00382608	0.00295745	0.271939	0.8795	0.0394745	0.00450842	0.00282319	0.216745	0.881	0.0435551	0.0049135	0.0027017	0.187907	0.89325
K07114.K01783	K07114	yfbK	Ca-activated chloride channel homolog	Null	General function prediction only	COG2304	0.0367635	ADG3	0.0333317	0.014671	0.00551229	0.261603	-0.118006	0.639593	0.882125	0.0317716	0.0141776	0.00563812	0.275968	0.88475	0.0393808	0.0169154	0.00540145	0.212543	0.887125	0.0438045	0.018571	0.00516927	0.184013	0.890375
K00459.K01783	K00459	ncd2, npd	nitronate monooxygenase [EC:1.13.12.16]	ko00910 Nitrogen metabolism*ko01100 Metabolic pathways	General function prediction only	COG2070	0.00258625	ADG3	0.0338381	0.0892238	-0.0135945	-0.256552	-0.61168	0.15404	0.87675	0.0328643	0.0846736	-0.0136532	-0.269772	0.880625	0.0396813	0.10937	-0.0131149	-0.203254	0.879375	0.0441545	0.124137	-0.0124374	-0.170619	0.8765
K00759.K01783	K00759	APRT, apt	adenine phosphoribosyltransferase [EC:2.4.2.7]	ko00230 Purine metabolism*ko01100 Metabolic pathways	Nucleotide transport and metabolism	COG0503	0.0279503	ADG3	0.0332629	0.00383853	0.00241933	0.222289	-0.171453	0.592998	0.84925	0.0316463	0.00369223	0.00248428	0.238287	0.850375	0.0389397	0.00452456	0.0022452	0.173785	0.839375	0.0432775	0.00499962	0.0020423	0.142966	0.828125
K01155.K01783	K01155	E3.1.21.4	type II restriction enzyme [EC:3.1.21.4]	Null	Null	Catalysis of the endonucleolytic cleavage of DNA to give specific double-stranded fragments with terminal 5'-phosphates and 3' hydroxyls. Cleavage is dependent on the presence in the DNA of a specific recognition site; cleavage occurs at or very near this recognition site.	0.00798523	ADG3	0.0343954	0.0514523	0.0109895	0.271201	-0.126534	0.609658	0.896875	0.0329813	0.0498544	0.0110142	0.282907	0.89925	0.0401105	0.0583833	0.00905979	0.194629	0.86825	0.0446211	0.0639617	0.00763151	0.14573	0.841
K00059.K01783	K00059	fabG, OAR1	3-oxoacyl-[acyl-carrier protein] reductase [EC:1.1.1.100]	ko00061 Fatty acid biosynthesis*ko00333 Prodigiosin biosynthesis*ko00780 Biotin metabolism*ko01100 Metabolic pathways*ko01110 Biosynthesis of secondary metabolites*ko01212 Fatty acid metabolism*ko01240 Biosynthesis of cofactors	Lipid transport and metabolism, Secondary metabolites biosynthesis, transport and catabolism, General function prediction only	COG1028	0.0447275	ADG3	0.0339959	0.00523017	0.00355677	0.277331	-0.139066	0.627685	0.894125	0.0325763	0.00509002	0.00354756	0.290286	0.895375	0.0397961	0.0058904	0.0032014	0.215169	0.891125	0.0441738	0.00633103	0.00297433	0.183902	0.886
K19510.K01783	K19510	gfrF	fructoselysine-6-phosphate deglycase	Null	Cell wall/membrane/envelope biogenesis	COG2222	0.00208185	ADG3	0.0332141	0.112656	-0.0141514	-0.239207	-0.595866	0.139092	0.871625	0.0319352	0.108277	-0.013863	-0.247175	0.86875	0.0392643	0.133492	-0.0133293	-0.187503	0.864875	0.0436756	0.149146	-0.0126163	-0.160413	0.866
K17837.K01783	K17837	bla2, blm, ccrA, blaB	metallo-beta-lactamase class B [EC:3.5.2.6]	ko01501 beta-Lactam resistance	General function prediction only	COG0491	0.000166451	ADG3	0.0338748	1.56271	-0.0536077	-0.245427	-0.594945	0.145538	0.873625	0.0326338	1.47928	-0.0548151	-0.258451	0.87425	0.0398211	1.88938	-0.0471885	-0.17591	0.843875	0.0437932	2.13126	-0.0403985	-0.13576	0.829
K22305.K01783	K22305	psp	phosphoserine phosphatase [EC:3.1.3.3]	ko00260 Glycine, serine and threonine metabolism_x000D_ ko00680 Methane metabolism_x000D_ ko01100 Metabolic pathways_x000D_ ko01110 Biosynthesis of secondary metabolites_x000D_ ko01120 Microbial metabolism in diverse environments_x000D_ ko01200 Carbon metabolism_x000D_ ko01230 Biosynthesis of amino acids	Carbohydrate transport and metabolism	COG0406	0.00114619	ADG3	0.0325354	1.50918	-0.0502763	-0.234783	-0.592241	0.187858	0.86575	0.0313653	1.44231	-0.0509385	-0.248034	0.859875	0.0389058	1.77747	-0.0524551	-0.204113	0.877125	0.0434876	1.96099	-0.0506464	-0.177786	0.88275
K21029.K01783	K21029	moeB	molybdopterin-synthase adenylyltransferase [EC:2.7.7.80]	ko04122 Sulfur relay system	Coenzyme transport and metabolism	COG0476	0.0115245	ADG3	0.0346782	0.0387948	0.010378	0.292846	-0.0917542	0.650359	0.911875	0.0333174	0.037598	0.010615	0.31189	0.915125	0.040175	0.0443379	0.00935827	0.229123	0.896125	0.0445508	0.0487099	0.00823218	0.179831	0.8825
K07001.K01783	K07001	K07001	NTE family protein	Null	General function prediction only	COG1752	0.0410223	ADG3	0.0336886	0.0101414	0.00459442	0.257574	-0.152505	0.628451	0.873375	0.0321862	0.0100274	0.00458892	0.26856	0.876875	0.0396226	0.0115552	0.0040459	0.195695	0.859375	0.0442071	0.0125584	0.00371705	0.160712	0.85025
K01092.K01783	K01092	E3.1.3.25, IMPA, suhB	myo-inositol-1(or 4)-monophosphatase [EC:3.1.3.25]	ko00521 Streptomycin biosynthesis*ko00562 Inositol phosphate metabolism*ko01100 Metabolic pathways*ko01110 Biosynthesis of secondary metabolites*ko04070 Phosphatidylinositol signaling system	Carbohydrate transport and metabolism	COG0483	0.0139576	ADG3	0.034004	0.014723	0.00769907	0.355551	-0.0205507	0.670428	0.9575	0.0327125	0.014051	0.00773174	0.367749	0.952875	0.0398805	0.0183065	0.00797325	0.302921	0.961625	0.0441961	0.0206777	0.00784899	0.264813	0.966625
K02030.K01783	K02030	ABC.PA.S	polar amino acid transport system substrate-binding protein	Null	Amino acid transport and metabolism, Signal transduction mechanisms	COG0834	0.0514749	ADG3	0.0329195	0.0161119	-0.0052337	-0.235009	-0.587173	0.195489	0.8595	0.0315241	0.015451	-0.00512739	-0.243658	0.8595	0.0390213	0.0192687	-0.00527964	-0.200459	0.86875	0.0434643	0.0211656	-0.00528833	-0.177469	0.881625
K01992.K01783	K01992	ABC-2.P	ABC-2 type transport system permease protein	Null	Defense mechanisms	COG0842	0.0491579	ADG3	0.033687	0.0131432	0.00569501	0.282134	-0.134412	0.615557	0.90325	0.0325675	0.0128844	0.00577596	0.292912	0.9085	0.0400584	0.0145747	0.00526773	0.221977	0.898875	0.0443292	0.0158076	0.00479202	0.185237	0.887625
K03549.K01783	K03549	kup	KUP system potassium uptake protein	Null	Inorganic ion transport and metabolism	COG3158	0.00483946	ADG3	0.0344837	0.303422	-0.0337402	-0.33923	-0.679634	0.0489925	0.939125	0.0330512	0.292407	-0.0334851	-0.352064	0.9435	0.0403982	0.347388	-0.0309097	-0.268169	0.93325	0.0445442	0.375779	-0.0278816	-0.219382	0.931875
K07050.K01783	K07050	AARSD1, ALAX	misacylated tRNA(Ala) deacylase [EC:3.1.1.-]	Null	Translation, ribosomal structure and biogenesis	COG2872	0.00214505	ADG3	0.0342643	0.540758	-0.0393651	-0.30038	-0.647641	0.0923063	0.918	0.0330641	0.517061	-0.0399634	-0.319761	0.9225	0.0399879	0.663653	-0.040828	-0.25727	0.93325	0.0444584	0.747958	-0.0409019	-0.229534	0.9365
K09007.K01783	K09007	folE2	GTP cyclohydrolase IB [EC:3.5.4.16]	ko00790 Folate biosynthesis*ko01100 Metabolic pathways*ko01240 Biosynthesis of cofactors	Coenzyme transport and metabolism	COG1469	0.00290884	ADG3	0.0331209	0.74937	-0.0409358	-0.270139	-0.615615	0.13771	0.892	0.0318606	0.731349	-0.0414643	-0.284301	0.8935	0.0392705	0.859919	-0.0403422	-0.2254	0.897875	0.0436092	0.925428	-0.0401213	-0.204561	0.911625
K19337.K01783	K19337	hexR	RpiR family transcriptional regulator, carbohydrate utilization regulator	Null	Transcription	COG1737	0.00169149	ADG3	0.0333514	0.189851	-0.0202974	-0.266808	-0.632225	0.113465	0.896625	0.032306	0.179829	-0.020374	-0.279942	0.89225	0.0394933	0.232577	-0.0202443	-0.216074	0.889375	0.044163	0.262767	-0.0191305	-0.180661	0.8875
K01639.K01783	K01639	E4.1.3.3, nanA, NPL	N-acetylneuraminate lyase [EC:4.1.3.3]	ko00520 Amino sugar and nucleotide sugar metabolism*ko01100 Metabolic pathways	Amino acid transport and metabolism, Cell wall/membrane/envelope biogenesis	COG0329	0.00317694	ADG4	0.050308	0.0588835	-0.012312	-0.238241	-0.61368	0.183929	0.853625	0.047705	0.0562567	-0.0126491	-0.252486	0.857	0.0589364	0.0688318	-0.0109264	-0.177683	0.834625	0.0652664	0.0754218	-0.00962412	-0.140773	0.821375
K00854.K01783	K00854	xylB, XYLB	xylulokinase [EC:2.7.1.17]	ko00040 Pentose and glucuronate interconversions*ko01100 Metabolic pathways	Carbohydrate transport and metabolism	COG1070	0.0072075	ADG4	0.0478521	0.0027518	0.000484377	-0.245744	-0.623226	0.146169	0.874	0.0460262	0.0411384	-0.0109795	-0.262511	0.876	0.0573323	0.0526827	-0.0104411	-0.194887	0.8605	0.0637337	0.0590953	-0.0096515	-0.160332	0.855625
K07037.K01783	K07037	pgpH	cyclic-di-AMP phosphodiesterase PgpH [EC:3.1.4.-]	Null	General function prediction only	COG1480	0.0159421	ADG4	0.0482162	0.0252901	-0.000963851	0.239266	-0.170993	0.604133	0.8545	0.0465849	0.0218238	0.00765678	0.251212	0.860875	0.0572779	0.0254483	0.00701975	0.1892	0.847875	0.0640714	0.0277589	0.00675312	0.162564	0.85825
K22205.K01783	K22205	K22205	S-adenosyl-L-methionine hydrolase (adenosine-forming) [EC:3.13.1.8]	Null	Coenzyme transport and metabolism	COG1912	0.0025589	ADG4	0.0488893	0.084119	-0.00842324	-0.232074	-0.593832	0.160748	0.862625	0.0466456	0.0541295	-0.0119531	-0.248051	0.8565	0.0576598	0.0683044	-0.0110361	-0.180729	0.85275	0.0638342	0.076387	-0.0102282	-0.149759	0.84125
K03486.K01783	K03486	treR2, treR	GntR family transcriptional regulator, trehalose operon transcriptional repressor	Null	Transcription	COG2188	0.0017911	ADG4	0.0494718	0.0992041	-0.00154497	-0.28919	-0.644202	0.104387	0.90975	0.0475392	0.139242	-0.0235431	-0.301427	0.904	0.0580925	0.173444	-0.02297	-0.233571	0.90175	0.0644301	0.194006	-0.0210429	-0.192791	0.89875
K01788.K01783	K01788	nanE	N-acylglucosamine-6-phosphate 2-epimerase [EC:5.1.3.9]	ko00520 Amino sugar and nucleotide sugar metabolism*ko01100 Metabolic pathways	Carbohydrate transport and metabolism	COG3010	0.00366448	ADG4	0.0496199	0.115436	-0.0195388	-0.231511	-0.609397	0.178219	0.850375	0.0471993	0.106219	-0.0165678	-0.245801	0.861625	0.0584801	0.133818	-0.0146857	-0.170684	0.834	0.0644454	0.150746	-0.0134004	-0.138415	0.81975
K00547.K01783	K00547	mmuM, BHMT2	homocysteine S-methyltransferase [EC:2.1.1.10]	ko00270 Cysteine and methionine metabolism*ko01100 Metabolic pathways*ko01110 Biosynthesis of secondary metabolites	Amino acid transport and metabolism	COG2040	0.00209087	ADG4	0.0497269	0.14461	-0.00415687	-0.255821	-0.63177	0.153084	0.87175	0.0478985	0.118824	-0.0199633	-0.275609	0.87775	0.0586624	0.152191	-0.0187302	-0.204381	0.865	0.0649767	0.171871	-0.0172617	-0.167453	0.862375
K16849.K01783	K16849	uxaA1	altronate dehydratase small subunit [EC:4.2.1.7]	ko00040 Pentose and glucuronate interconversions*ko01100 Metabolic pathways	Carbohydrate transport and metabolism	COG2721	0.000533069	ADG4	0.0490761	0.390918	-0.0120913	-0.288368	-0.645881	0.126148	0.898625	0.047095	0.664144	-0.053149	-0.309821	0.908125	0.0580857	0.779269	-0.047353	-0.23035	0.888	0.0644862	0.841996	-0.0430975	-0.18951	0.88625
K17996.K01783	K17996	hydB	sulfhydrogenase subunit beta (sulfur reductase) [EC:1.12.98.4]	ko00920 Sulfur metabolism	Null	Null	0.0027391	ADG4	0.0476473	0.721122	0.0719529	-0.23821	-0.583185	0.179134	0.8595	0.0453636	0.45588	-0.0321562	-0.233857	0.8485	0.0569155	0.601936	-0.0397637	-0.222165	0.8925	0.0641502	0.684963	-0.0427044	-0.20874	0.914625
K12278.K01783	K12278	mshG	MSHA biogenesis protein MshG	Null	Cell motility, Intracellular trafficking, secretion, and vesicular transport, Extracellular structures	COG1459	0.00191821	ADG4	0.0484558	1.52551	-0.000275145	-0.270133	-0.644734	0.13814	0.88625	0.0459656	1.58274	-0.0703431	-0.274973	0.87725	0.0575527	1.94782	-0.0766185	-0.235303	0.902875	0.0640699	2.12981	-0.0774917	-0.215635	0.92125
K21755.K01783	K21755	bsdA	LysR family transcriptional regulator, salicylic acid-responsive activator of bsdBCD	Null	Transcription	COG0583	0.00461688	ADG4	0.0484652	0.0832083	-0.00289874	-0.258772	-0.618035	0.168586	0.876875	0.0470228	0.0642685	-0.0144295	-0.276271	0.87175	0.0577658	0.0796205	-0.0132361	-0.202591	0.873125	0.064001	0.0896813	-0.013191	-0.176406	0.868625
K00068.K01783	K00068	srlD	sorbitol-6-phosphate 2-dehydrogenase [EC:1.1.1.140]	ko00051 Fructose and mannose metabolism*ko01100 Metabolic pathways	Lipid transport and metabolism, Secondary metabolites biosynthesis, transport and catabolism, General function prediction only	COG1028	0.00127034	ADG4	0.0493383	0.197294	-0.0057489	-0.242139	-0.60475	0.199162	0.84875	0.0474988	0.157348	-0.0209022	-0.249271	0.841625	0.05848	0.169137	-0.0175128	-0.182585	0.8365	0.0651409	0.175262	-0.0163546	-0.156493	0.834875
K03284.K01783	K03284	corA	magnesium transporter	Null	Inorganic ion transport and metabolism	COG0598	0.0184711	ADG4	0.0504496	0.00323523	-0.00125868	0.266805	-0.132183	0.616528	0.890625	0.048791	0.00803626	0.00539395	0.283242	0.894375	0.0589862	0.00979965	0.0042976	0.184357	0.845125	0.0652718	0.0108011	0.00350979	0.135305	0.812375
K00031.K01783	K00031	IDH1, IDH2, icd	isocitrate dehydrogenase [EC:1.1.1.42]	ko00020 Citrate cycle (TCA cycle)*ko00480 Glutathione metabolism*ko00720 Carbon fixation pathways in prokaryotes*ko01100 Metabolic pathways*ko01110 Biosynthesis of secondary metabolites*ko01120 Microbial metabolism in diverse environments*ko01200 Carbon metabolism*ko01210 2-Oxocarboxylic acid metabolism*ko01230 Biosynthesis of amino acids*ko04146 Peroxisome*ko05230 Central carbon metabolism in ca…	Energy production and conversion	COG0538	0.0149045	ADG4	0.0477039	0.0978726	0.00758771	-0.254692	-0.610654	0.153608	0.871625	0.0459367	0.0287723	-0.00911536	-0.264053	0.872	0.057169	0.0370871	-0.00990641	-0.21993	0.892375	0.0641113	0.0419551	-0.00996631	-0.196167	0.908125
K01518.K01783	K01518	NUDT2	bis(5'-nucleosidyl)-tetraphosphatase [EC:3.6.1.17]	ko00230 Purine metabolism*ko00240 Pyrimidine metabolism*ko01100 Metabolic pathways	Null	Catalysis of the reaction: P(1),P(4)-bis(5'-nucleosyl)tetraphosphate + H2O = NTP + NMP. Acts on bis(5'-guanosyl)-, bis(5'-xanthosyl)-, bis(5'-adenosyl)- and bis(5'-uridyl)-tetraphosphate.	0.00290979	ADG4	0.0475164	0.0247022	0.000467176	-0.263386	-0.605691	0.150596	0.884	0.0456038	0.0779778	-0.0155279	-0.270075	0.884	0.0564041	0.0936577	-0.0145292	-0.204367	0.88075	0.0630537	0.1035	-0.0139249	-0.174841	0.88125
K16789.K01783	K16789	thiT	thiamine transporter	Null	Coenzyme transport and metabolism	COG3859	0.00751653	ADG4	0.0487274	0.0809222	-0.0157564	-0.248726	-0.614467	0.150863	0.873625	0.0466092	0.0404021	-0.0108151	-0.26246	0.878625	0.0574596	0.0509356	-0.0104695	-0.199429	0.873	0.0642513	0.0571689	-0.00996643	-0.168294	0.869
K06416.K01783	K06416	spoVS	stage V sporulation protein S	Null	Function unknown	COG2359	0.00423951	ADG4	0.0475904	0.0574333	-0.00282832	-0.235797	-0.599214	0.159406	0.86625	0.0460168	0.0554468	-0.0118912	-0.247459	0.865625	0.057423	0.0726534	-0.0131718	-0.21162	0.879875	0.0637672	0.0831555	-0.0141505	-0.197875	0.90375
K01259.K01783	K01259	pip	proline iminopeptidase [EC:3.4.11.5]	ko00330 Arginine and proline metabolism*ko01100 Metabolic pathways	Coenzyme transport and metabolism, General function prediction only	COG0596	0.00550895	ADG4	0.0520576	0.0495022	-0.00703137	-0.347829	-0.683301	0.0494091	0.94325	0.049295	0.127622	-0.0273039	-0.354889	0.9365	0.0598625	0.160665	-0.026692	-0.279192	0.94225	0.0661597	0.180767	-0.0261473	-0.242453	0.94525
K22210.K01783	K22210	DGLUCY	D-glutamate cyclase [EC:4.2.1.48]	ko00471 D-Glutamine and D-glutamate metabolism_x000D_ ko01100 Metabolic pathways	Null	Catalysis of the reaction: D-glutamate = 5-oxo-D-proline + H(2)O.	0.00393583	ADG4	0.0498155	0.00539864	0.000333108	-0.334724	-0.663281	0.0934138	0.93225	0.0478373	0.0896208	-0.0219889	-0.351864	0.937125	0.0586145	0.10655	-0.0217294	-0.282686	0.938125	0.0651544	0.117746	-0.0214102	-0.250993	0.952
K07404.K01783	K07404	pgl	6-phosphogluconolactonase [EC:3.1.1.31]	ko00030 Pentose phosphate pathway*ko01100 Metabolic pathways*ko01110 Biosynthesis of secondary metabolites*ko01120 Microbial metabolism in diverse environments*ko01200 Carbon metabolism	Carbohydrate transport and metabolism	COG2706	0.0100706	ADG4	0.0486015	0.0112056	0.00320852	-0.250462	-0.62638	0.168111	0.860125	0.0469195	0.0490322	-0.0119073	-0.26262	0.860125	0.0575499	0.0606202	-0.0109682	-0.191715	0.85775	0.0642793	0.0663948	-0.0101594	-0.158912	0.850875
K07441.K01783	K07441	ALG14	beta-1,4-N-acetylglucosaminyltransferase [EC:2.4.1.141]	ko00510 N-Glycan biosynthesis_x000D_ ko00513 Various types of N-glycan biosynthesis_x000D_ ko01100 Metabolic pathways	Null	Catalysis of the reaction: UDP-N-acetyl-D-glucosamine + N-acetyl-D-glucosaminyl-diphosphodolichol = UDP + N,N''-diacetylchitobiosyldiphosphodolichol.	0.00400152	ADG4	0.0483002	0.0428174	0.00211927	-0.257271	-0.620153	0.166358	0.8745	0.0461081	0.0851909	-0.0161091	-0.266361	0.86775	0.0575544	0.110043	-0.0169636	-0.219517	0.887375	0.0643534	0.123959	-0.0171039	-0.19612	0.9
K19225.K01783	K19225	gluP	rhomboid protease GluP [EC:3.4.21.105]	Null	Posttranslational modification, protein turnover, chaperones	COG0705	0.00877546	ADG4	0.0498437	0.00199532	-0.000654389	-0.350643	-0.701205	0.0508865	0.9405	0.0477644	0.0510779	-0.0174589	-0.365247	0.93875	0.0591264	0.0589971	-0.016944	-0.296625	0.94075	0.0652149	0.063213	-0.0160235	-0.255573	0.952625
K07484.K01783	K07484	K07484	transposase	Null	Mobilome: prophages, transposons	COG3436	0.1074	ADG4	0.048316	0.00382785	-1.55784e-05	-0.237975	-0.620487	0.187855	0.848375	0.0462775	0.0306968	-0.00883888	-0.244608	0.851375	0.057688	0.037514	-0.00888576	-0.197988	0.852625	0.0642183	0.0409928	-0.00855657	-0.170395	0.866875
K16698.K01783	K16698	tuaG	teichuronic acid biosynthesis glycosyltransferase TuaG [EC:2.4.-.-]	Null	Cell wall/membrane/envelope biogenesis	COG0463	0.00753874	ADG4	0.0507722	0.0429167	-0.00110195	0.25912	-0.142112	0.636411	0.875	0.0491617	0.0431545	0.0123147	0.278783	0.889375	0.0588951	0.0510727	0.00953108	0.178049	0.839	0.0653396	0.0563637	0.00768428	0.129121	0.80025
K22441.K01783	K22441	paiA	diamine N-acetyltransferase [EC:2.3.1.57]	Null	Translation, ribosomal structure and biogenesis	COG0456	0.00561483	ADG4	0.048277	0.0181744	-0.00413653	-0.240959	-0.61496	0.170674	0.85925	0.0459109	0.0603887	-0.0123758	-0.245916	0.86025	0.057545	0.0777916	-0.0137818	-0.211533	0.879125	0.0643694	0.0877924	-0.0147993	-0.201567	0.9065
K09384.K01783	K09384	K09384	uncharacterized protein	Null	Function unknown	COG3410	0.0029436	ADG4	0.0496999	0.0500919	-0.00032548	0.230481	-0.167499	0.61599	0.85275	0.0478179	0.0660107	0.0131576	0.243707	0.852375	0.058966	0.0820271	0.0116881	0.174319	0.834	0.065125	0.0919918	0.00999945	0.132135	0.808875
K19575.K01783	K19575	bmrR	MerR family transcriptional regulator, activator of bmr gene	Null	Transcription	COG0789	0.0061621	ADG4	0.0503878	0.0686154	-0.00250423	-0.248024	-0.601415	0.177471	0.864	0.0480932	0.0622742	-0.0136729	-0.261403	0.865625	0.0592723	0.0759381	-0.0120448	-0.185003	0.84275	0.0655004	0.0831696	-0.00985951	-0.1369	0.810125
K00965.K01783	K00965	galT, GALT	UDPglucose--hexose-1-phosphate uridylyltransferase [EC:2.7.7.12]	ko00052 Galactose metabolism*ko00520 Amino sugar and nucleotide sugar metabolism*ko01100 Metabolic pathways*ko04917 Prolactin signaling pathway	Carbohydrate transport and metabolism	COG1085	0.00760001	ADG4	0.0486226	0.10995	0.0143279	-0.234513	-0.621727	0.157655	0.85225	0.0463716	0.0520969	-0.0120695	-0.255924	0.859375	0.0573318	0.0632277	-0.0108441	-0.183506	0.845125	0.0644318	0.0694603	-0.0100731	-0.153964	0.838125
K18220.K01783	K18220	tetM, tetO	ribosomal protection tetracycline resistance protein	Null	Translation, ribosomal structure and biogenesis	COG0480	0.0079736	ADG4	0.0487868	0.127261	0.011428	-0.260472	-0.616802	0.13184	0.885625	0.0465939	0.307618	-0.030873	-0.270816	0.885625	0.0582804	0.403711	-0.0316905	-0.212436	0.88975	0.0646487	0.463015	-0.0314005	-0.185985	0.89775
K02466.K01783	K02466	gutM	glucitol operon activator protein	Null	Transcription	COG4578	0.00107152	ADG4	0.0485615	0.202393	0.00995612	-0.293396	-0.634901	0.115309	0.91325	0.0467656	0.141296	-0.024935	-0.3214	0.918	0.0572567	0.160254	-0.0215144	-0.233516	0.897375	0.0630712	0.170299	-0.0192402	-0.18756	0.893625
K13730.K01783	K13730	inlA	internalin A	ko05100 Bacterial invasion of epithelial cells	Null	Null	0.00118516	ADG4	0.048706	0.226055	0.0210449	-0.26177	-0.617365	0.1322	0.8885	0.0466454	0.264461	-0.0293229	-0.276846	0.885625	0.05851	0.320158	-0.0305377	-0.228536	0.904875	0.0647603	0.355088	-0.0290475	-0.195844	0.909
K02819.K01783	K02819	treB, treP	trehalose PTS system EIIBC or EIIBCA component [EC:2.7.1.201]	ko00500 Starch and sucrose metabolism*ko02060 Phosphotransferase system (PTS)	Carbohydrate transport and metabolism	COG1264	0.000701772	ADG4	0.0486035	1.05171	0.00630403	-0.269333	-0.626355	0.119789	0.8995	0.0463922	0.966818	-0.0560128	-0.275928	0.883875	0.0576845	1.20694	-0.0564347	-0.218847	0.894375	0.0642061	1.35373	-0.0558682	-0.193589	0.900625
K24104.K01783	K24104	GPN	GPN-loop GTPase	Null	General function prediction only	COG1100	0.000173829	ADG4	0.0480057	1.46622	-0.0135336	-0.226763	-0.586607	0.179054	0.85425	0.0456432	1.23343	-0.0540287	-0.238676	0.8475	0.0576001	1.60214	-0.0608266	-0.205134	0.886125	0.0644159	1.82569	-0.0654495	-0.195632	0.903125
K01205.K01783	K01205	NAGLU	alpha-N-acetylglucosaminidase [EC:3.2.1.50]	ko00531 Glycosaminoglycan degradation*ko01100 Metabolic pathways*ko04142 Lysosome	Null	Catalysis of the hydrolysis of terminal non-reducing N-acetyl-D-glucosamine residues in N-acetyl-alpha-D-glucosaminides.	0.00479036	ADG4	0.0504625	0.077705	-0.00762139	-0.226315	-0.586783	0.179603	0.84775	0.0482526	0.0531218	-0.01175	-0.243594	0.851125	0.0585959	0.0653977	-0.00953959	-0.159609	0.8005	0.0650098	0.0725493	-0.00771613	-0.114941	0.7735
K04771.K01783	K04771	degP, htrA	serine protease Do [EC:3.4.21.107]	ko01503 Cationic antimicrobial peptide (CAMP) resistance*ko02020 Two-component system	Posttranslational modification, protein turnover, chaperones	COG0265	0.0239138	ADG4	0.0516304	0.0236484	-0.00145972	0.240321	-0.143555	0.610536	0.861625	0.0498595	0.00710809	0.00475594	0.26204	0.867625	0.0598693	0.00840983	0.00325543	0.149596	0.79325	0.0655665	0.00911297	0.0021771	0.090313	0.720125
K19119.K01783	K19119	cas5d	CRISPR-associated protein Cas5d	Null	Null	Null	0.00677775	ADG4	0.0475481	0.0467287	-0.00261302	-0.237383	-0.610613	0.172936	0.8575	0.045411	0.0922166	-0.0152115	-0.245444	0.85025	0.0567995	0.108759	-0.0159188	-0.208887	0.87225	0.063633	0.118673	-0.016351	-0.192403	0.901125
K19158.K01783	K19158	yoeB	toxin YoeB [EC:3.1.-.-]	Null	Defense mechanisms	COG4115	0.020467	ADG4	0.0511625	0.0595356	-0.00340192	0.26817	-0.171765	0.64371	0.862	0.0491118	0.0277488	0.00997403	0.286159	0.8695	0.059959	0.0320048	0.00852072	0.201615	0.851875	0.0660163	0.0332182	0.00709489	0.154115	0.831
K07559.K01783	K07559	kptA	putative RNA 2'-phosphotransferase [EC:2.7.1.-]	Null	Translation, ribosomal structure and biogenesis	COG1859	0.00634818	ADG4	0.0485722	0.00578815	0.000723808	-0.253428	-0.593896	0.171341	0.877625	0.0467784	0.0356254	-0.0107378	-0.27569	0.884375	0.0580211	0.043982	-0.00962133	-0.194226	0.86125	0.0645834	0.0492313	-0.00883288	-0.159787	0.861875
K02897.K01783	K02897	RP-L25, rplY	large subunit ribosomal protein L25	ko03010 Ribosome	Translation, ribosomal structure and biogenesis	COG1825	0.0187763	ADG4	0.0479764	0.0994061	-0.000485864	0.22893	-0.174271	0.578764	0.861375	0.0462629	0.00857008	0.00470791	0.248508	0.866125	0.0572545	0.0102368	0.00410885	0.173044	0.833875	0.0639128	0.0112104	0.00358274	0.134882	0.8215
K01267.K01783	K01267	DNPEP	aspartyl aminopeptidase [EC:3.4.11.21]	Null	Amino acid transport and metabolism	COG1362	0.00790057	ADG4	0.0533901	0.0549708	8.85881e-05	-0.424368	-0.708924	-0.0322703	0.972875	0.0513774	0.0445224	-0.0201797	-0.440117	0.97725	0.0606242	0.049105	-0.0176992	-0.330163	0.971125	0.0663412	0.051578	-0.0155379	-0.270656	0.9645
K22299.K01783	K22299	rghR	HTH-type transcriptional regulator, competence development regulator	Null	Transcription	COG1396	0.00215308	ADG4	0.0527343	0.036728	-0.00381284	-0.346239	-0.68191	0.0681629	0.935375	0.0512637	0.122953	-0.0276612	-0.362569	0.94225	0.0610398	0.148002	-0.0243228	-0.263639	0.927875	0.0665368	0.163973	-0.0209252	-0.206515	0.914625
K00991.K01783	K00991	ispD	2-C-methyl-D-erythritol 4-phosphate cytidylyltransferase [EC:2.7.7.60]	ko00900 Terpenoid backbone biosynthesis*ko01100 Metabolic pathways*ko01110 Biosynthesis of secondary metabolites	Lipid transport and metabolism	COG1211	0.0127189	ADG4	0.0490039	0.00613434	0.000389363	-0.288178	-0.654125	0.127435	0.893875	0.0465144	0.0252106	-0.00942538	-0.290108	0.893125	0.0578159	0.0309267	-0.00950789	-0.232329	0.89675	0.0642088	0.0342376	-0.00941843	-0.206032	0.9085
K05837.K01783	K05837	rodA, mrdB	rod shape determining protein RodA	Null	Cell cycle control, cell division, chromosome partitioning	COG0772	0.0190834	ADG4	0.0489487	0.00719981	0.000976595	0.228515	-0.16856	0.598626	0.854	0.0463905	0.0120798	0.00551381	0.241692	0.848375	0.0580414	0.0136695	0.00475358	0.173256	0.833	0.064619	0.0145899	0.00431424	0.143081	0.82825
K00385.K01783	K00385	asrC	anaerobic sulfite reductase subunit C	ko00920 Sulfur metabolism*ko01100 Metabolic pathways*ko01120 Microbial metabolism in diverse environments	Inorganic ion transport and metabolism	COG2221	0.00582415	ADG4	0.0482731	0.127033	0.00323567	-0.239613	-0.594577	0.176489	0.85575	0.0464697	0.0786345	-0.0149178	-0.255556	0.86525	0.0572776	0.0924047	-0.0124869	-0.17665	0.83475	0.064256	0.0999369	-0.0113181	-0.144236	0.830625
K00395.K01783	K00395	aprB	adenylylsulfate reductase, subunit B [EC:1.8.99.2]	ko00920 Sulfur metabolism*ko01100 Metabolic pathways*ko01120 Microbial metabolism in diverse environments	Null	Catalysis of the reaction: AMP + sulfite + acceptor = adenylyl sulfate + reduced acceptor.	0.00205854	ADG4	0.0484763	0.0675969	-0.00087199	-0.235182	-0.628475	0.149977	0.858375	0.0456886	0.0983411	-0.0160039	-0.247869	0.85075	0.0572912	0.124991	-0.0158941	-0.191784	0.8675	0.0640184	0.14005	-0.0159474	-0.171347	0.872
K02783.K01783	K02783	srlA	glucitol/sorbitol PTS system EIIC component	ko00051 Fructose and mannose metabolism*ko01100 Metabolic pathways*ko02060 Phosphotransferase system (PTS)	Carbohydrate transport and metabolism	COG3730	0.00104088	ADG4	0.048822	0.131705	-0.00628135	-0.239667	-0.605561	0.175536	0.854875	0.0472139	0.147062	-0.0197001	-0.24727	0.858375	0.0583745	0.177013	-0.0182653	-0.186477	0.84525	0.0646788	0.19195	-0.0160406	-0.147147	0.832125
K01192.K01783	K01192	E3.2.1.25, MANBA, manB	beta-mannosidase [EC:3.2.1.25]	ko00511 Other glycan degradation*ko04142 Lysosome	Null	Catalysis of the hydrolysis of terminal, non-reducing beta-D-mannose residues in beta-D-mannosides.	0.00447239	ADG4	0.0512168	0.0911852	-0.00185038	-0.268871	-0.630239	0.131912	0.887125	0.048949	0.0573717	-0.0149795	-0.289914	0.9015	0.0599436	0.070954	-0.0125752	-0.201111	0.871625	0.0654198	0.0799299	-0.0110909	-0.157527	0.856625
K01182.K01783	K01182	IMA, malL	oligo-1,6-glucosidase [EC:3.2.1.10]	ko00052 Galactose metabolism*ko00500 Starch and sucrose metabolism*ko01100 Metabolic pathways	Carbohydrate transport and metabolism	COG0366	0.00316613	ADG4	0.0480204	0.204187	0.00455016	-0.222782	-0.582669	0.173891	0.85025	0.0453728	0.095772	-0.0145307	-0.233106	0.848	0.0563044	0.118775	-0.0141668	-0.178648	0.848625	0.0634108	0.131967	-0.0135839	-0.152322	0.844125
K16924.K01783	K16924	mtsT	energy-coupling factor transport system substrate-specific component	Null	Function unknown	COG4720	0.00353462	ADG4	0.0490451	0.177671	0.0112618	-0.270659	-0.622877	0.168395	0.87625	0.0468758	0.111761	-0.0190751	-0.279461	0.87675	0.0580919	0.133962	-0.0184247	-0.215022	0.87675	0.064557	0.14533	-0.0165698	-0.174278	0.865625
K09705.K01783	K09705	K09705	uncharacterized protein	Null	General function prediction only	COG3542	0.00122263	ADG4	0.0505058	0.160886	-0.0204554	-0.271642	-0.624083	0.134168	0.896375	0.0486199	0.118643	-0.0208106	-0.288557	0.890625	0.0598421	0.147385	-0.0196003	-0.216231	0.8845	0.0659561	0.166155	-0.0180868	-0.176596	0.878125
K00100.K01783	K00100	bdhAB	butanol dehydrogenase [EC:1.1.1.-]	ko00650 Butanoate metabolism*ko01100 Metabolic pathways*ko01120 Microbial metabolism in diverse environments	Energy production and conversion	COG1979	0.00279411	ADG4	0.0497335	0.104506	0.00656254	-0.255045	-0.624781	0.156245	0.873375	0.0475668	0.0853443	-0.0166339	-0.272675	0.878375	0.0585132	0.107137	-0.0164621	-0.214167	0.87775	0.065069	0.119893	-0.0156398	-0.179167	0.88725
K03763.K01783	K03763	polC	DNA polymerase III subunit alpha, Gram-positive type [EC:2.7.7.7]	ko03030 DNA replication*ko03430 Mismatch repair*ko03440 Homologous recombination	Replication, recombination and repair	COG2176	0.00257165	ADG4	0.0493305	0.246765	-0.0148334	0.272665	-0.138374	0.619053	0.893875	0.0474357	0.0967281	0.0183595	0.28349	0.894625	0.0584843	0.126831	0.0182782	0.217919	0.8865	0.0651134	0.146108	0.0168904	0.17647	0.88225
K10844.K01783	K10844	ERCC2, XPD	DNA excision repair protein ERCC-2 [EC:3.6.4.12]	ko03022 Basal transcription factors*ko03420 Nucleotide excision repair	Null	Catalysis of the reaction: ATP + H2O = ADP + phosphate; drives the unwinding of the DNA helix in the direction 5' to 3'.	0.00395863	ADG4	0.0490526	0.234219	0.00708609	-0.274211	-0.650143	0.115731	0.894375	0.0480691	0.194024	-0.0274953	-0.295569	0.89175	0.05828	0.241024	-0.0257854	-0.222087	0.880125	0.0647051	0.271041	-0.0238547	-0.184014	0.8865
K01458.K01783	K01458	hutG	N-formylglutamate deformylase [EC:3.5.1.68]	ko00340 Histidine metabolism*ko00630 Glyoxylate and dicarboxylate metabolism*ko01100 Metabolic pathways	Null	Catalysis of the reaction: N-formyl-L-glutamate + H(2)O = L-glutamate + formate.	0.00101798	ADG4	0.052767	0.46616	-0.0243953	0.384051	0.00452832	0.682535	0.968625	0.0513855	0.694841	0.0742727	0.408516	0.97	0.060898	0.818457	0.0646266	0.296085	0.959375	0.0666318	0.888252	0.0561044	0.234716	0.9475
K01210.K01783	K01210	E3.2.1.58	glucan 1,3-beta-glucosidase [EC:3.2.1.58]	ko00500 Starch and sucrose metabolism*ko01100 Metabolic pathways	Carbohydrate transport and metabolism	COG2730	0.000984572	ADG4	0.0491206	0.827791	-0.0259038	-0.269861	-0.630011	0.128513	0.892	0.0468377	0.586925	-0.0447167	-0.281422	0.89575	0.0576902	0.745897	-0.042691	-0.210851	0.8865	0.0641498	0.84066	-0.0399143	-0.174791	0.882125
K12062.K01783	K12062	trbI	conjugal transfer pilin signal peptidase TrbI	Null	Null	Null	0.00140759	ADG4	0.0500251	0.699424	-0.00664973	-0.242876	-0.618206	0.144433	0.866125	0.0476603	0.735324	-0.0462886	-0.255417	0.87325	0.0585726	0.961041	-0.0432224	-0.187774	0.851375	0.0647693	1.08984	-0.0385495	-0.149668	0.83775
K03405.K01783	K03405	chlI, bchI	magnesium chelatase subunit I [EC:6.6.1.1]	ko00860 Porphyrin and chlorophyll metabolism*ko01100 Metabolic pathways*ko01110 Biosynthesis of secondary metabolites	Coenzyme transport and metabolism	COG1239	0.0028114	ADG4	0.0485289	1.24583	-0.00137039	0.234224	-0.193896	0.607796	0.84675	0.0463477	0.933243	0.0486927	0.246019	0.8495	0.0577338	1.17413	0.0489779	0.194971	0.851	0.0646034	1.29983	0.04541	0.160447	0.847875
K11616.K01783	K11616	maeN	malate:Na+ symporter	ko02020 Two-component system	Energy production and conversion	COG3493	0.000556773	ADG4	0.0498744	1.31595	-0.0262985	-0.230451	-0.587097	0.158715	0.859125	0.0482654	1.08914	-0.0544605	-0.247232	0.863	0.058718	1.33207	-0.0408492	-0.14958	0.80275	0.0647434	1.47265	-0.0320417	-0.108169	0.76625
K01061.K01783	K01061	E3.1.1.45	carboxymethylenebutenolidase [EC:3.1.1.45]	ko00361 Chlorocyclohexane and chlorobenzene degradation*ko00364 Fluorobenzoate degradation*ko00623 Toluene degradation*ko01100 Metabolic pathways*ko01120 Microbial metabolism in diverse environments	Secondary metabolites biosynthesis, transport and catabolism	COG0412	0.000327329	ADG4	0.0489848	1.48088	-0.0197157	-0.244215	-0.597421	0.176031	0.867375	0.0463671	1.61089	-0.0670771	-0.25385	0.8605	0.0580251	1.9708	-0.0637582	-0.193781	0.861625	0.0642532	2.16996	-0.0562865	-0.155172	0.852
K07393.K01783	K07393	ECM4, yqjG	glutathionyl-hydroquinone reductase [EC:1.8.5.7]	Null	Energy production and conversion	COG0435	0.000232776	ADG4	0.049459	0.99524	-0.0143475	-0.272774	-0.615962	0.123459	0.9	0.0475491	1.29849	-0.0700398	-0.2913	0.90375	0.0583595	1.67536	-0.0668614	-0.220903	0.900125	0.0651784	1.89689	-0.0636183	-0.18433	0.894375
K01473.K01783	K01473	hyuA	N-methylhydantoinase A [EC:3.5.2.14]	ko00330 Arginine and proline metabolism*ko01100 Metabolic pathways	Amino acid transport and metabolism, Secondary metabolites biosynthesis, transport and catabolism	COG0145	0.000293629	ADG4	0.0478425	0.972382	-0.0217026	-0.233538	-0.60287	0.164821	0.860375	0.0457655	1.87911	-0.0681835	-0.243345	0.851	0.0577871	2.26549	-0.0636951	-0.180415	0.84475	0.064505	2.50884	-0.0607995	-0.154149	0.85
K02044.K01783	K02044	phnD	phosphonate transport system substrate-binding protein	ko02010 ABC transporters	Inorganic ion transport and metabolism	COG3221	0.00234693	ADG4	0.0525658	0.283259	0.00407932	0.333951	-0.0867921	0.665005	0.929875	0.0507559	0.259099	0.0401455	0.361857	0.938375	0.0606256	0.298958	0.0324258	0.24812	0.909375	0.0664994	0.322463	0.0273589	0.192233	0.8895
K03700.K01783	K03700	recU	recombination protein U	Null	General function prediction only	COG3331	0.00660922	ADG4	0.0480961	0.018767	-0.00325759	-0.232567	-0.617916	0.170407	0.8475	0.0458258	0.0438132	-0.0102821	-0.242562	0.852375	0.0575221	0.0558508	-0.011012	-0.20043	0.865625	0.0643147	0.0633026	-0.0112019	-0.180321	0.8805
K01126.K01783	K01126	E3.1.4.46, glpQ, ugpQ	glycerophosphoryl diester phosphodiesterase [EC:3.1.4.46]	ko00564 Glycerophospholipid metabolism	Lipid transport and metabolism	COG0584	0.0225924	ADG4	0.0498817	0.0414602	-0.00179341	-0.29259	-0.640905	0.12357	0.906	0.0477068	0.0157547	-0.00797093	-0.305322	0.904625	0.0591737	0.0201952	-0.00800757	-0.241269	0.91475	0.0655825	0.0226783	-0.00804458	-0.212569	0.922875
K09903.K01783	K09903	pyrH	uridylate kinase [EC:2.7.4.22]	ko00240 Pyrimidine metabolism*ko01100 Metabolic pathways*ko01240 Biosynthesis of cofactors	Nucleotide transport and metabolism	COG0528	0.0339219	ADG4	0.048512	0.0270326	0.00445563	-0.241648	-0.624786	0.176827	0.8615	0.04669	0.00265007	-0.00265346	-0.248911	0.859875	0.0580016	0.00344832	-0.00290377	-0.211729	0.877625	0.0647618	0.00392991	-0.00290232	-0.186929	0.88475
K12308.K01783	K12308	bgaB, lacA	beta-galactosidase [EC:3.2.1.23]	ko00052 Galactose metabolism	Carbohydrate transport and metabolism	COG1874	0.010885	ADG4	0.0510914	0.00818048	-0.000647593	-0.23866	-0.609317	0.1712	0.861125	0.048601	0.0911847	-0.0157798	-0.248304	0.849375	0.0593133	0.115068	-0.0146776	-0.183695	0.83925	0.065578	0.129	-0.0124063	-0.137981	0.818125
K01515.K01783	K01515	nudF	ADP-ribose pyrophosphatase [EC:3.6.1.13]	ko00230 Purine metabolism*ko01100 Metabolic pathways	Defense mechanisms	COG0494	0.0215476	ADG4	0.0488707	0.00995395	-0.00147241	-0.267928	-0.64497	0.141864	0.881875	0.0465423	0.0161166	-0.00726411	-0.277752	0.875875	0.0581489	0.0190247	-0.00705145	-0.218164	0.887625	0.0642969	0.020547	-0.00702331	-0.197068	0.895625
K01791.K01783	K01791	wecB	UDP-N-acetylglucosamine 2-epimerase (non-hydrolysing) [EC:5.1.3.14]	ko00520 Amino sugar and nucleotide sugar metabolism*ko00541 O-Antigen nucleotide sugar biosynthesis*ko01100 Metabolic pathways*ko02020 Two-component system*ko05111 Biofilm formation - Vibrio cholerae	Cell wall/membrane/envelope biogenesis	COG0381	0.0124518	ADG4	0.050264	0.00782598	0.00151728	0.227609	-0.166205	0.58859	0.850875	0.0482538	0.0208726	0.00737514	0.242829	0.85725	0.0583872	0.0265935	0.00611888	0.161175	0.817625	0.0651344	0.0299758	0.00517305	0.119792	0.793
K00978.K01783	K00978	rfbF	glucose-1-phosphate cytidylyltransferase [EC:2.7.7.33]	ko00500 Starch and sucrose metabolism*ko00520 Amino sugar and nucleotide sugar metabolism*ko00541 O-Antigen nucleotide sugar biosynthesis*ko01100 Metabolic pathways	Translation, ribosomal structure and biogenesis, Cell wall/membrane/envelope biogenesis	COG1208	0.00870682	ADG4	0.0483523	0.00712459	0.000768586	-0.255796	-0.6012	0.158068	0.87875	0.0463725	0.032467	-0.0100773	-0.27368	0.879125	0.0576094	0.0405869	-0.0101305	-0.214003	0.88625	0.06404	0.0453668	-0.00987611	-0.187742	0.898125
K07488.K01783	K07488	K07488	transposase	Null	Mobilome: prophages, transposons	COG3676	0.00815442	ADG4	0.0506516	0.0243639	-0.00494468	-0.270909	-0.616554	0.169174	0.881	0.0491365	0.0673818	-0.016062	-0.293522	0.889125	0.0594608	0.0801261	-0.0128558	-0.192331	0.852125	0.0657195	0.0873583	-0.0108722	-0.147209	0.830375
K06198.K01783	K06198	coiA	competence protein CoiA	Null	General function prediction only	COG4469	0.00275185	ADG4	0.0486443	0.0294045	-0.0025734	0.275473	-0.150431	0.635628	0.88425	0.046668	0.112174	0.0200726	0.289348	0.892625	0.0582078	0.132912	0.0188296	0.22185	0.884125	0.0643699	0.144211	0.017027	0.182411	0.8845
K02041.K01783	K02041	phnC	phosphonate transport system ATP-binding protein [EC:7.3.2.2]	ko02010 ABC transporters	Inorganic ion transport and metabolism	COG3638	0.00246733	ADG4	0.0496704	0.199189	-0.0260651	0.270245	-0.13599	0.614843	0.8895	0.0478072	0.129158	0.0209743	0.281705	0.88825	0.0588956	0.153007	0.0189187	0.204901	0.8775	0.0653196	0.169642	0.0174774	0.170978	0.868
K12067.K01783	K12067	traE	conjugal transfer pilus assembly protein TraE	Null	Null	Null	0.00352075	ADG4	0.0485004	0.605948	0.00523031	-0.253832	-0.610803	0.166614	0.878625	0.0471426	0.725873	-0.0474451	-0.267578	0.874125	0.0580016	0.941458	-0.0489079	-0.21394	0.885625	0.0644301	1.06802	-0.0502162	-0.194834	0.903375
K00782.K01783	K00782	lldG	L-lactate dehydrogenase complex protein LldG	Null	Energy production and conversion	COG1556	0.00029602	ADG4	0.0500432	0.505284	-0.00754279	0.229056	-0.192674	0.604241	0.847125	0.0478701	0.792699	0.0460813	0.244362	0.84525	0.0589172	0.971349	0.0405338	0.173526	0.831125	0.0651637	1.07446	0.0351684	0.137418	0.816875
K22305.K01783	K22305	psp	phosphoserine phosphatase [EC:3.1.3.3]	ko00260 Glycine, serine and threonine metabolism_x000D_ ko00680 Methane metabolism_x000D_ ko01100 Metabolic pathways_x000D_ ko01110 Biosynthesis of secondary metabolites_x000D_ ko01120 Microbial metabolism in diverse environments_x000D_ ko01200 Carbon metabolism_x000D_ ko01230 Biosynthesis of amino acids	Carbohydrate transport and metabolism	COG0406	0.00114619	ADG4	0.0528075	1.26876	-0.00374688	0.318533	-0.0618812	0.651042	0.935375	0.0509109	1.59646	0.0945338	0.342553	0.93625	0.0605236	1.86027	0.0728902	0.222292	0.894875	0.0666092	2.03372	0.0600481	0.165448	0.859125
K01761.K01783	K01761	E4.4.1.11	methionine-gamma-lyase [EC:4.4.1.11]	ko00270 Cysteine and methionine metabolism*ko00450 Selenocompound metabolism*ko01100 Metabolic pathways	Amino acid transport and metabolism	COG0626	0.000737925	ADG4	0.0501456	1.3043	-0.00145194	0.244588	-0.187361	0.592289	0.8575	0.048347	1.397	0.0655704	0.267087	0.8655	0.0589292	1.6619	0.0553953	0.182983	0.838125	0.0650728	1.81277	0.0488405	0.145564	0.821875
1RA% Estimated after correction for breed, diet and trial
2Mean of the marginal posterior distribution of the genomic variance of the average daily gain trait
3Mean of the marginal posterior distribution of the genomic variance of the alr-MG
4Mean of the marginal posterior distribution of the genomic covariance between the average daily gain trait and alr-MG
5Mean of the marginal posterior distribution of the genomic correlation between each microbial trait and average daily gain
6Highest posterior density interval of the marginal posterior distribution enclosing 95% of probability
7P0 probability of the marginal posterior distribution of the rg of being higher than 0 if the mean is positive or lower than 0 if the mean is negative.
