# Supplementary material for: Including microbiome information in a multi-trait genomic evaluation: a case study on longitudinal growth performance in beef cattle
Source: Genet Sel Evol. 2024 Mar 15;56:19. doi: 10.1186/s12711-024-00887-6 (PMC10943865; doi:10.1186/s12711-024-00887-6)
Supplement: Supplementary file 7 — Additional file 7: Table S4. Identification of which rumen uncultured genomes carry the microbial genes of interest. Proteins clustered in KEGG orthologous groups (KO) of interest for the microbiome-driven breeding strategy to increase average daily gains at different stages identified in rumen uncultured genomes (RUG). [file 12711_2024_887_MOESM7_ESM.xlsx]

## Sheet: Table S4
Table S4. Proteins clustered in KEGG orthologous groups (KO) of interest for microbiome-driven breeding strategy to increase average daily gains at different stages identified in rumen uncultured genomes (RUG)1.
gene	RUG protein	Description	KEGG Code	Name	Description	KEGG Pathway	RUG code	RUG Taxonomic Classification
emi:Emin_1236	RUG10001_prot_1251	emi:Emin_1236 ABC-type dipeptide/oligopeptide/nickel transport system	K02034	ABC.PE.P1	peptide/nickel transport system permease protein	ko02024 Quorum sensing	RUG10001	uncultured Elusimicrobium sp.
emi:Emin_1403	RUG10001_prot_55	emi:Emin_1403 Ribosomal protein L6	K02933	RP-L6, MRPL6, rplF	large subunit ribosomal protein L6	ko03010 Ribosome	RUG10001	uncultured Elusimicrobium sp.
pru:PRU_1460	RUG10002_prot_1551	pru:PRU_1460 trpA; tryptophan synthase, alpha subunit	K01695	trpA	tryptophan synthase alpha chain [EC:4.2.1.20]	ko00260 Glycine, serine and threonine metabolism*ko00400 Phenylalanine, tyrosine and tryptophan biosynthesis*ko01100 Metabolic pathways*ko01110 Biosynthesis of secondary metabolites*ko01230 Biosynthesis of amino acids	RUG10002	uncultured Prevotellaceae bacterium
coo:CCU_21420	RUG10002_prot_1601	coo:CCU_21420 Predicted ATPase (AAA+ superfamily)	K07133	K07133	uncharacterized protein	Null	RUG10002	uncultured Prevotellaceae bacterium
pru:PRU_1716	RUG10002_prot_167	pru:PRU_1716 putative proton-translocating NADH-quinone oxidoreductase, J subunit	K00339	nuoJ	NADH-quinone oxidoreductase subunit J [EC:7.1.1.2]	ko00190 Oxidative phosphorylation*ko01100 Metabolic pathways	RUG10002	uncultured Prevotellaceae bacterium
pru:PRU_1636	RUG10002_prot_1743	pru:PRU_1636 amino acid ABC transporter, ATP-binding protein/permease protein, His/Glu/Gln/Arg/opine family	K02030	ABC.PA.S	polar amino acid transport system substrate-binding protein	Null	RUG10002	uncultured Prevotellaceae bacterium
max:MMALV_06990	RUG10002_prot_2471	max:MMALV_06990 putative ATPase (AAA+ superfamily)	K07133	K07133	uncharacterized protein	Null	RUG10002	uncultured Prevotellaceae bacterium
pru:PRU_1234	RUG10002_prot_552	pru:PRU_1234 conserved hypothetical protein	K07133	K07133	uncharacterized protein	Null	RUG10002	uncultured Prevotellaceae bacterium
pru:PRU_2100	RUG10002_prot_647	pru:PRU_2100 rplF; ribosomal protein L6	K02933	RP-L6, MRPL6, rplF	large subunit ribosomal protein L6	ko03010 Ribosome	RUG10002	uncultured Prevotellaceae bacterium
psac:PSM36_0434	RUG10003_prot_1062	psac:PSM36_0434 putative ATPase	K07133	K07133	uncharacterized protein	Null	RUG10003	uncultured Bacteroidales bacterium
pru:PRU_1460	RUG10003_prot_1356	pru:PRU_1460 trpA; tryptophan synthase, alpha subunit	K01695	trpA	tryptophan synthase alpha chain [EC:4.2.1.20]	ko00260 Glycine, serine and threonine metabolism*ko00400 Phenylalanine, tyrosine and tryptophan biosynthesis*ko01100 Metabolic pathways*ko01110 Biosynthesis of secondary metabolites*ko01230 Biosynthesis of amino acids	RUG10003	uncultured Bacteroidales bacterium
bth:BT_2712	RUG10003_prot_1417	bth:BT_2712 rplF; 50S ribosomal protein L6	K02933	RP-L6, MRPL6, rplF	large subunit ribosomal protein L6	ko03010 Ribosome	RUG10003	uncultured Bacteroidales bacterium
osp:Odosp_2238	RUG10003_prot_161	osp:Odosp_2238 putative ATPase	K07133	K07133	uncharacterized protein	Null	RUG10003	uncultured Bacteroidales bacterium
plt:Plut_0859	RUG10003_prot_1675	plt:Plut_0859 amino acid ABC transporter membrane protein, PAAT family / amino acid ABC transporter substrate-binding protein, PAAT family	K02030	ABC.PA.S	polar amino acid transport system substrate-binding protein	Null	RUG10003	uncultured Bacteroidales bacterium
plt:Plut_0860	RUG10003_prot_1676	plt:Plut_0860 amino acid ABC transporter membrane protein, PAAT family / amino acid ABC transporter substrate-binding protein, PAAT family	K02030	ABC.PA.S	polar amino acid transport system substrate-binding protein	Null	RUG10003	uncultured Bacteroidales bacterium
tfo:BFO_2194	RUG10003_prot_2066	tfo:BFO_2194 hypothetical protein	K07133	K07133	uncharacterized protein	Null	RUG10003	uncultured Bacteroidales bacterium
bth:BT_2405	RUG10003_prot_281	bth:BT_2405 hypothetical protein	K07133	K07133	uncharacterized protein	Null	RUG10003	uncultured Bacteroidales bacterium
bth:BT_1746	RUG10003_prot_319	bth:BT_1746 hypothetical protein	K07133	K07133	uncharacterized protein	Null	RUG10003	uncultured Bacteroidales bacterium
plt:Plut_0859	RUG10003_prot_623	plt:Plut_0859 amino acid ABC transporter membrane protein, PAAT family / amino acid ABC transporter substrate-binding protein, PAAT family	K02030	ABC.PA.S	polar amino acid transport system substrate-binding protein	Null	RUG10003	uncultured Bacteroidales bacterium
pary:A4V02_02120	RUG10003_prot_966	pary:A4V02_02120 inositol-3-phosphate synthase	K01858	INO1, ISYNA1	myo-inositol-1-phosphate synthase [EC:5.5.1.4]	ko00521 Streptomycin biosynthesis*ko00562 Inositol phosphate metabolism*ko01100 Metabolic pathways*ko01110 Biosynthesis of secondary metabolites	RUG10003	uncultured Bacteroidales bacterium
bvs:BARVI_09970	RUG10004_prot_1379	bvs:BARVI_09970 NADH dehydrogenase subunit J	K00339	nuoJ	NADH-quinone oxidoreductase subunit J [EC:7.1.1.2]	ko00190 Oxidative phosphorylation*ko01100 Metabolic pathways	RUG10004	uncultured Bacteroidales bacterium
bvs:BARVI_08345	RUG10004_prot_1669	bvs:BARVI_08345 50S ribosomal protein L6	K02933	RP-L6, MRPL6, rplF	large subunit ribosomal protein L6	ko03010 Ribosome	RUG10004	uncultured Bacteroidales bacterium
pary:A4V02_02120	RUG10004_prot_2023	pary:A4V02_02120 inositol-3-phosphate synthase	K01858	INO1, ISYNA1	myo-inositol-1-phosphate synthase [EC:5.5.1.4]	ko00521 Streptomycin biosynthesis*ko00562 Inositol phosphate metabolism*ko01100 Metabolic pathways*ko01110 Biosynthesis of secondary metabolites	RUG10004	uncultured Bacteroidales bacterium
ere:EUBREC_0502	RUG10004_prot_2110	ere:EUBREC_0502 hypothetical protein	K07133	K07133	uncharacterized protein	Null	RUG10004	uncultured Bacteroidales bacterium
coo:CCU_21420	RUG10004_prot_86	coo:CCU_21420 Predicted ATPase (AAA+ superfamily)	K07133	K07133	uncharacterized protein	Null	RUG10004	uncultured Bacteroidales bacterium
cce:Ccel_0885	RUG10005_prot_1419	cce:Ccel_0885 extracellular solute-binding protein family 3	K02030	ABC.PA.S	polar amino acid transport system substrate-binding protein	Null	RUG10005	Ruminococcaceae bacterium
cpro:CPRO_28730	RUG10005_prot_1649	cpro:CPRO_28730 fliY; cystine-binding periplasmic protein precursor	K02030	ABC.PA.S	polar amino acid transport system substrate-binding protein	Null	RUG10005	Ruminococcaceae bacterium
fpla:A4U99_08860	RUG10005_prot_1802	fpla:A4U99_08860 polC; PolC-type DNA polymerase III	K03763	polC	DNA polymerase III subunit alpha, Gram-positive type [EC:2.7.7.7]	ko03030 DNA replication*ko03430 Mismatch repair*ko03440 Homologous recombination	RUG10005	Ruminococcaceae bacterium
slr:L21SP2_2627	RUG10005_prot_1849	slr:L21SP2_2627 Amino acid ABC transporter, amino acid-binding/permease protein	K02030	ABC.PA.S	polar amino acid transport system substrate-binding protein	Null	RUG10005	Ruminococcaceae bacterium
rob:CK5_00440	RUG10005_prot_1970	rob:CK5_00440 ABC-type dipeptide/oligopeptide/nickel transport systems, permease components	K02034	ABC.PE.P1	peptide/nickel transport system permease protein	ko02024 Quorum sensing	RUG10005	Ruminococcaceae bacterium
rob:CK5_00440	RUG10005_prot_1987	rob:CK5_00440 ABC-type dipeptide/oligopeptide/nickel transport systems, permease components	K02034	ABC.PE.P1	peptide/nickel transport system permease protein	ko02024 Quorum sensing	RUG10005	Ruminococcaceae bacterium
fpla:A4U99_02525	RUG10005_prot_507	fpla:A4U99_02525 ATPase	K07133	K07133	uncharacterized protein	Null	RUG10005	Ruminococcaceae bacterium
cpy:Cphy_0814	RUG10005_prot_933	cpy:Cphy_0814 binding-protein-dependent transport systems inner membrane component	K02034	ABC.PE.P1	peptide/nickel transport system permease protein	ko02024 Quorum sensing	RUG10005	Ruminococcaceae bacterium
fpr:FP2_05190	RUG10006_prot_1123	fpr:FP2_05190 amino acid ABC transporter substrate-binding protein, PAAT family (TC 3.A.1.3.-)	K02030	ABC.PA.S	polar amino acid transport system substrate-binding protein	Null	RUG10006	uncultured Ruminococcus sp.
fpla:A4U99_04275	RUG10006_prot_1124	fpla:A4U99_04275 amino acid ABC transporter substrate-binding protein	K02030	ABC.PA.S	polar amino acid transport system substrate-binding protein	Null	RUG10006	uncultured Ruminococcus sp.
awo:Awo_c11690	RUG10006_prot_128	awo:Awo_c11690 hypothetical protein	K07133	K07133	uncharacterized protein	Null	RUG10006	uncultured Ruminococcus sp.
rbp:B6259_05375	RUG10006_prot_596	rbp:B6259_05375 PolC-type DNA polymerase III	K03763	polC	DNA polymerase III subunit alpha, Gram-positive type [EC:2.7.7.7]	ko03030 DNA replication*ko03430 Mismatch repair*ko03440 Homologous recombination	RUG10006	uncultured Ruminococcus sp.
esu:EUS_21200	RUG10007_prot_1298	esu:EUS_21200 exonuclease, DNA polymerase III, epsilon subunit family	K03763	polC	DNA polymerase III subunit alpha, Gram-positive type [EC:2.7.7.7]	ko03030 DNA replication*ko03430 Mismatch repair*ko03440 Homologous recombination	RUG10007	uncultured Ruminococcus sp.
cpro:CPRO_14940	RUG10007_prot_1299	cpro:CPRO_14940 artP; arginine-binding extracellular protein ArtP precursor	K02030	ABC.PA.S	polar amino acid transport system substrate-binding protein	Null	RUG10007	uncultured Ruminococcus sp.
rbp:B6259_05375	RUG10007_prot_1314	rbp:B6259_05375 PolC-type DNA polymerase III	K03763	polC	DNA polymerase III subunit alpha, Gram-positive type [EC:2.7.7.7]	ko03030 DNA replication*ko03430 Mismatch repair*ko03440 Homologous recombination	RUG10007	uncultured Ruminococcus sp.
cpro:CPRO_14940	RUG10007_prot_1389	cpro:CPRO_14940 artP; arginine-binding extracellular protein ArtP precursor	K02030	ABC.PA.S	polar amino acid transport system substrate-binding protein	Null	RUG10007	uncultured Ruminococcus sp.
rbp:B6259_05375	RUG10007_prot_449	rbp:B6259_05375 PolC-type DNA polymerase III	K03763	polC	DNA polymerase III subunit alpha, Gram-positive type [EC:2.7.7.7]	ko03030 DNA replication*ko03430 Mismatch repair*ko03440 Homologous recombination	RUG10007	uncultured Ruminococcus sp.
fpla:A4U99_04275	RUG10007_prot_634	fpla:A4U99_04275 amino acid ABC transporter substrate-binding protein	K02030	ABC.PA.S	polar amino acid transport system substrate-binding protein	Null	RUG10007	uncultured Ruminococcus sp.
max:MMALV_09260	RUG10007_prot_848	max:MMALV_09260 Tryptophan synthase alpha chain	K01695	trpA	tryptophan synthase alpha chain [EC:4.2.1.20]	ko00260 Glycine, serine and threonine metabolism*ko00400 Phenylalanine, tyrosine and tryptophan biosynthesis*ko01100 Metabolic pathways*ko01110 Biosynthesis of secondary metabolites*ko01230 Biosynthesis of amino acids	RUG10007	uncultured Ruminococcus sp.
ere:EUBREC_2975	RUG10007_prot_849	ere:EUBREC_2975 tryptophan synthase, alpha subunit	K01695	trpA	tryptophan synthase alpha chain [EC:4.2.1.20]	ko00260 Glycine, serine and threonine metabolism*ko00400 Phenylalanine, tyrosine and tryptophan biosynthesis*ko01100 Metabolic pathways*ko01110 Biosynthesis of secondary metabolites*ko01230 Biosynthesis of amino acids	RUG10007	uncultured Ruminococcus sp.
fsu:Fisuc_2772	RUG10008_prot_1244	fsu:Fisuc_2772 polar amino acid ABC transporter, inner membrane subunit	K02030	ABC.PA.S	polar amino acid transport system substrate-binding protein	Null	RUG10008	uncultured Ruminococcus sp.
awo:Awo_c32200	RUG10008_prot_1485	awo:Awo_c32200 polar amino acid ABC transport system permease protein	K02030	ABC.PA.S	polar amino acid transport system substrate-binding protein	Null	RUG10008	uncultured Ruminococcus sp.
ere:EUBREC_2975	RUG10008_prot_1557	ere:EUBREC_2975 tryptophan synthase, alpha subunit	K01695	trpA	tryptophan synthase alpha chain [EC:4.2.1.20]	ko00260 Glycine, serine and threonine metabolism*ko00400 Phenylalanine, tyrosine and tryptophan biosynthesis*ko01100 Metabolic pathways*ko01110 Biosynthesis of secondary metabolites*ko01230 Biosynthesis of amino acids	RUG10008	uncultured Ruminococcus sp.
ssg:Selsp_2206	RUG10008_prot_1576	ssg:Selsp_2206 AAA family ATPase	K07133	K07133	uncharacterized protein	Null	RUG10008	uncultured Ruminococcus sp.
pbq:C3V37_00090	RUG10008_prot_1745	pbq:C3V37_00090 peptide ABC transporter permease	K02034	ABC.PE.P1	peptide/nickel transport system permease protein	ko02024 Quorum sensing	RUG10008	uncultured Ruminococcus sp.
ddt:AAY81_03065	RUG10008_prot_1861	ddt:AAY81_03065 hypothetical protein	K02030	ABC.PA.S	polar amino acid transport system substrate-binding protein	Null	RUG10008	uncultured Ruminococcus sp.
mdv:C5Q96_05755	RUG10008_prot_2094	mdv:C5Q96_05755 ABC transporter	K02071	metN	D-methionine transport system ATP-binding protein	ko02010 ABC transporters	RUG10008	uncultured Ruminococcus sp.
fpla:A4U99_16580	RUG10008_prot_2581	fpla:A4U99_16580 ABC transporter	K02071	metN	D-methionine transport system ATP-binding protein	ko02010 ABC transporters	RUG10008	uncultured Ruminococcus sp.
eyy:EGYY_21200	RUG10008_prot_2639	eyy:EGYY_21200 hypothetical protein	K07133	K07133	uncharacterized protein	Null	RUG10008	uncultured Ruminococcus sp.
aar:Acear_0272	RUG10008_prot_74	aar:Acear_0272 extracellular solute-binding protein family 3	K02030	ABC.PA.S	polar amino acid transport system substrate-binding protein	Null	RUG10008	uncultured Ruminococcus sp.
tfo:BFO_2194	RUG10009_prot_1378	tfo:BFO_2194 hypothetical protein	K07133	K07133	uncharacterized protein	Null	RUG10009	uncultured Bacteroidales bacterium
osp:Odosp_0529	RUG10009_prot_1441	osp:Odosp_0529 hypothetical protein	K07133	K07133	uncharacterized protein	Null	RUG10009	uncultured Bacteroidales bacterium
bvs:BARVI_09970	RUG10009_prot_1466	bvs:BARVI_09970 NADH dehydrogenase subunit J	K00339	nuoJ	NADH-quinone oxidoreductase subunit J [EC:7.1.1.2]	ko00190 Oxidative phosphorylation*ko01100 Metabolic pathways	RUG10009	uncultured Bacteroidales bacterium
osp:Odosp_1516	RUG10009_prot_185	osp:Odosp_1516 hypothetical protein	K07133	K07133	uncharacterized protein	Null	RUG10009	uncultured Bacteroidales bacterium
fla:SY85_14780	RUG10009_prot_1897	fla:SY85_14780 peptide transporter	K02034	ABC.PE.P1	peptide/nickel transport system permease protein	ko02024 Quorum sensing	RUG10009	uncultured Bacteroidales bacterium
pary:A4V02_02120	RUG10009_prot_656	pary:A4V02_02120 inositol-3-phosphate synthase	K01858	INO1, ISYNA1	myo-inositol-1-phosphate synthase [EC:5.5.1.4]	ko00521 Streptomycin biosynthesis*ko00562 Inositol phosphate metabolism*ko01100 Metabolic pathways*ko01110 Biosynthesis of secondary metabolites	RUG10009	uncultured Bacteroidales bacterium
ere:EUBREC_0502	RUG10009_prot_88	ere:EUBREC_0502 hypothetical protein	K07133	K07133	uncharacterized protein	Null	RUG10009	uncultured Bacteroidales bacterium
pary:A4V02_10860	RUG10010_prot_1231	pary:A4V02_10860 NADH-quinone oxidoreductase subunit J	K00339	nuoJ	NADH-quinone oxidoreductase subunit J [EC:7.1.1.2]	ko00190 Oxidative phosphorylation*ko01100 Metabolic pathways	RUG10010	uncultured Bacteroidales bacterium
pary:A4V02_01225	RUG10010_prot_1303	pary:A4V02_01225 AAA family ATPase	K07133	K07133	uncharacterized protein	Null	RUG10010	uncultured Bacteroidales bacterium
osp:Odosp_1003	RUG10010_prot_1389	osp:Odosp_1003 hypothetical protein	K07133	K07133	uncharacterized protein	Null	RUG10010	uncultured Bacteroidales bacterium
pary:A4V02_01225	RUG10010_prot_1936	pary:A4V02_01225 AAA family ATPase	K07133	K07133	uncharacterized protein	Null	RUG10010	uncultured Bacteroidales bacterium
bacc:BRDCF_p271	RUG10010_prot_2016	bacc:BRDCF_p271 ATPase	K07133	K07133	uncharacterized protein	Null	RUG10010	uncultured Bacteroidales bacterium
osp:Odosp_1516	RUG10010_prot_2178	osp:Odosp_1516 hypothetical protein	K07133	K07133	uncharacterized protein	Null	RUG10010	uncultured Bacteroidales bacterium
bvs:BARVI_08345	RUG10010_prot_635	bvs:BARVI_08345 50S ribosomal protein L6	K02933	RP-L6, MRPL6, rplF	large subunit ribosomal protein L6	ko03010 Ribosome	RUG10010	uncultured Bacteroidales bacterium
pary:A4V02_02120	RUG10010_prot_720	pary:A4V02_02120 inositol-3-phosphate synthase	K01858	INO1, ISYNA1	myo-inositol-1-phosphate synthase [EC:5.5.1.4]	ko00521 Streptomycin biosynthesis*ko00562 Inositol phosphate metabolism*ko01100 Metabolic pathways*ko01110 Biosynthesis of secondary metabolites	RUG10010	uncultured Bacteroidales bacterium
pbq:C3V37_00090	RUG10011_prot_1110	pbq:C3V37_00090 peptide ABC transporter permease	K02034	ABC.PE.P1	peptide/nickel transport system permease protein	ko02024 Quorum sensing	RUG10011	Ruminococcaceae bacterium
fpla:A4U99_08860	RUG10011_prot_118	fpla:A4U99_08860 polC; PolC-type DNA polymerase III	K03763	polC	DNA polymerase III subunit alpha, Gram-positive type [EC:2.7.7.7]	ko03030 DNA replication*ko03430 Mismatch repair*ko03440 Homologous recombination	RUG10011	Ruminococcaceae bacterium
max:MMALV_06990	RUG10011_prot_1679	max:MMALV_06990 putative ATPase (AAA+ superfamily)	K07133	K07133	uncharacterized protein	Null	RUG10011	Ruminococcaceae bacterium
abao:BEQ56_02595	RUG10011_prot_174	abao:BEQ56_02595 ATPase	K07133	K07133	uncharacterized protein	Null	RUG10011	Ruminococcaceae bacterium
ova:OBV_09870	RUG10011_prot_557	ova:OBV_09870 rplF; 50S ribosomal protein L6	K02933	RP-L6, MRPL6, rplF	large subunit ribosomal protein L6	ko03010 Ribosome	RUG10011	Ruminococcaceae bacterium
fsa:C5Q98_02545	RUG10011_prot_94	fsa:C5Q98_02545 polC; PolC-type DNA polymerase III	K03763	polC	DNA polymerase III subunit alpha, Gram-positive type [EC:2.7.7.7]	ko03030 DNA replication*ko03430 Mismatch repair*ko03440 Homologous recombination	RUG10011	Ruminococcaceae bacterium
euc:EC1_20520	RUG10012_prot_1037	euc:EC1_20520 Predicted ATPase (AAA+ superfamily)	K07133	K07133	uncharacterized protein	Null	RUG10012	uncultured Aeromonadales bacterium
bacc:BRDCF_p271	RUG10012_prot_1048	bacc:BRDCF_p271 ATPase	K07133	K07133	uncharacterized protein	Null	RUG10012	uncultured Aeromonadales bacterium
fro:AALO17_22800	RUG10012_prot_1137	fro:AALO17_22800 hypothetical protein	K07133	K07133	uncharacterized protein	Null	RUG10012	uncultured Aeromonadales bacterium
swo:Swol_1070	RUG10012_prot_1166	swo:Swol_1070 glutamine ABC transporter, glutamine-binding protein	K02030	ABC.PA.S	polar amino acid transport system substrate-binding protein	Null	RUG10012	uncultured Aeromonadales bacterium
fnu:FN1715	RUG10012_prot_1174	fnu:FN1715 ATPase	K07133	K07133	uncharacterized protein	Null	RUG10012	uncultured Aeromonadales bacterium
bpb:bpr_III123	RUG10012_prot_1175	bpb:bpr_III123 archaeal ATPase family protein	K07133	K07133	uncharacterized protein	Null	RUG10012	uncultured Aeromonadales bacterium
ere:EUBREC_0502	RUG10012_prot_1177	ere:EUBREC_0502 hypothetical protein	K07133	K07133	uncharacterized protein	Null	RUG10012	uncultured Aeromonadales bacterium
esu:EUS_26380	RUG10012_prot_1374	esu:EUS_26380 Predicted ATPase (AAA+ superfamily)	K07133	K07133	uncharacterized protein	Null	RUG10012	uncultured Aeromonadales bacterium
afn:Acfer_0987	RUG10012_prot_1639	afn:Acfer_0987 DNA polymerase III, epsilon subunit	K03763	polC	DNA polymerase III subunit alpha, Gram-positive type [EC:2.7.7.7]	ko03030 DNA replication*ko03430 Mismatch repair*ko03440 Homologous recombination	RUG10012	uncultured Aeromonadales bacterium
abao:BEQ56_04215	RUG10012_prot_1647	abao:BEQ56_04215 AAA family ATPase	K07133	K07133	uncharacterized protein	Null	RUG10012	uncultured Aeromonadales bacterium
eel:EUBELI_20245	RUG10012_prot_170	eel:EUBELI_20245 Hypothetical protein	K07133	K07133	uncharacterized protein	Null	RUG10012	uncultured Aeromonadales bacterium
euc:EC1_20520	RUG10012_prot_1834	euc:EC1_20520 Predicted ATPase (AAA+ superfamily)	K07133	K07133	uncharacterized protein	Null	RUG10012	uncultured Aeromonadales bacterium
tbm:BK010_02700	RUG10012_prot_1836	tbm:BK010_02700 hypothetical protein	K07133	K07133	uncharacterized protein	Null	RUG10012	uncultured Aeromonadales bacterium
pary:A4V02_03740	RUG10012_prot_1862	pary:A4V02_03740 AAA family ATPase	K07133	K07133	uncharacterized protein	Null	RUG10012	uncultured Aeromonadales bacterium
max:MMALV_09220	RUG10012_prot_1913	max:MMALV_09220 putative ATP/GTP-binding protein	K07133	K07133	uncharacterized protein	Null	RUG10012	uncultured Aeromonadales bacterium
gpa:GPA_34880	RUG10012_prot_1918	gpa:GPA_34880 Predicted ATPase (AAA+ superfamily)	K07133	K07133	uncharacterized protein	Null	RUG10012	uncultured Aeromonadales bacterium
fnu:FN1715	RUG10012_prot_1971	fnu:FN1715 ATPase	K07133	K07133	uncharacterized protein	Null	RUG10012	uncultured Aeromonadales bacterium
bpb:bpr_I2234	RUG10012_prot_1976	bpb:bpr_I2234 archaeal ATPase family protein	K07133	K07133	uncharacterized protein	Null	RUG10012	uncultured Aeromonadales bacterium
coo:CCU_21420	RUG10012_prot_2019	coo:CCU_21420 Predicted ATPase (AAA+ superfamily)	K07133	K07133	uncharacterized protein	Null	RUG10012	uncultured Aeromonadales bacterium
tfo:BFO_0271	RUG10012_prot_2025	tfo:BFO_0271 hypothetical protein	K07133	K07133	uncharacterized protein	Null	RUG10012	uncultured Aeromonadales bacterium
tfo:BFO_2194	RUG10012_prot_2138	tfo:BFO_2194 hypothetical protein	K07133	K07133	uncharacterized protein	Null	RUG10012	uncultured Aeromonadales bacterium
cko:CKO_01336	RUG10012_prot_510	cko:CKO_01336 hypothetical protein	K01695	trpA	tryptophan synthase alpha chain [EC:4.2.1.20]	ko00260 Glycine, serine and threonine metabolism*ko00400 Phenylalanine, tyrosine and tryptophan biosynthesis*ko01100 Metabolic pathways*ko01110 Biosynthesis of secondary metabolites*ko01230 Biosynthesis of amino acids	RUG10012	uncultured Aeromonadales bacterium
sbu:SpiBuddy_0680	RUG10012_prot_714	sbu:SpiBuddy_0680 ATPase (AAA+ superfamily)-like protein	K07133	K07133	uncharacterized protein	Null	RUG10012	uncultured Aeromonadales bacterium
ruk:A4V00_02020	RUG10012_prot_715	ruk:A4V00_02020 ATPase	K07133	K07133	uncharacterized protein	Null	RUG10012	uncultured Aeromonadales bacterium
ere:EUBREC_3477	RUG10012_prot_738	ere:EUBREC_3477 hypothetical protein	K07133	K07133	uncharacterized protein	Null	RUG10012	uncultured Aeromonadales bacterium
osp:Odosp_1516	RUG10012_prot_808	osp:Odosp_1516 hypothetical protein	K07133	K07133	uncharacterized protein	Null	RUG10012	uncultured Aeromonadales bacterium
osp:Odosp_1516	RUG10012_prot_809	osp:Odosp_1516 hypothetical protein	K07133	K07133	uncharacterized protein	Null	RUG10012	uncultured Aeromonadales bacterium
msi:Msm_0061	RUG10012_prot_815	msi:Msm_0061 predicted ATPase (AAA+ superfamily)	K07133	K07133	uncharacterized protein	Null	RUG10012	uncultured Aeromonadales bacterium
gap:GAPWK_0155	RUG10012_prot_941	gap:GAPWK_0155 LSU ribosomal protein L6p (L9e)	K02933	RP-L6, MRPL6, rplF	large subunit ribosomal protein L6	ko03010 Ribosome	RUG10012	uncultured Aeromonadales bacterium
eac:EAL2_808p00890	RUG10012_prot_970	eac:EAL2_808p00890 hypothetical protein	K07133	K07133	uncharacterized protein	Null	RUG10012	uncultured Aeromonadales bacterium
afn:Acfer_2042	RUG10013_prot_1664	afn:Acfer_2042 putative ATP/GTP-binding protein	K07133	K07133	uncharacterized protein	Null	RUG10013	uncultured Bacteroidales bacterium
fln:FLA_0201	RUG10013_prot_209	fln:FLA_0201 ATPase, AAA+ superfamily	K07133	K07133	uncharacterized protein	Null	RUG10013	uncultured Bacteroidales bacterium
pru:PRU_1460	RUG10013_prot_371	pru:PRU_1460 trpA; tryptophan synthase, alpha subunit	K01695	trpA	tryptophan synthase alpha chain [EC:4.2.1.20]	ko00260 Glycine, serine and threonine metabolism*ko00400 Phenylalanine, tyrosine and tryptophan biosynthesis*ko01100 Metabolic pathways*ko01110 Biosynthesis of secondary metabolites*ko01230 Biosynthesis of amino acids	RUG10013	uncultured Bacteroidales bacterium
pru:PRU_1460	RUG10013_prot_372	pru:PRU_1460 trpA; tryptophan synthase, alpha subunit	K01695	trpA	tryptophan synthase alpha chain [EC:4.2.1.20]	ko00260 Glycine, serine and threonine metabolism*ko00400 Phenylalanine, tyrosine and tryptophan biosynthesis*ko01100 Metabolic pathways*ko01110 Biosynthesis of secondary metabolites*ko01230 Biosynthesis of amino acids	RUG10013	uncultured Bacteroidales bacterium
pru:PRU_1234	RUG10013_prot_75	pru:PRU_1234 conserved hypothetical protein	K07133	K07133	uncharacterized protein	Null	RUG10013	uncultured Bacteroidales bacterium
pru:PRU_1460	RUG10014_prot_111	pru:PRU_1460 trpA; tryptophan synthase, alpha subunit	K01695	trpA	tryptophan synthase alpha chain [EC:4.2.1.20]	ko00260 Glycine, serine and threonine metabolism*ko00400 Phenylalanine, tyrosine and tryptophan biosynthesis*ko01100 Metabolic pathways*ko01110 Biosynthesis of secondary metabolites*ko01230 Biosynthesis of amino acids	RUG10014	uncultured Prevotellaceae bacterium
max:MMALV_06990	RUG10014_prot_1454	max:MMALV_06990 putative ATPase (AAA+ superfamily)	K07133	K07133	uncharacterized protein	Null	RUG10014	uncultured Prevotellaceae bacterium
pru:PRU_2100	RUG10014_prot_2211	pru:PRU_2100 rplF; ribosomal protein L6	K02933	RP-L6, MRPL6, rplF	large subunit ribosomal protein L6	ko03010 Ribosome	RUG10014	uncultured Prevotellaceae bacterium
pru:PRU_1234	RUG10014_prot_2321	pru:PRU_1234 conserved hypothetical protein	K07133	K07133	uncharacterized protein	Null	RUG10014	uncultured Prevotellaceae bacterium
pru:PRU_1716	RUG10014_prot_48	pru:PRU_1716 putative proton-translocating NADH-quinone oxidoreductase, J subunit	K00339	nuoJ	NADH-quinone oxidoreductase subunit J [EC:7.1.1.2]	ko00190 Oxidative phosphorylation*ko01100 Metabolic pathways	RUG10014	uncultured Prevotellaceae bacterium
awo:Awo_c32200	RUG10015_prot_1071	awo:Awo_c32200 polar amino acid ABC transport system permease protein	K02030	ABC.PA.S	polar amino acid transport system substrate-binding protein	Null	RUG10015	Ruminococcaceae bacterium
awo:Awo_c11690	RUG10015_prot_111	awo:Awo_c11690 hypothetical protein	K07133	K07133	uncharacterized protein	Null	RUG10015	Ruminococcaceae bacterium
rob:CK5_21450	RUG10015_prot_1134	rob:CK5_21450 amino acid ABC transporter substrate-binding protein, PAAT family (TC 3.A.1.3.-)	K02030	ABC.PA.S	polar amino acid transport system substrate-binding protein	Null	RUG10015	Ruminococcaceae bacterium
max:MMALV_06990	RUG10015_prot_1376	max:MMALV_06990 putative ATPase (AAA+ superfamily)	K07133	K07133	uncharacterized protein	Null	RUG10015	Ruminococcaceae bacterium
cls:CXIVA_16990	RUG10015_prot_1388	cls:CXIVA_16990 hypothetical protein	K07133	K07133	uncharacterized protein	Null	RUG10015	Ruminococcaceae bacterium
ruk:A4V00_03625	RUG10015_prot_1389	ruk:A4V00_03625 ATPase	K07133	K07133	uncharacterized protein	Null	RUG10015	Ruminococcaceae bacterium
fpla:A4U99_08860	RUG10015_prot_1534	fpla:A4U99_08860 polC; PolC-type DNA polymerase III	K03763	polC	DNA polymerase III subunit alpha, Gram-positive type [EC:2.7.7.7]	ko03030 DNA replication*ko03430 Mismatch repair*ko03440 Homologous recombination	RUG10015	Ruminococcaceae bacterium
pru:PRU_1636	RUG10015_prot_1729	pru:PRU_1636 amino acid ABC transporter, ATP-binding protein/permease protein, His/Glu/Gln/Arg/opine family	K02030	ABC.PA.S	polar amino acid transport system substrate-binding protein	Null	RUG10015	Ruminococcaceae bacterium
ere:EUBREC_1489	RUG10015_prot_1730	ere:EUBREC_1489 amino acid ABC transporter, permease protein	K02030	ABC.PA.S	polar amino acid transport system substrate-binding protein	Null	RUG10015	Ruminococcaceae bacterium
fpla:A4U99_01880	RUG10015_prot_1931	fpla:A4U99_01880 50S ribosomal protein L6	K02933	RP-L6, MRPL6, rplF	large subunit ribosomal protein L6	ko03010 Ribosome	RUG10015	Ruminococcaceae bacterium
ruk:A4V00_14395	RUG10015_prot_2133	ruk:A4V00_14395 hypothetical protein	K02030	ABC.PA.S	polar amino acid transport system substrate-binding protein	Null	RUG10015	Ruminococcaceae bacterium
ead:OV14_b1511	RUG10015_prot_230	ead:OV14_b1511 putative permease component of ABC transporter	K02034	ABC.PE.P1	peptide/nickel transport system permease protein	ko02024 Quorum sensing	RUG10015	Ruminococcaceae bacterium
bacc:BRDCF_p271	RUG10015_prot_485	bacc:BRDCF_p271 ATPase	K07133	K07133	uncharacterized protein	Null	RUG10015	Ruminococcaceae bacterium
blq:L21SP5_01955	RUG10015_prot_588	blq:L21SP5_01955 RecA-superfamily ATPases implicated in signal transduction	K07133	K07133	uncharacterized protein	Null	RUG10015	Ruminococcaceae bacterium
ere:EUBREC_2975	RUG10015_prot_667	ere:EUBREC_2975 tryptophan synthase, alpha subunit	K01695	trpA	tryptophan synthase alpha chain [EC:4.2.1.20]	ko00260 Glycine, serine and threonine metabolism*ko00400 Phenylalanine, tyrosine and tryptophan biosynthesis*ko01100 Metabolic pathways*ko01110 Biosynthesis of secondary metabolites*ko01230 Biosynthesis of amino acids	RUG10015	Ruminococcaceae bacterium
ova:OBV_41170	RUG10015_prot_819	ova:OBV_41170 putative ABC transporter permease protein	K02034	ABC.PE.P1	peptide/nickel transport system permease protein	ko02024 Quorum sensing	RUG10015	Ruminococcaceae bacterium
rob:CK5_21450	RUG10015_prot_88	rob:CK5_21450 amino acid ABC transporter substrate-binding protein, PAAT family (TC 3.A.1.3.-)	K02030	ABC.PA.S	polar amino acid transport system substrate-binding protein	Null	RUG10015	Ruminococcaceae bacterium
rho:RHOM_14535	RUG10016_prot_1058	rho:RHOM_14535 rplF; 50S ribosomal protein L6	K02933	RP-L6, MRPL6, rplF	large subunit ribosomal protein L6	ko03010 Ribosome	RUG10016	uncultured Lachnospiraceae bacterium
sbu:SpiBuddy_0154	RUG10016_prot_1081	sbu:SpiBuddy_0154 hypothetical protein	K07133	K07133	uncharacterized protein	Null	RUG10016	uncultured Lachnospiraceae bacterium
clo:HMPREF0868_0519	RUG10016_prot_1417	clo:HMPREF0868_0519 hypothetical protein	K07133	K07133	uncharacterized protein	Null	RUG10016	uncultured Lachnospiraceae bacterium
tfo:BFO_2733	RUG10016_prot_1864	tfo:BFO_2733 hypothetical protein	K07133	K07133	uncharacterized protein	Null	RUG10016	uncultured Lachnospiraceae bacterium
cls:CXIVA_16990	RUG10016_prot_1880	cls:CXIVA_16990 hypothetical protein	K07133	K07133	uncharacterized protein	Null	RUG10016	uncultured Lachnospiraceae bacterium
msi:Msm_1141	RUG10016_prot_260	msi:Msm_1141 tryptophan synthase, alpha subunit, TrpA	K01695	trpA	tryptophan synthase alpha chain [EC:4.2.1.20]	ko00260 Glycine, serine and threonine metabolism*ko00400 Phenylalanine, tyrosine and tryptophan biosynthesis*ko01100 Metabolic pathways*ko01110 Biosynthesis of secondary metabolites*ko01230 Biosynthesis of amino acids	RUG10016	uncultured Lachnospiraceae bacterium
ssm:Spirs_0352	RUG10016_prot_44	ssm:Spirs_0352 extracellular solute-binding protein family 3	K02030	ABC.PA.S	polar amino acid transport system substrate-binding protein	Null	RUG10016	uncultured Lachnospiraceae bacterium
eel:EUBELI_01397	RUG10016_prot_470	eel:EUBELI_01397 polar amino acid transport system substrate-binding protein	K02030	ABC.PA.S	polar amino acid transport system substrate-binding protein	Null	RUG10016	uncultured Lachnospiraceae bacterium
cls:CXIVA_17180	RUG10016_prot_584	cls:CXIVA_17180 hypothetical protein	K07133	K07133	uncharacterized protein	Null	RUG10016	uncultured Lachnospiraceae bacterium
ere:EUBREC_3149	RUG10016_prot_921	ere:EUBREC_3149 narrowly conserved hypothetical protein	K07133	K07133	uncharacterized protein	Null	RUG10016	uncultured Lachnospiraceae bacterium
rho:RHOM_07200	RUG10016_prot_976	rho:RHOM_07200 DNA polymerase III, alpha subunit	K03763	polC	DNA polymerase III subunit alpha, Gram-positive type [EC:2.7.7.7]	ko03030 DNA replication*ko03430 Mismatch repair*ko03440 Homologous recombination	RUG10016	uncultured Lachnospiraceae bacterium
esu:EUS_27760	RUG10017_prot_1084	esu:EUS_27760 LSU ribosomal protein L6P	K02933	RP-L6, MRPL6, rplF	large subunit ribosomal protein L6	ko03010 Ribosome	RUG10017	uncultured Ruminococcus sp.
cpro:CPRO_14940	RUG10017_prot_1143	cpro:CPRO_14940 artP; arginine-binding extracellular protein ArtP precursor	K02030	ABC.PA.S	polar amino acid transport system substrate-binding protein	Null	RUG10017	uncultured Ruminococcus sp.
bacc:BRDCF_p271	RUG10017_prot_1567	bacc:BRDCF_p271 ATPase	K07133	K07133	uncharacterized protein	Null	RUG10017	uncultured Ruminococcus sp.
fpla:A4U99_04275	RUG10017_prot_1601	fpla:A4U99_04275 amino acid ABC transporter substrate-binding protein	K02030	ABC.PA.S	polar amino acid transport system substrate-binding protein	Null	RUG10017	uncultured Ruminococcus sp.
sbu:SpiBuddy_0135	RUG10017_prot_1635	sbu:SpiBuddy_0135 hypothetical protein	K07133	K07133	uncharacterized protein	Null	RUG10017	uncultured Ruminococcus sp.
coo:CCU_21420	RUG10017_prot_1678	coo:CCU_21420 Predicted ATPase (AAA+ superfamily)	K07133	K07133	uncharacterized protein	Null	RUG10017	uncultured Ruminococcus sp.
ruk:A4V00_02020	RUG10017_prot_1761	ruk:A4V00_02020 ATPase	K07133	K07133	uncharacterized protein	Null	RUG10017	uncultured Ruminococcus sp.
ral:Rumal_3449	RUG10017_prot_1985	ral:Rumal_3449 hypothetical protein	K07133	K07133	uncharacterized protein	Null	RUG10017	uncultured Ruminococcus sp.
gpa:GPA_34880	RUG10017_prot_436	gpa:GPA_34880 Predicted ATPase (AAA+ superfamily)	K07133	K07133	uncharacterized protein	Null	RUG10017	uncultured Ruminococcus sp.
ere:EUBREC_2975	RUG10017_prot_810	ere:EUBREC_2975 tryptophan synthase, alpha subunit	K01695	trpA	tryptophan synthase alpha chain [EC:4.2.1.20]	ko00260 Glycine, serine and threonine metabolism*ko00400 Phenylalanine, tyrosine and tryptophan biosynthesis*ko01100 Metabolic pathways*ko01110 Biosynthesis of secondary metabolites*ko01230 Biosynthesis of amino acids	RUG10017	uncultured Ruminococcus sp.
ruk:A4V00_16690	RUG10017_prot_905	ruk:A4V00_16690 PolC-type DNA polymerase III	K03763	polC	DNA polymerase III subunit alpha, Gram-positive type [EC:2.7.7.7]	ko03030 DNA replication*ko03430 Mismatch repair*ko03440 Homologous recombination	RUG10017	uncultured Ruminococcus sp.
ere:EUBREC_2975	RUG10017_prot_913	ere:EUBREC_2975 tryptophan synthase, alpha subunit	K01695	trpA	tryptophan synthase alpha chain [EC:4.2.1.20]	ko00260 Glycine, serine and threonine metabolism*ko00400 Phenylalanine, tyrosine and tryptophan biosynthesis*ko01100 Metabolic pathways*ko01110 Biosynthesis of secondary metabolites*ko01230 Biosynthesis of amino acids	RUG10017	uncultured Ruminococcus sp.
pru:PRU_1460	RUG10018_prot_138	pru:PRU_1460 trpA; tryptophan synthase, alpha subunit	K01695	trpA	tryptophan synthase alpha chain [EC:4.2.1.20]	ko00260 Glycine, serine and threonine metabolism*ko00400 Phenylalanine, tyrosine and tryptophan biosynthesis*ko01100 Metabolic pathways*ko01110 Biosynthesis of secondary metabolites*ko01230 Biosynthesis of amino acids	RUG10018	uncultured Prevotellaceae bacterium
pdi:BDI_2764	RUG10018_prot_1885	pdi:BDI_2764 conserved hypothetical protein	K07133	K07133	uncharacterized protein	Null	RUG10018	uncultured Prevotellaceae bacterium
pru:PRU_1716	RUG10018_prot_1980	pru:PRU_1716 putative proton-translocating NADH-quinone oxidoreductase, J subunit	K00339	nuoJ	NADH-quinone oxidoreductase subunit J [EC:7.1.1.2]	ko00190 Oxidative phosphorylation*ko01100 Metabolic pathways	RUG10018	uncultured Prevotellaceae bacterium
pru:PRU_2100	RUG10018_prot_2161	pru:PRU_2100 rplF; ribosomal protein L6	K02933	RP-L6, MRPL6, rplF	large subunit ribosomal protein L6	ko03010 Ribosome	RUG10018	uncultured Prevotellaceae bacterium
pru:PRU_2100	RUG10018_prot_2162	pru:PRU_2100 rplF; ribosomal protein L6	K02933	RP-L6, MRPL6, rplF	large subunit ribosomal protein L6	ko03010 Ribosome	RUG10018	uncultured Prevotellaceae bacterium
pru:PRU_1281	RUG10018_prot_2700	pru:PRU_1281 inositol-3-phosphate synthase	K01858	INO1, ISYNA1	myo-inositol-1-phosphate synthase [EC:5.5.1.4]	ko00521 Streptomycin biosynthesis*ko00562 Inositol phosphate metabolism*ko01100 Metabolic pathways*ko01110 Biosynthesis of secondary metabolites	RUG10018	uncultured Prevotellaceae bacterium
pru:PRU_1716	RUG10018_prot_2747	pru:PRU_1716 putative proton-translocating NADH-quinone oxidoreductase, J subunit	K00339	nuoJ	NADH-quinone oxidoreductase subunit J [EC:7.1.1.2]	ko00190 Oxidative phosphorylation*ko01100 Metabolic pathways	RUG10018	uncultured Prevotellaceae bacterium
pru:PRU_1234	RUG10018_prot_2824	pru:PRU_1234 conserved hypothetical protein	K07133	K07133	uncharacterized protein	Null	RUG10018	uncultured Prevotellaceae bacterium
pth:PTH_2331	RUG10019_prot_1021	pth:PTH_2331 HisJ; ABC-type amino acid transport/signal transduction system	K02030	ABC.PA.S	polar amino acid transport system substrate-binding protein	Null	RUG10019	uncultured Bacteroidetes bacterium
pru:PRU_1636	RUG10019_prot_1022	pru:PRU_1636 amino acid ABC transporter, ATP-binding protein/permease protein, His/Glu/Gln/Arg/opine family	K02030	ABC.PA.S	polar amino acid transport system substrate-binding protein	Null	RUG10019	uncultured Bacteroidetes bacterium
osp:Odosp_1003	RUG10019_prot_1286	osp:Odosp_1003 hypothetical protein	K07133	K07133	uncharacterized protein	Null	RUG10019	uncultured Bacteroidetes bacterium
psac:PSM36_0834	RUG10019_prot_1975	psac:PSM36_0834 rplF; 50S ribosomal protein L6	K02933	RP-L6, MRPL6, rplF	large subunit ribosomal protein L6	ko03010 Ribosome	RUG10019	uncultured Bacteroidetes bacterium
fla:SY85_14780	RUG10019_prot_677	fla:SY85_14780 peptide transporter	K02034	ABC.PE.P1	peptide/nickel transport system permease protein	ko02024 Quorum sensing	RUG10019	uncultured Bacteroidetes bacterium
cpro:CPRO_14940	RUG10020_prot_1386	cpro:CPRO_14940 artP; arginine-binding extracellular protein ArtP precursor	K02030	ABC.PA.S	polar amino acid transport system substrate-binding protein	Null	RUG10020	uncultured Ruminococcus sp.
rbp:B6259_05375	RUG10020_prot_1396	rbp:B6259_05375 PolC-type DNA polymerase III	K03763	polC	DNA polymerase III subunit alpha, Gram-positive type [EC:2.7.7.7]	ko03030 DNA replication*ko03430 Mismatch repair*ko03440 Homologous recombination	RUG10020	uncultured Ruminococcus sp.
esu:EUS_27760	RUG10020_prot_35	esu:EUS_27760 LSU ribosomal protein L6P	K02933	RP-L6, MRPL6, rplF	large subunit ribosomal protein L6	ko03010 Ribosome	RUG10020	uncultured Ruminococcus sp.
ere:EUBREC_2975	RUG10020_prot_808	ere:EUBREC_2975 tryptophan synthase, alpha subunit	K01695	trpA	tryptophan synthase alpha chain [EC:4.2.1.20]	ko00260 Glycine, serine and threonine metabolism*ko00400 Phenylalanine, tyrosine and tryptophan biosynthesis*ko01100 Metabolic pathways*ko01110 Biosynthesis of secondary metabolites*ko01230 Biosynthesis of amino acids	RUG10020	uncultured Ruminococcus sp.
dfe:Dfer_3078	RUG10021_prot_1150	dfe:Dfer_3078 conserved hypothetical protein	K07133	K07133	uncharacterized protein	Null	RUG10021	uncultured Bacteroidia bacterium
bacc:BRDCF_p271	RUG10021_prot_1207	bacc:BRDCF_p271 ATPase	K07133	K07133	uncharacterized protein	Null	RUG10021	uncultured Bacteroidia bacterium
osp:Odosp_1707	RUG10021_prot_143	osp:Odosp_1707 putative ATPase	K07133	K07133	uncharacterized protein	Null	RUG10021	uncultured Bacteroidia bacterium
max:MMALV_06990	RUG10021_prot_1469	max:MMALV_06990 putative ATPase (AAA+ superfamily)	K07133	K07133	uncharacterized protein	Null	RUG10021	uncultured Bacteroidia bacterium
osp:Odosp_1003	RUG10021_prot_1504	osp:Odosp_1003 hypothetical protein	K07133	K07133	uncharacterized protein	Null	RUG10021	uncultured Bacteroidia bacterium
afd:Alfi_1605	RUG10021_prot_1521	afd:Alfi_1605 putative ATPase (AAA+ superfamily)	K07133	K07133	uncharacterized protein	Null	RUG10021	uncultured Bacteroidia bacterium
dol:Dole_0644	RUG10021_prot_1600	dol:Dole_0644 conserved hypothetical protein	K07133	K07133	uncharacterized protein	Null	RUG10021	uncultured Bacteroidia bacterium
tfo:BFO_1890	RUG10021_prot_1665	tfo:BFO_1890 hypothetical protein	K07133	K07133	uncharacterized protein	Null	RUG10021	uncultured Bacteroidia bacterium
bvs:BARVI_12405	RUG10021_prot_1671	bvs:BARVI_12405 ATPase	K07133	K07133	uncharacterized protein	Null	RUG10021	uncultured Bacteroidia bacterium
asx:CDL62_18375	RUG10021_prot_1852	asx:CDL62_18375 AAA family ATPase	K07133	K07133	uncharacterized protein	Null	RUG10021	uncultured Bacteroidia bacterium
sbx:CA265_15405	RUG10021_prot_1857	sbx:CA265_15405 ATPase	K07133	K07133	uncharacterized protein	Null	RUG10021	uncultured Bacteroidia bacterium
osp:Odosp_0529	RUG10021_prot_1918	osp:Odosp_0529 hypothetical protein	K07133	K07133	uncharacterized protein	Null	RUG10021	uncultured Bacteroidia bacterium
ppn:Palpr_0763	RUG10021_prot_1952	ppn:Palpr_0763 ATPase (AAA+ superfamily)-like protein	K07133	K07133	uncharacterized protein	Null	RUG10021	uncultured Bacteroidia bacterium
bth:BT_2405	RUG10021_prot_1978	bth:BT_2405 hypothetical protein	K07133	K07133	uncharacterized protein	Null	RUG10021	uncultured Bacteroidia bacterium
max:MMALV_06990	RUG10021_prot_1985	max:MMALV_06990 putative ATPase (AAA+ superfamily)	K07133	K07133	uncharacterized protein	Null	RUG10021	uncultured Bacteroidia bacterium
coc:Coch_1162	RUG10021_prot_2043	coc:Coch_1162 ribosomal protein L6	K02933	RP-L6, MRPL6, rplF	large subunit ribosomal protein L6	ko03010 Ribosome	RUG10021	uncultured Bacteroidia bacterium
pdi:BDI_2764	RUG10021_prot_2223	pdi:BDI_2764 conserved hypothetical protein	K07133	K07133	uncharacterized protein	Null	RUG10021	uncultured Bacteroidia bacterium
osp:Odosp_0529	RUG10021_prot_2389	osp:Odosp_0529 hypothetical protein	K07133	K07133	uncharacterized protein	Null	RUG10021	uncultured Bacteroidia bacterium
osp:Odosp_1707	RUG10021_prot_241	osp:Odosp_1707 putative ATPase	K07133	K07133	uncharacterized protein	Null	RUG10021	uncultured Bacteroidia bacterium
asl:Aeqsu_2911	RUG10021_prot_2456	asl:Aeqsu_2911 putative ATPase (AAA+ superfamily)	K07133	K07133	uncharacterized protein	Null	RUG10021	uncultured Bacteroidia bacterium
bacc:BRDCF_p271	RUG10021_prot_2518	bacc:BRDCF_p271 ATPase	K07133	K07133	uncharacterized protein	Null	RUG10021	uncultured Bacteroidia bacterium
pru:PRU_0213	RUG10021_prot_2529	pru:PRU_0213 conserved hypothetical protein	K07133	K07133	uncharacterized protein	Null	RUG10021	uncultured Bacteroidia bacterium
tfo:BFO_2194	RUG10021_prot_2538	tfo:BFO_2194 hypothetical protein	K07133	K07133	uncharacterized protein	Null	RUG10021	uncultured Bacteroidia bacterium
afn:Acfer_2042	RUG10021_prot_277	afn:Acfer_2042 putative ATP/GTP-binding protein	K07133	K07133	uncharacterized protein	Null	RUG10021	uncultured Bacteroidia bacterium
pru:PRU_0323	RUG10021_prot_2814	pru:PRU_0323 conserved hypothetical protein	K07133	K07133	uncharacterized protein	Null	RUG10021	uncultured Bacteroidia bacterium
sat:SYN_01507	RUG10021_prot_2933	sat:SYN_01507 ATPase	K07133	K07133	uncharacterized protein	Null	RUG10021	uncultured Bacteroidia bacterium
dfe:Dfer_3078	RUG10021_prot_2937	dfe:Dfer_3078 conserved hypothetical protein	K07133	K07133	uncharacterized protein	Null	RUG10021	uncultured Bacteroidia bacterium
osp:Odosp_2238	RUG10021_prot_2956	osp:Odosp_2238 putative ATPase	K07133	K07133	uncharacterized protein	Null	RUG10021	uncultured Bacteroidia bacterium
osp:Odosp_0529	RUG10021_prot_3014	osp:Odosp_0529 hypothetical protein	K07133	K07133	uncharacterized protein	Null	RUG10021	uncultured Bacteroidia bacterium
max:MMALV_06990	RUG10021_prot_38	max:MMALV_06990 putative ATPase (AAA+ superfamily)	K07133	K07133	uncharacterized protein	Null	RUG10021	uncultured Bacteroidia bacterium
coo:CCU_21420	RUG10021_prot_410	coo:CCU_21420 Predicted ATPase (AAA+ superfamily)	K07133	K07133	uncharacterized protein	Null	RUG10021	uncultured Bacteroidia bacterium
bvs:BARVI_12405	RUG10021_prot_491	bvs:BARVI_12405 ATPase	K07133	K07133	uncharacterized protein	Null	RUG10021	uncultured Bacteroidia bacterium
asx:CDL62_18375	RUG10021_prot_554	asx:CDL62_18375 AAA family ATPase	K07133	K07133	uncharacterized protein	Null	RUG10021	uncultured Bacteroidia bacterium
psac:PSM36_2967	RUG10021_prot_756	psac:PSM36_2967 putative ATPase, AAA+ superfamily	K07133	K07133	uncharacterized protein	Null	RUG10021	uncultured Bacteroidia bacterium
ral:Rumal_3362	RUG10021_prot_757	ral:Rumal_3362 AAA family ATPase	K07133	K07133	uncharacterized protein	Null	RUG10021	uncultured Bacteroidia bacterium
bth:BT_2012	RUG10021_prot_788	bth:BT_2012 ATPase	K07133	K07133	uncharacterized protein	Null	RUG10021	uncultured Bacteroidia bacterium
osp:Odosp_1003	RUG10021_prot_827	osp:Odosp_1003 hypothetical protein	K07133	K07133	uncharacterized protein	Null	RUG10021	uncultured Bacteroidia bacterium
bth:BT_2405	RUG10021_prot_85	bth:BT_2405 hypothetical protein	K07133	K07133	uncharacterized protein	Null	RUG10021	uncultured Bacteroidia bacterium
pru:PRU_0323	RUG10021_prot_869	pru:PRU_0323 conserved hypothetical protein	K07133	K07133	uncharacterized protein	Null	RUG10021	uncultured Bacteroidia bacterium
tfo:BFO_2194	RUG10021_prot_88	tfo:BFO_2194 hypothetical protein	K07133	K07133	uncharacterized protein	Null	RUG10021	uncultured Bacteroidia bacterium
fro:AALO17_03300	RUG10021_prot_899	fro:AALO17_03300 ATPase	K07133	K07133	uncharacterized protein	Null	RUG10021	uncultured Bacteroidia bacterium
max:MMALV_06990	RUG10021_prot_926	max:MMALV_06990 putative ATPase (AAA+ superfamily)	K07133	K07133	uncharacterized protein	Null	RUG10021	uncultured Bacteroidia bacterium
fpsz:AMR72_07435	RUG10021_prot_938	fpsz:AMR72_07435 peptide transporter	K02034	ABC.PE.P1	peptide/nickel transport system permease protein	ko02024 Quorum sensing	RUG10021	uncultured Bacteroidia bacterium
psac:PSM36_2721	RUG10021_prot_950	psac:PSM36_2721 putative ATPase	K07133	K07133	uncharacterized protein	Null	RUG10021	uncultured Bacteroidia bacterium
psac:PSM36_0434	RUG10021_prot_959	psac:PSM36_0434 putative ATPase	K07133	K07133	uncharacterized protein	Null	RUG10021	uncultured Bacteroidia bacterium
pary:A4V02_02120	RUG10022_prot_1164	pary:A4V02_02120 inositol-3-phosphate synthase	K01858	INO1, ISYNA1	myo-inositol-1-phosphate synthase [EC:5.5.1.4]	ko00521 Streptomycin biosynthesis*ko00562 Inositol phosphate metabolism*ko01100 Metabolic pathways*ko01110 Biosynthesis of secondary metabolites	RUG10022	uncultured Bacteroidales bacterium
fsu:Fisuc_1710	RUG10022_prot_14	fsu:Fisuc_1710 conserved hypothetical ATPase	K07133	K07133	uncharacterized protein	Null	RUG10022	uncultured Bacteroidales bacterium
msi:Msm_1278	RUG10022_prot_1605	msi:Msm_1278 predicted ATPase, AAA+ superfamily	K07133	K07133	uncharacterized protein	Null	RUG10022	uncultured Bacteroidales bacterium
msu:MS2113	RUG10022_prot_1983	msu:MS2113 unknown	K07133	K07133	uncharacterized protein	Null	RUG10022	uncultured Bacteroidales bacterium
tfo:BFO_2194	RUG10022_prot_2012	tfo:BFO_2194 hypothetical protein	K07133	K07133	uncharacterized protein	Null	RUG10022	uncultured Bacteroidales bacterium
ere:EUBREC_0502	RUG10022_prot_2087	ere:EUBREC_0502 hypothetical protein	K07133	K07133	uncharacterized protein	Null	RUG10022	uncultured Bacteroidales bacterium
bth:BT_2012	RUG10022_prot_2091	bth:BT_2012 ATPase	K07133	K07133	uncharacterized protein	Null	RUG10022	uncultured Bacteroidales bacterium
bvs:BARVI_09970	RUG10022_prot_2204	bvs:BARVI_09970 NADH dehydrogenase subunit J	K00339	nuoJ	NADH-quinone oxidoreductase subunit J [EC:7.1.1.2]	ko00190 Oxidative phosphorylation*ko01100 Metabolic pathways	RUG10022	uncultured Bacteroidales bacterium
bvs:BARVI_08345	RUG10022_prot_2274	bvs:BARVI_08345 50S ribosomal protein L6	K02933	RP-L6, MRPL6, rplF	large subunit ribosomal protein L6	ko03010 Ribosome	RUG10022	uncultured Bacteroidales bacterium
osp:Odosp_0529	RUG10022_prot_674	osp:Odosp_0529 hypothetical protein	K07133	K07133	uncharacterized protein	Null	RUG10022	uncultured Bacteroidales bacterium
tfo:BFO_1890	RUG10023_prot_1017	tfo:BFO_1890 hypothetical protein	K07133	K07133	uncharacterized protein	Null	RUG10023	uncultured Bacteroidales bacterium
bvs:BARVI_08345	RUG10023_prot_1282	bvs:BARVI_08345 50S ribosomal protein L6	K02933	RP-L6, MRPL6, rplF	large subunit ribosomal protein L6	ko03010 Ribosome	RUG10023	uncultured Bacteroidales bacterium
pru:PRU_1460	RUG10023_prot_149	pru:PRU_1460 trpA; tryptophan synthase, alpha subunit	K01695	trpA	tryptophan synthase alpha chain [EC:4.2.1.20]	ko00260 Glycine, serine and threonine metabolism*ko00400 Phenylalanine, tyrosine and tryptophan biosynthesis*ko01100 Metabolic pathways*ko01110 Biosynthesis of secondary metabolites*ko01230 Biosynthesis of amino acids	RUG10023	uncultured Bacteroidales bacterium
osp:Odosp_0529	RUG10023_prot_1662	osp:Odosp_0529 hypothetical protein	K07133	K07133	uncharacterized protein	Null	RUG10023	uncultured Bacteroidales bacterium
fsu:Fisuc_1067	RUG10023_prot_1768	fsu:Fisuc_1067 conserved hypothetical ATPase	K07133	K07133	uncharacterized protein	Null	RUG10023	uncultured Bacteroidales bacterium
fsu:Fisuc_1067	RUG10023_prot_1813	fsu:Fisuc_1067 conserved hypothetical ATPase	K07133	K07133	uncharacterized protein	Null	RUG10023	uncultured Bacteroidales bacterium
chg:AXF12_05740	RUG10023_prot_187	chg:AXF12_05740 hypothetical protein	K07133	K07133	uncharacterized protein	Null	RUG10023	uncultured Bacteroidales bacterium
pary:A4V02_01225	RUG10023_prot_190	pary:A4V02_01225 AAA family ATPase	K07133	K07133	uncharacterized protein	Null	RUG10023	uncultured Bacteroidales bacterium
tfo:BFO_1890	RUG10023_prot_205	tfo:BFO_1890 hypothetical protein	K07133	K07133	uncharacterized protein	Null	RUG10023	uncultured Bacteroidales bacterium
pdi:BDI_3447	RUG10023_prot_410	pdi:BDI_3447 conserved hypothetical protein	K07133	K07133	uncharacterized protein	Null	RUG10023	uncultured Bacteroidales bacterium
tfo:BFO_1890	RUG10023_prot_862	tfo:BFO_1890 hypothetical protein	K07133	K07133	uncharacterized protein	Null	RUG10023	uncultured Bacteroidales bacterium
gfe:Gferi_07570	RUG10024_prot_1026	gfe:Gferi_07570 nikC; nickel ABC transporter permease subunit NikC	K02034	ABC.PE.P1	peptide/nickel transport system permease protein	ko02024 Quorum sensing	RUG10024	uncultured Succiniclasticum sp.
afn:Acfer_1179	RUG10024_prot_1123	afn:Acfer_1179 ABC transporter related protein	K02071	metN	D-methionine transport system ATP-binding protein	ko02010 ABC transporters	RUG10024	uncultured Succiniclasticum sp.
mpz:Marpi_1750	RUG10024_prot_1143	mpz:Marpi_1750 DNA polymerase III, alpha chain	K03763	polC	DNA polymerase III subunit alpha, Gram-positive type [EC:2.7.7.7]	ko03030 DNA replication*ko03430 Mismatch repair*ko03440 Homologous recombination	RUG10024	uncultured Succiniclasticum sp.
lba:Lebu_0024	RUG10024_prot_1350	lba:Lebu_0024 binding-protein-dependent transport systems inner membrane component	K02034	ABC.PE.P1	peptide/nickel transport system permease protein	ko02024 Quorum sensing	RUG10024	uncultured Succiniclasticum sp.
puf:UFO1_4091	RUG10024_prot_1952	puf:UFO1_4091 ABC-type transporter, periplasmic subunit family 3	K02030	ABC.PA.S	polar amino acid transport system substrate-binding protein	Null	RUG10024	uncultured Succiniclasticum sp.
afn:Acfer_1370	RUG10024_prot_39	afn:Acfer_1370 DNA polymerase III, alpha subunit	K03763	polC	DNA polymerase III subunit alpha, Gram-positive type [EC:2.7.7.7]	ko03030 DNA replication*ko03430 Mismatch repair*ko03440 Homologous recombination	RUG10024	uncultured Succiniclasticum sp.
afn:Acfer_1457	RUG10024_prot_548	afn:Acfer_1457 extracellular solute-binding protein family 3	K02030	ABC.PA.S	polar amino acid transport system substrate-binding protein	Null	RUG10024	uncultured Succiniclasticum sp.
afn:Acfer_1457	RUG10024_prot_549	afn:Acfer_1457 extracellular solute-binding protein family 3	K02030	ABC.PA.S	polar amino acid transport system substrate-binding protein	Null	RUG10024	uncultured Succiniclasticum sp.
afn:Acfer_0649	RUG10024_prot_550	afn:Acfer_0649 extracellular solute-binding protein family 3	K02030	ABC.PA.S	polar amino acid transport system substrate-binding protein	Null	RUG10024	uncultured Succiniclasticum sp.
afn:Acfer_1914	RUG10024_prot_708	afn:Acfer_1914 ribosomal protein L6	K02933	RP-L6, MRPL6, rplF	large subunit ribosomal protein L6	ko03010 Ribosome	RUG10024	uncultured Succiniclasticum sp.
puf:UFO1_2814	RUG10024_prot_925	puf:UFO1_2814 ABC-type transporter, periplasmic subunit family 3	K02030	ABC.PA.S	polar amino acid transport system substrate-binding protein	Null	RUG10024	uncultured Succiniclasticum sp.
afn:Acfer_0287	RUG10024_prot_992	afn:Acfer_0287 tryptophan synthase, alpha subunit	K01695	trpA	tryptophan synthase alpha chain [EC:4.2.1.20]	ko00260 Glycine, serine and threonine metabolism*ko00400 Phenylalanine, tyrosine and tryptophan biosynthesis*ko01100 Metabolic pathways*ko01110 Biosynthesis of secondary metabolites*ko01230 Biosynthesis of amino acids	RUG10024	uncultured Succiniclasticum sp.
tcl:Tchl_0024	RUG10025_prot_1013	tcl:Tchl_0024 ATPase	K07133	K07133	uncharacterized protein	Null	RUG10025	uncultured Sutterellaceae bacterium
ppn:Palpr_1255	RUG10025_prot_1036	ppn:Palpr_1255 ATPase	K07133	K07133	uncharacterized protein	Null	RUG10025	uncultured Sutterellaceae bacterium
bbay:A4V04_07415	RUG10025_prot_1202	bbay:A4V04_07415 basic amino acid ABC transporter substrate-binding protein	K02030	ABC.PA.S	polar amino acid transport system substrate-binding protein	Null	RUG10025	uncultured Sutterellaceae bacterium
bbay:A4V04_11525	RUG10025_prot_1262	bbay:A4V04_11525 peptide ABC transporter permease	K02034	ABC.PE.P1	peptide/nickel transport system permease protein	ko02024 Quorum sensing	RUG10025	uncultured Sutterellaceae bacterium
ilo:IL0529	RUG10025_prot_1327	ilo:IL0529 Predicted ATPase, AAA+ superfamily	K07133	K07133	uncharacterized protein	Null	RUG10025	uncultured Sutterellaceae bacterium
bbay:A4V04_12445	RUG10025_prot_1344	bbay:A4V04_12445 phosphate ABC transporter ATP-binding protein	K02071	metN	D-methionine transport system ATP-binding protein	ko02010 ABC transporters	RUG10025	uncultured Sutterellaceae bacterium
puf:UFO1_4092	RUG10025_prot_1355	puf:UFO1_4092 ABC-type transporter, periplasmic subunit family 3	K02030	ABC.PA.S	polar amino acid transport system substrate-binding protein	Null	RUG10025	uncultured Sutterellaceae bacterium
fro:AALO17_22800	RUG10025_prot_1653	fro:AALO17_22800 hypothetical protein	K07133	K07133	uncharacterized protein	Null	RUG10025	uncultured Sutterellaceae bacterium
ppn:Palpr_1255	RUG10025_prot_1721	ppn:Palpr_1255 ATPase	K07133	K07133	uncharacterized protein	Null	RUG10025	uncultured Sutterellaceae bacterium
euc:EC1_20520	RUG10025_prot_1726	euc:EC1_20520 Predicted ATPase (AAA+ superfamily)	K07133	K07133	uncharacterized protein	Null	RUG10025	uncultured Sutterellaceae bacterium
bbe:BBR47_10890	RUG10025_prot_299	bbe:BBR47_10890 amino acid ABC transporter substrate binding protein	K02030	ABC.PA.S	polar amino acid transport system substrate-binding protein	Null	RUG10025	uncultured Sutterellaceae bacterium
puf:UFO1_4091	RUG10025_prot_300	puf:UFO1_4091 ABC-type transporter, periplasmic subunit family 3	K02030	ABC.PA.S	polar amino acid transport system substrate-binding protein	Null	RUG10025	uncultured Sutterellaceae bacterium
ere:EUBREC_2975	RUG10025_prot_366	ere:EUBREC_2975 tryptophan synthase, alpha subunit	K01695	trpA	tryptophan synthase alpha chain [EC:4.2.1.20]	ko00260 Glycine, serine and threonine metabolism*ko00400 Phenylalanine, tyrosine and tryptophan biosynthesis*ko01100 Metabolic pathways*ko01110 Biosynthesis of secondary metabolites*ko01230 Biosynthesis of amino acids	RUG10025	uncultured Sutterellaceae bacterium
cbu:CBU_0770	RUG10025_prot_499	cbu:CBU_0770 hypothetical ATPase	K07133	K07133	uncharacterized protein	Null	RUG10025	uncultured Sutterellaceae bacterium
sno:Snov_0883	RUG10025_prot_535	sno:Snov_0883 extracellular solute-binding protein family 3	K02030	ABC.PA.S	polar amino acid transport system substrate-binding protein	Null	RUG10025	uncultured Sutterellaceae bacterium
vpr:Vpar_0358	RUG10025_prot_653	vpr:Vpar_0358 extracellular solute-binding protein family 3	K02030	ABC.PA.S	polar amino acid transport system substrate-binding protein	Null	RUG10025	uncultured Sutterellaceae bacterium
afn:Acfer_2042	RUG10025_prot_739	afn:Acfer_2042 putative ATP/GTP-binding protein	K07133	K07133	uncharacterized protein	Null	RUG10025	uncultured Sutterellaceae bacterium
bbay:A4V04_11235	RUG10025_prot_999	bbay:A4V04_11235 50S ribosomal protein L6	K02933	RP-L6, MRPL6, rplF	large subunit ribosomal protein L6	ko03010 Ribosome	RUG10025	uncultured Sutterellaceae bacterium
tep:TepRe1_0204	RUG10026_prot_424	tep:TepRe1_0204 ribosomal protein L6	K02933	RP-L6, MRPL6, rplF	large subunit ribosomal protein L6	ko03010 Ribosome	RUG10026	uncultured Clostridiales bacterium
blo:BL0619	RUG10026_prot_488	blo:BL0619 hypothetical protein	K07133	K07133	uncharacterized protein	Null	RUG10026	uncultured Clostridiales bacterium
asf:SFBM_0726	RUG10026_prot_629	asf:SFBM_0726 DNA polymerase III, alpha subunit	K03763	polC	DNA polymerase III subunit alpha, Gram-positive type [EC:2.7.7.7]	ko03030 DNA replication*ko03430 Mismatch repair*ko03440 Homologous recombination	RUG10026	uncultured Clostridiales bacterium
pgi:PG_1860	RUG10027_prot_1267	pgi:PG_1860 conserved hypothetical protein	K07133	K07133	uncharacterized protein	Null	RUG10027	uncultured Bacteroidales bacterium
ppn:Palpr_0371	RUG10027_prot_1593	ppn:Palpr_0371 hypothetical protein	K07133	K07133	uncharacterized protein	Null	RUG10027	uncultured Bacteroidales bacterium
pary:A4V02_01225	RUG10027_prot_445	pary:A4V02_01225 AAA family ATPase	K07133	K07133	uncharacterized protein	Null	RUG10027	uncultured Bacteroidales bacterium
afn:Acfer_2042	RUG10027_prot_570	afn:Acfer_2042 putative ATP/GTP-binding protein	K07133	K07133	uncharacterized protein	Null	RUG10027	uncultured Bacteroidales bacterium
blo:BL0619	RUG10028_prot_1846	blo:BL0619 hypothetical protein	K07133	K07133	uncharacterized protein	Null	RUG10028	uncultured Bacteroidia bacterium
dfe:Dfer_3078	RUG10028_prot_932	dfe:Dfer_3078 conserved hypothetical protein	K07133	K07133	uncharacterized protein	Null	RUG10028	uncultured Bacteroidia bacterium
afn:Acfer_1370	RUG10029_prot_123	afn:Acfer_1370 DNA polymerase III, alpha subunit	K03763	polC	DNA polymerase III subunit alpha, Gram-positive type [EC:2.7.7.7]	ko03030 DNA replication*ko03430 Mismatch repair*ko03440 Homologous recombination	RUG10029	uncultured Succiniclasticum sp.
puf:UFO1_2814	RUG10029_prot_1360	puf:UFO1_2814 ABC-type transporter, periplasmic subunit family 3	K02030	ABC.PA.S	polar amino acid transport system substrate-binding protein	Null	RUG10029	uncultured Succiniclasticum sp.
mhw:ACT01_03375	RUG10029_prot_1444	mhw:ACT01_03375 nikC; nickel transporter permease NikC	K02034	ABC.PE.P1	peptide/nickel transport system permease protein	ko02024 Quorum sensing	RUG10029	uncultured Succiniclasticum sp.
afn:Acfer_0287	RUG10029_prot_274	afn:Acfer_0287 tryptophan synthase, alpha subunit	K01695	trpA	tryptophan synthase alpha chain [EC:4.2.1.20]	ko00260 Glycine, serine and threonine metabolism*ko00400 Phenylalanine, tyrosine and tryptophan biosynthesis*ko01100 Metabolic pathways*ko01110 Biosynthesis of secondary metabolites*ko01230 Biosynthesis of amino acids	RUG10029	uncultured Succiniclasticum sp.
afn:Acfer_1179	RUG10029_prot_505	afn:Acfer_1179 ABC transporter related protein	K02071	metN	D-methionine transport system ATP-binding protein	ko02010 ABC transporters	RUG10029	uncultured Succiniclasticum sp.
afn:Acfer_1457	RUG10029_prot_585	afn:Acfer_1457 extracellular solute-binding protein family 3	K02030	ABC.PA.S	polar amino acid transport system substrate-binding protein	Null	RUG10029	uncultured Succiniclasticum sp.
afn:Acfer_0649	RUG10029_prot_586	afn:Acfer_0649 extracellular solute-binding protein family 3	K02030	ABC.PA.S	polar amino acid transport system substrate-binding protein	Null	RUG10029	uncultured Succiniclasticum sp.
afn:Acfer_0264	RUG10029_prot_896	afn:Acfer_0264 ABC transporter related protein	K02071	metN	D-methionine transport system ATP-binding protein	ko02010 ABC transporters	RUG10029	uncultured Succiniclasticum sp.
css:Cst_c20130	RUG10030_prot_1393	css:Cst_c20130 trpA; tryptophan synthase alpha chain	K01695	trpA	tryptophan synthase alpha chain [EC:4.2.1.20]	ko00260 Glycine, serine and threonine metabolism*ko00400 Phenylalanine, tyrosine and tryptophan biosynthesis*ko01100 Metabolic pathways*ko01110 Biosynthesis of secondary metabolites*ko01230 Biosynthesis of amino acids	RUG10030	uncultured Lachnospiraceae bacterium
cls:CXIVA_17180	RUG10030_prot_1545	cls:CXIVA_17180 hypothetical protein	K07133	K07133	uncharacterized protein	Null	RUG10030	uncultured Lachnospiraceae bacterium
eel:EUBELI_00033	RUG10030_prot_1584	eel:EUBELI_00033 Hypothetical protein	K07133	K07133	uncharacterized protein	Null	RUG10030	uncultured Lachnospiraceae bacterium
cpy:Cphy_2355	RUG10030_prot_1666	cpy:Cphy_2355 ATPase (AAA+ superfamily)-like protein	K07133	K07133	uncharacterized protein	Null	RUG10030	uncultured Lachnospiraceae bacterium
fnu:FN1715	RUG10030_prot_1775	fnu:FN1715 ATPase	K07133	K07133	uncharacterized protein	Null	RUG10030	uncultured Lachnospiraceae bacterium
gva:HMPREF0424_1213	RUG10030_prot_181	gva:HMPREF0424_1213 hypothetical protein	K07133	K07133	uncharacterized protein	Null	RUG10030	uncultured Lachnospiraceae bacterium
ruk:A4V00_02020	RUG10030_prot_2030	ruk:A4V00_02020 ATPase	K07133	K07133	uncharacterized protein	Null	RUG10030	uncultured Lachnospiraceae bacterium
rob:CK5_31820	RUG10030_prot_2134	rob:CK5_31820 ABC-type metal ion transport system, ATPase component	K02071	metN	D-methionine transport system ATP-binding protein	ko02010 ABC transporters	RUG10030	uncultured Lachnospiraceae bacterium
esr:ES1_11550	RUG10030_prot_2135	esr:ES1_11550 amino acid ABC transporter substrate-binding protein, PAAT family (TC 3.A.1.3.-)	K02030	ABC.PA.S	polar amino acid transport system substrate-binding protein	Null	RUG10030	uncultured Lachnospiraceae bacterium
rho:RHOM_14535	RUG10030_prot_2220	rho:RHOM_14535 rplF; 50S ribosomal protein L6	K02933	RP-L6, MRPL6, rplF	large subunit ribosomal protein L6	ko03010 Ribosome	RUG10030	uncultured Lachnospiraceae bacterium
cpy:Cphy_0145	RUG10030_prot_2229	cpy:Cphy_0145 DNA polymerase III, epsilon subunit	K03763	polC	DNA polymerase III subunit alpha, Gram-positive type [EC:2.7.7.7]	ko03030 DNA replication*ko03430 Mismatch repair*ko03440 Homologous recombination	RUG10030	uncultured Lachnospiraceae bacterium
cpy:Cphy_0433	RUG10030_prot_225	cpy:Cphy_0433 binding-protein-dependent transport systems inner membrane component	K02034	ABC.PE.P1	peptide/nickel transport system permease protein	ko02024 Quorum sensing	RUG10030	uncultured Lachnospiraceae bacterium
rho:RHOM_03020	RUG10030_prot_237	rho:RHOM_03020 binding-protein-dependent transport systems inner membrane component	K02034	ABC.PE.P1	peptide/nickel transport system permease protein	ko02024 Quorum sensing	RUG10030	uncultured Lachnospiraceae bacterium
cpy:Cphy_2619	RUG10030_prot_248	cpy:Cphy_2619 DNA polymerase III, alpha subunit	K03763	polC	DNA polymerase III subunit alpha, Gram-positive type [EC:2.7.7.7]	ko03030 DNA replication*ko03430 Mismatch repair*ko03440 Homologous recombination	RUG10030	uncultured Lachnospiraceae bacterium
byl:A4V09_14765	RUG10031_prot_1378	byl:A4V09_14765 PolC-type DNA polymerase III	K03763	polC	DNA polymerase III subunit alpha, Gram-positive type [EC:2.7.7.7]	ko03030 DNA replication*ko03430 Mismatch repair*ko03440 Homologous recombination	RUG10031	uncultured Lachnospiraceae bacterium
rbp:B6259_02320	RUG10031_prot_1391	rbp:B6259_02320 ABC transporter substrate-binding protein	K02030	ABC.PA.S	polar amino acid transport system substrate-binding protein	Null	RUG10031	uncultured Lachnospiraceae bacterium
cls:CXIVA_16990	RUG10031_prot_1444	cls:CXIVA_16990 hypothetical protein	K07133	K07133	uncharacterized protein	Null	RUG10031	uncultured Lachnospiraceae bacterium
bprs:CK3_16420	RUG10031_prot_1560	bprs:CK3_16420 ABC-type amino acid transport/signal transduction systems, periplasmic component/domain	K02030	ABC.PA.S	polar amino acid transport system substrate-binding protein	Null	RUG10031	uncultured Lachnospiraceae bacterium
ead:OV14_b1511	RUG10031_prot_446	ead:OV14_b1511 putative permease component of ABC transporter	K02034	ABC.PE.P1	peptide/nickel transport system permease protein	ko02024 Quorum sensing	RUG10031	uncultured Lachnospiraceae bacterium
pth:PTH_2331	RUG10032_prot_1621	pth:PTH_2331 HisJ; ABC-type amino acid transport/signal transduction system	K02030	ABC.PA.S	polar amino acid transport system substrate-binding protein	Null	RUG10032	uncultured Bacteroidia bacterium
bvs:BARVI_08345	RUG10033_prot_1544	bvs:BARVI_08345 50S ribosomal protein L6	K02933	RP-L6, MRPL6, rplF	large subunit ribosomal protein L6	ko03010 Ribosome	RUG10033	uncultured Bacteroidales bacterium
bvs:BARVI_09970	RUG10033_prot_1786	bvs:BARVI_09970 NADH dehydrogenase subunit J	K00339	nuoJ	NADH-quinone oxidoreductase subunit J [EC:7.1.1.2]	ko00190 Oxidative phosphorylation*ko01100 Metabolic pathways	RUG10033	uncultured Bacteroidales bacterium
pary:A4V02_02120	RUG10033_prot_5	pary:A4V02_02120 inositol-3-phosphate synthase	K01858	INO1, ISYNA1	myo-inositol-1-phosphate synthase [EC:5.5.1.4]	ko00521 Streptomycin biosynthesis*ko00562 Inositol phosphate metabolism*ko01100 Metabolic pathways*ko01110 Biosynthesis of secondary metabolites	RUG10033	uncultured Bacteroidales bacterium
taj:C1A40_16330	RUG10033_prot_900	taj:C1A40_16330 ATPase	K07133	K07133	uncharacterized protein	Null	RUG10033	uncultured Bacteroidales bacterium
rho:RHOM_14535	RUG10034_prot_1034	rho:RHOM_14535 rplF; 50S ribosomal protein L6	K02933	RP-L6, MRPL6, rplF	large subunit ribosomal protein L6	ko03010 Ribosome	RUG10034	uncultured Lachnospiraceae bacterium
ere:EUBREC_1764	RUG10034_prot_1357	ere:EUBREC_1764 DNA polymerase III, alpha subunit	K03763	polC	DNA polymerase III subunit alpha, Gram-positive type [EC:2.7.7.7]	ko03030 DNA replication*ko03430 Mismatch repair*ko03440 Homologous recombination	RUG10034	uncultured Lachnospiraceae bacterium
rbp:B6259_02320	RUG10034_prot_1396	rbp:B6259_02320 ABC transporter substrate-binding protein	K02030	ABC.PA.S	polar amino acid transport system substrate-binding protein	Null	RUG10034	uncultured Lachnospiraceae bacterium
rho:RHOM_04045	RUG10034_prot_1628	rho:RHOM_04045 putative ATP/GTP-binding protein	K07133	K07133	uncharacterized protein	Null	RUG10034	uncultured Lachnospiraceae bacterium
ral:Rumal_3409	RUG10034_prot_1696	ral:Rumal_3409 putative AAA+ superfamily ATPase	K07133	K07133	uncharacterized protein	Null	RUG10034	uncultured Lachnospiraceae bacterium
ruk:A4V00_02020	RUG10034_prot_1780	ruk:A4V00_02020 ATPase	K07133	K07133	uncharacterized protein	Null	RUG10034	uncultured Lachnospiraceae bacterium
ruk:A4V00_02020	RUG10034_prot_1825	ruk:A4V00_02020 ATPase	K07133	K07133	uncharacterized protein	Null	RUG10034	uncultured Lachnospiraceae bacterium
css:Cst_c09950	RUG10034_prot_334	css:Cst_c09950 fliY2; cystine-binding periplasmic protein FliY	K02030	ABC.PA.S	polar amino acid transport system substrate-binding protein	Null	RUG10034	uncultured Lachnospiraceae bacterium
pru:PRU_0323	RUG10034_prot_660	pru:PRU_0323 conserved hypothetical protein	K07133	K07133	uncharacterized protein	Null	RUG10034	uncultured Lachnospiraceae bacterium
psac:PSM36_0434	RUG10035_prot_119	psac:PSM36_0434 putative ATPase	K07133	K07133	uncharacterized protein	Null	RUG10035	uncultured Bacteroidales bacterium
bvs:BARVI_08345	RUG10035_prot_1333	bvs:BARVI_08345 50S ribosomal protein L6	K02933	RP-L6, MRPL6, rplF	large subunit ribosomal protein L6	ko03010 Ribosome	RUG10035	uncultured Bacteroidales bacterium
bvs:BARVI_12405	RUG10035_prot_153	bvs:BARVI_12405 ATPase	K07133	K07133	uncharacterized protein	Null	RUG10035	uncultured Bacteroidales bacterium
pary:A4V02_02120	RUG10035_prot_1738	pary:A4V02_02120 inositol-3-phosphate synthase	K01858	INO1, ISYNA1	myo-inositol-1-phosphate synthase [EC:5.5.1.4]	ko00521 Streptomycin biosynthesis*ko00562 Inositol phosphate metabolism*ko01100 Metabolic pathways*ko01110 Biosynthesis of secondary metabolites	RUG10035	uncultured Bacteroidales bacterium
pary:A4V02_03740	RUG10035_prot_1842	pary:A4V02_03740 AAA family ATPase	K07133	K07133	uncharacterized protein	Null	RUG10035	uncultured Bacteroidales bacterium
psac:PSM36_0434	RUG10035_prot_785	psac:PSM36_0434 putative ATPase	K07133	K07133	uncharacterized protein	Null	RUG10035	uncultured Bacteroidales bacterium
pary:A4V02_10860	RUG10035_prot_985	pary:A4V02_10860 NADH-quinone oxidoreductase subunit J	K00339	nuoJ	NADH-quinone oxidoreductase subunit J [EC:7.1.1.2]	ko00190 Oxidative phosphorylation*ko01100 Metabolic pathways	RUG10035	uncultured Bacteroidales bacterium
ere:EUBREC_3008	RUG10036_prot_110	ere:EUBREC_3008 DNA polymerase III, epsilon subunit	K03763	polC	DNA polymerase III subunit alpha, Gram-positive type [EC:2.7.7.7]	ko03030 DNA replication*ko03430 Mismatch repair*ko03440 Homologous recombination	RUG10036	uncultured Erysipelotrichaceae bacterium
euc:EC1_06960	RUG10036_prot_287	euc:EC1_06960 LSU ribosomal protein L6P	K02933	RP-L6, MRPL6, rplF	large subunit ribosomal protein L6	ko03010 Ribosome	RUG10036	uncultured Erysipelotrichaceae bacterium
afl:Aflv_1700	RUG10036_prot_653	afl:Aflv_1700 polC; DNA polymerase III, alpha subunit (gram-positive type)	K03763	polC	DNA polymerase III subunit alpha, Gram-positive type [EC:2.7.7.7]	ko03030 DNA replication*ko03430 Mismatch repair*ko03440 Homologous recombination	RUG10036	uncultured Erysipelotrichaceae bacterium
ruk:A4V00_16690	RUG10037_prot_1871	ruk:A4V00_16690 PolC-type DNA polymerase III	K03763	polC	DNA polymerase III subunit alpha, Gram-positive type [EC:2.7.7.7]	ko03030 DNA replication*ko03430 Mismatch repair*ko03440 Homologous recombination	RUG10037	uncultured Ruminococcus sp.
ruk:A4V00_16690	RUG10037_prot_1982	ruk:A4V00_16690 PolC-type DNA polymerase III	K03763	polC	DNA polymerase III subunit alpha, Gram-positive type [EC:2.7.7.7]	ko03030 DNA replication*ko03430 Mismatch repair*ko03440 Homologous recombination	RUG10037	uncultured Ruminococcus sp.
coo:CCU_10570	RUG10037_prot_2088	coo:CCU_10570 amino acid ABC transporter substrate-binding protein, PAAT family (TC 3.A.1.3.-)	K02030	ABC.PA.S	polar amino acid transport system substrate-binding protein	Null	RUG10037	uncultured Ruminococcus sp.
rha:RHA1_ro05668	RUG10037_prot_851	rha:RHA1_ro05668 probable glutamine transport system permease protein	K02030	ABC.PA.S	polar amino acid transport system substrate-binding protein	Null	RUG10037	uncultured Ruminococcus sp.
awo:Awo_c02520	RUG10037_prot_852	awo:Awo_c02520 glnH1; glutamine ABC transport system substrate binding protein GlnH1	K02030	ABC.PA.S	polar amino acid transport system substrate-binding protein	Null	RUG10037	uncultured Ruminococcus sp.
mdv:C5Q96_03300	RUG10038_prot_1379	mdv:C5Q96_03300 PolC-type DNA polymerase III	K03763	polC	DNA polymerase III subunit alpha, Gram-positive type [EC:2.7.7.7]	ko03030 DNA replication*ko03430 Mismatch repair*ko03440 Homologous recombination	RUG10038	Eubacterium pyruvativorans
euu:ADJ67_00235	RUG10038_prot_1452	euu:ADJ67_00235 glutamine ABC transporter permease	K02030	ABC.PA.S	polar amino acid transport system substrate-binding protein	Null	RUG10038	Eubacterium pyruvativorans
nth:Nther_1439	RUG10038_prot_147	nth:Nther_1439 DNA polymerase III, alpha subunit	K03763	polC	DNA polymerase III subunit alpha, Gram-positive type [EC:2.7.7.7]	ko03030 DNA replication*ko03430 Mismatch repair*ko03440 Homologous recombination	RUG10038	Eubacterium pyruvativorans
fsu:Fisuc_2040	RUG10038_prot_1540	fsu:Fisuc_2040 ATPase (AAA+ superfamily)-like protein	K07133	K07133	uncharacterized protein	Null	RUG10038	Eubacterium pyruvativorans
tex:Teth514_1650	RUG10038_prot_1632	tex:Teth514_1650 DNA polymerase III, alpha subunit	K03763	polC	DNA polymerase III subunit alpha, Gram-positive type [EC:2.7.7.7]	ko03030 DNA replication*ko03430 Mismatch repair*ko03440 Homologous recombination	RUG10038	Eubacterium pyruvativorans
mdv:C5Q96_05615	RUG10038_prot_875	mdv:C5Q96_05615 amino acid ABC transporter substrate-binding protein	K02030	ABC.PA.S	polar amino acid transport system substrate-binding protein	Null	RUG10038	Eubacterium pyruvativorans
fsu:Fisuc_1228	RUG10039_prot_1184	fsu:Fisuc_1228 binding-protein-dependent transport systems inner membrane component	K02034	ABC.PE.P1	peptide/nickel transport system permease protein	ko02024 Quorum sensing	RUG10039	Fibrobacter succinogenes
fsu:Fisuc_2772	RUG10039_prot_1396	fsu:Fisuc_2772 polar amino acid ABC transporter, inner membrane subunit	K02030	ABC.PA.S	polar amino acid transport system substrate-binding protein	Null	RUG10039	Fibrobacter succinogenes
fsu:Fisuc_1407	RUG10039_prot_1883	fsu:Fisuc_1407 ribosomal protein L6	K02933	RP-L6, MRPL6, rplF	large subunit ribosomal protein L6	ko03010 Ribosome	RUG10039	Fibrobacter succinogenes
fsu:Fisuc_2340	RUG10039_prot_245	fsu:Fisuc_2340 NADH-ubiquinone/plastoquinone oxidoreductase chain 6	K00339	nuoJ	NADH-quinone oxidoreductase subunit J [EC:7.1.1.2]	ko00190 Oxidative phosphorylation*ko01100 Metabolic pathways	RUG10039	Fibrobacter succinogenes
fsu:Fisuc_2772	RUG10039_prot_2499	fsu:Fisuc_2772 polar amino acid ABC transporter, inner membrane subunit	K02030	ABC.PA.S	polar amino acid transport system substrate-binding protein	Null	RUG10039	Fibrobacter succinogenes
fsu:Fisuc_2503	RUG10039_prot_2522	fsu:Fisuc_2503 extracellular solute-binding protein family 3	K02030	ABC.PA.S	polar amino acid transport system substrate-binding protein	Null	RUG10039	Fibrobacter succinogenes
fsu:Fisuc_2503	RUG10039_prot_2525	fsu:Fisuc_2503 extracellular solute-binding protein family 3	K02030	ABC.PA.S	polar amino acid transport system substrate-binding protein	Null	RUG10039	Fibrobacter succinogenes
fsu:Fisuc_0180	RUG10039_prot_265	fsu:Fisuc_0180 tryptophan synthase, alpha subunit	K01695	trpA	tryptophan synthase alpha chain [EC:4.2.1.20]	ko00260 Glycine, serine and threonine metabolism*ko00400 Phenylalanine, tyrosine and tryptophan biosynthesis*ko01100 Metabolic pathways*ko01110 Biosynthesis of secondary metabolites*ko01230 Biosynthesis of amino acids	RUG10039	Fibrobacter succinogenes
fsu:Fisuc_2134	RUG10039_prot_377	fsu:Fisuc_2134 NADH-ubiquinone/plastoquinone oxidoreductase chain 6	K00339	nuoJ	NADH-quinone oxidoreductase subunit J [EC:7.1.1.2]	ko00190 Oxidative phosphorylation*ko01100 Metabolic pathways	RUG10039	Fibrobacter succinogenes
fsu:Fisuc_1942	RUG10039_prot_447	fsu:Fisuc_1942 DNA polymerase III, epsilon subunit	K03763	polC	DNA polymerase III subunit alpha, Gram-positive type [EC:2.7.7.7]	ko03030 DNA replication*ko03430 Mismatch repair*ko03440 Homologous recombination	RUG10039	Fibrobacter succinogenes
osp:Odosp_3368	RUG10040_prot_1064	osp:Odosp_3368 hypothetical protein	K07133	K07133	uncharacterized protein	Null	RUG10040	uncultured Prevotellaceae bacterium
pru:PRU_1281	RUG10040_prot_2332	pru:PRU_1281 inositol-3-phosphate synthase	K01858	INO1, ISYNA1	myo-inositol-1-phosphate synthase [EC:5.5.1.4]	ko00521 Streptomycin biosynthesis*ko00562 Inositol phosphate metabolism*ko01100 Metabolic pathways*ko01110 Biosynthesis of secondary metabolites	RUG10040	uncultured Prevotellaceae bacterium
myr:MYRA21_3354	RUG10040_prot_2337	myr:MYRA21_3354 putative ATPase (AAA+ superfamily)	K07133	K07133	uncharacterized protein	Null	RUG10040	uncultured Prevotellaceae bacterium
osp:Odosp_2433	RUG10040_prot_2484	osp:Odosp_2433 hypothetical protein	K07133	K07133	uncharacterized protein	Null	RUG10040	uncultured Prevotellaceae bacterium
hsm:HSM_0087	RUG10040_prot_2564	hsm:HSM_0087 conserved hypothetical protein	K07133	K07133	uncharacterized protein	Null	RUG10040	uncultured Prevotellaceae bacterium
ere:EUBREC_1489	RUG10040_prot_2711	ere:EUBREC_1489 amino acid ABC transporter, permease protein	K02030	ABC.PA.S	polar amino acid transport system substrate-binding protein	Null	RUG10040	uncultured Prevotellaceae bacterium
pru:PRU_1460	RUG10040_prot_3028	pru:PRU_1460 trpA; tryptophan synthase, alpha subunit	K01695	trpA	tryptophan synthase alpha chain [EC:4.2.1.20]	ko00260 Glycine, serine and threonine metabolism*ko00400 Phenylalanine, tyrosine and tryptophan biosynthesis*ko01100 Metabolic pathways*ko01110 Biosynthesis of secondary metabolites*ko01230 Biosynthesis of amino acids	RUG10040	uncultured Prevotellaceae bacterium
pru:PRU_1281	RUG10040_prot_3168	pru:PRU_1281 inositol-3-phosphate synthase	K01858	INO1, ISYNA1	myo-inositol-1-phosphate synthase [EC:5.5.1.4]	ko00521 Streptomycin biosynthesis*ko00562 Inositol phosphate metabolism*ko01100 Metabolic pathways*ko01110 Biosynthesis of secondary metabolites	RUG10040	uncultured Prevotellaceae bacterium
pru:PRU_1234	RUG10040_prot_333	pru:PRU_1234 conserved hypothetical protein	K07133	K07133	uncharacterized protein	Null	RUG10040	uncultured Prevotellaceae bacterium
pru:PRU_1716	RUG10040_prot_341	pru:PRU_1716 putative proton-translocating NADH-quinone oxidoreductase, J subunit	K00339	nuoJ	NADH-quinone oxidoreductase subunit J [EC:7.1.1.2]	ko00190 Oxidative phosphorylation*ko01100 Metabolic pathways	RUG10040	uncultured Prevotellaceae bacterium
pgi:PG_1528	RUG10040_prot_802	pgi:PG_1528 conserved hypothetical protein	K07133	K07133	uncharacterized protein	Null	RUG10040	uncultured Prevotellaceae bacterium
afn:Acfer_2042	RUG10041_prot_1225	afn:Acfer_2042 putative ATP/GTP-binding protein	K07133	K07133	uncharacterized protein	Null	RUG10041	uncultured Bacteroidales bacterium
pru:PRU_1716	RUG10041_prot_1494	pru:PRU_1716 putative proton-translocating NADH-quinone oxidoreductase, J subunit	K00339	nuoJ	NADH-quinone oxidoreductase subunit J [EC:7.1.1.2]	ko00190 Oxidative phosphorylation*ko01100 Metabolic pathways	RUG10041	uncultured Bacteroidales bacterium
pru:PRU_2100	RUG10041_prot_1761	pru:PRU_2100 rplF; ribosomal protein L6	K02933	RP-L6, MRPL6, rplF	large subunit ribosomal protein L6	ko03010 Ribosome	RUG10041	uncultured Bacteroidales bacterium
osp:Odosp_0529	RUG10041_prot_1827	osp:Odosp_0529 hypothetical protein	K07133	K07133	uncharacterized protein	Null	RUG10041	uncultured Bacteroidales bacterium
pgi:PG_1528	RUG10041_prot_2331	pgi:PG_1528 conserved hypothetical protein	K07133	K07133	uncharacterized protein	Null	RUG10041	uncultured Bacteroidales bacterium
pmuc:ING2E5A_2858	RUG10041_prot_405	pmuc:ING2E5A_2858 putative protein {ECO:0000313|EMBL:EPI42485,1}	K07133	K07133	uncharacterized protein	Null	RUG10041	uncultured Bacteroidales bacterium
pru:PRU_1460	RUG10041_prot_49	pru:PRU_1460 trpA; tryptophan synthase, alpha subunit	K01695	trpA	tryptophan synthase alpha chain [EC:4.2.1.20]	ko00260 Glycine, serine and threonine metabolism*ko00400 Phenylalanine, tyrosine and tryptophan biosynthesis*ko01100 Metabolic pathways*ko01110 Biosynthesis of secondary metabolites*ko01230 Biosynthesis of amino acids	RUG10041	uncultured Bacteroidales bacterium
pru:PRU_1234	RUG10041_prot_713	pru:PRU_1234 conserved hypothetical protein	K07133	K07133	uncharacterized protein	Null	RUG10041	uncultured Bacteroidales bacterium
ova:OBV_11230	RUG10042_prot_1630	ova:OBV_11230 trpA; tryptophan synthase alpha chain	K01695	trpA	tryptophan synthase alpha chain [EC:4.2.1.20]	ko00260 Glycine, serine and threonine metabolism*ko00400 Phenylalanine, tyrosine and tryptophan biosynthesis*ko01100 Metabolic pathways*ko01110 Biosynthesis of secondary metabolites*ko01230 Biosynthesis of amino acids	RUG10042	uncultured Denitrobacterium sp.
ols:Olsu_0247	RUG10042_prot_1757	ols:Olsu_0247 conserved hypothetical protein	K07133	K07133	uncharacterized protein	Null	RUG10042	uncultured Denitrobacterium sp.
ccu:Ccur_09850	RUG10042_prot_50	ccu:Ccur_09850 LSU ribosomal protein L6P	K02933	RP-L6, MRPL6, rplF	large subunit ribosomal protein L6	ko03010 Ribosome	RUG10042	uncultured Denitrobacterium sp.
ccu:Ccur_13330	RUG10042_prot_870	ccu:Ccur_13330 amino acid-binding protein	K02030	ABC.PA.S	polar amino acid transport system substrate-binding protein	Null	RUG10042	uncultured Denitrobacterium sp.
ccu:Ccur_08280	RUG10042_prot_907	ccu:Ccur_08280 ABC-type metal ion transport system, ATPase component	K02071	metN	D-methionine transport system ATP-binding protein	ko02010 ABC transporters	RUG10042	uncultured Denitrobacterium sp.
ddt:AAY81_04345	RUG10042_prot_985	ddt:AAY81_04345 hypothetical protein	K02030	ABC.PA.S	polar amino acid transport system substrate-binding protein	Null	RUG10042	uncultured Denitrobacterium sp.
esr:ES1_11550	RUG10043_prot_411	esr:ES1_11550 amino acid ABC transporter substrate-binding protein, PAAT family (TC 3.A.1.3.-)	K02030	ABC.PA.S	polar amino acid transport system substrate-binding protein	Null	RUG10043	uncultured Actinobacteria bacterium
blo:BL0755	RUG10043_prot_488	blo:BL0755 trpA; tryptophan synthase subunit alpha	K01695	trpA	tryptophan synthase alpha chain [EC:4.2.1.20]	ko00260 Glycine, serine and threonine metabolism*ko00400 Phenylalanine, tyrosine and tryptophan biosynthesis*ko01100 Metabolic pathways*ko01110 Biosynthesis of secondary metabolites*ko01230 Biosynthesis of amino acids	RUG10043	uncultured Actinobacteria bacterium
blo:BL1178	RUG10043_prot_699	blo:BL1178 ABC transporter substrate-binding protein	K02030	ABC.PA.S	polar amino acid transport system substrate-binding protein	Null	RUG10043	uncultured Actinobacteria bacterium
bad:BAD_0158	RUG10043_prot_838	bad:BAD_0158 myo-inositol-1-phosphate synthase	K01858	INO1, ISYNA1	myo-inositol-1-phosphate synthase [EC:5.5.1.4]	ko00521 Streptomycin biosynthesis*ko00562 Inositol phosphate metabolism*ko01100 Metabolic pathways*ko01110 Biosynthesis of secondary metabolites	RUG10043	uncultured Actinobacteria bacterium
gpa:GPA_34880	RUG10043_prot_907	gpa:GPA_34880 Predicted ATPase (AAA+ superfamily)	K07133	K07133	uncharacterized protein	Null	RUG10043	uncultured Actinobacteria bacterium
pdo:PSDT_1328	RUG10043_prot_968	pdo:PSDT_1328 50S ribosomal protein L6	K02933	RP-L6, MRPL6, rplF	large subunit ribosomal protein L6	ko03010 Ribosome	RUG10043	uncultured Actinobacteria bacterium
pru:PRU_1281	RUG10044_prot_1191	pru:PRU_1281 inositol-3-phosphate synthase	K01858	INO1, ISYNA1	myo-inositol-1-phosphate synthase [EC:5.5.1.4]	ko00521 Streptomycin biosynthesis*ko00562 Inositol phosphate metabolism*ko01100 Metabolic pathways*ko01110 Biosynthesis of secondary metabolites	RUG10044	uncultured Prevotellaceae bacterium
pru:PRU_1877	RUG10044_prot_1383	pru:PRU_1877 conserved hypothetical protein	K07133	K07133	uncharacterized protein	Null	RUG10044	uncultured Prevotellaceae bacterium
pru:PRU_1716	RUG10044_prot_1427	pru:PRU_1716 putative proton-translocating NADH-quinone oxidoreductase, J subunit	K00339	nuoJ	NADH-quinone oxidoreductase subunit J [EC:7.1.1.2]	ko00190 Oxidative phosphorylation*ko01100 Metabolic pathways	RUG10044	uncultured Prevotellaceae bacterium
pru:PRU_1234	RUG10044_prot_1452	pru:PRU_1234 conserved hypothetical protein	K07133	K07133	uncharacterized protein	Null	RUG10044	uncultured Prevotellaceae bacterium
pru:PRU_0323	RUG10044_prot_2501	pru:PRU_0323 conserved hypothetical protein	K07133	K07133	uncharacterized protein	Null	RUG10044	uncultured Prevotellaceae bacterium
afn:Acfer_2042	RUG10044_prot_2921	afn:Acfer_2042 putative ATP/GTP-binding protein	K07133	K07133	uncharacterized protein	Null	RUG10044	uncultured Prevotellaceae bacterium
pgi:PG_1860	RUG10044_prot_3125	pgi:PG_1860 conserved hypothetical protein	K07133	K07133	uncharacterized protein	Null	RUG10044	uncultured Prevotellaceae bacterium
lba:Lebu_0098	RUG10044_prot_3131	lba:Lebu_0098 conserved hypothetical protein	K07133	K07133	uncharacterized protein	Null	RUG10044	uncultured Prevotellaceae bacterium
pbq:C3V37_05865	RUG10044_prot_3270	pbq:C3V37_05865 AAA family ATPase	K07133	K07133	uncharacterized protein	Null	RUG10044	uncultured Prevotellaceae bacterium
pru:PRU_1460	RUG10044_prot_518	pru:PRU_1460 trpA; tryptophan synthase, alpha subunit	K01695	trpA	tryptophan synthase alpha chain [EC:4.2.1.20]	ko00260 Glycine, serine and threonine metabolism*ko00400 Phenylalanine, tyrosine and tryptophan biosynthesis*ko01100 Metabolic pathways*ko01110 Biosynthesis of secondary metabolites*ko01230 Biosynthesis of amino acids	RUG10044	uncultured Prevotellaceae bacterium
pru:PRU_2100	RUG10044_prot_761	pru:PRU_2100 rplF; ribosomal protein L6	K02933	RP-L6, MRPL6, rplF	large subunit ribosomal protein L6	ko03010 Ribosome	RUG10044	uncultured Prevotellaceae bacterium
cth:Cthe_1458	RUG10045_prot_40	cth:Cthe_1458 extracellular solute-binding protein family 3	K02030	ABC.PA.S	polar amino acid transport system substrate-binding protein	Null	RUG10045	uncultured Bacteroidia bacterium
tfo:BFO_1890	RUG10045_prot_475	tfo:BFO_1890 hypothetical protein	K07133	K07133	uncharacterized protein	Null	RUG10045	uncultured Bacteroidia bacterium
max:MMALV_06990	RUG10045_prot_558	max:MMALV_06990 putative ATPase (AAA+ superfamily)	K07133	K07133	uncharacterized protein	Null	RUG10045	uncultured Bacteroidia bacterium
cpro:CPRO_14940	RUG10046_prot_1651	cpro:CPRO_14940 artP; arginine-binding extracellular protein ArtP precursor	K02030	ABC.PA.S	polar amino acid transport system substrate-binding protein	Null	RUG10046	uncultured Ruminococcus sp.
rbp:B6259_05375	RUG10046_prot_174	rbp:B6259_05375 PolC-type DNA polymerase III	K03763	polC	DNA polymerase III subunit alpha, Gram-positive type [EC:2.7.7.7]	ko03030 DNA replication*ko03430 Mismatch repair*ko03440 Homologous recombination	RUG10046	uncultured Ruminococcus sp.
cpro:CPRO_14940	RUG10046_prot_189	cpro:CPRO_14940 artP; arginine-binding extracellular protein ArtP precursor	K02030	ABC.PA.S	polar amino acid transport system substrate-binding protein	Null	RUG10046	uncultured Ruminococcus sp.
ere:EUBREC_2975	RUG10046_prot_556	ere:EUBREC_2975 tryptophan synthase, alpha subunit	K01695	trpA	tryptophan synthase alpha chain [EC:4.2.1.20]	ko00260 Glycine, serine and threonine metabolism*ko00400 Phenylalanine, tyrosine and tryptophan biosynthesis*ko01100 Metabolic pathways*ko01110 Biosynthesis of secondary metabolites*ko01230 Biosynthesis of amino acids	RUG10046	uncultured Ruminococcus sp.
fpla:A4U99_04275	RUG10046_prot_650	fpla:A4U99_04275 amino acid ABC transporter substrate-binding protein	K02030	ABC.PA.S	polar amino acid transport system substrate-binding protein	Null	RUG10046	uncultured Ruminococcus sp.
psac:PSM36_2967	RUG10047_prot_1064	psac:PSM36_2967 putative ATPase, AAA+ superfamily	K07133	K07133	uncharacterized protein	Null	RUG10047	uncultured Bacteroidales bacterium
pru:PRU_1636	RUG10047_prot_1367	pru:PRU_1636 amino acid ABC transporter, ATP-binding protein/permease protein, His/Glu/Gln/Arg/opine family	K02030	ABC.PA.S	polar amino acid transport system substrate-binding protein	Null	RUG10047	uncultured Bacteroidales bacterium
chg:AXF12_05740	RUG10047_prot_2043	chg:AXF12_05740 hypothetical protein	K07133	K07133	uncharacterized protein	Null	RUG10047	uncultured Bacteroidales bacterium
pgi:PG_1860	RUG10047_prot_2418	pgi:PG_1860 conserved hypothetical protein	K07133	K07133	uncharacterized protein	Null	RUG10047	uncultured Bacteroidales bacterium
clo:HMPREF0868_0519	RUG10047_prot_358	clo:HMPREF0868_0519 hypothetical protein	K07133	K07133	uncharacterized protein	Null	RUG10047	uncultured Bacteroidales bacterium
pru:PRU_2100	RUG10047_prot_443	pru:PRU_2100 rplF; ribosomal protein L6	K02933	RP-L6, MRPL6, rplF	large subunit ribosomal protein L6	ko03010 Ribosome	RUG10047	uncultured Bacteroidales bacterium
tfo:BFO_1890	RUG10047_prot_589	tfo:BFO_1890 hypothetical protein	K07133	K07133	uncharacterized protein	Null	RUG10047	uncultured Bacteroidales bacterium
bth:BT_1746	RUG10047_prot_591	bth:BT_1746 hypothetical protein	K07133	K07133	uncharacterized protein	Null	RUG10047	uncultured Bacteroidales bacterium
pru:PRU_1460	RUG10047_prot_610	pru:PRU_1460 trpA; tryptophan synthase, alpha subunit	K01695	trpA	tryptophan synthase alpha chain [EC:4.2.1.20]	ko00260 Glycine, serine and threonine metabolism*ko00400 Phenylalanine, tyrosine and tryptophan biosynthesis*ko01100 Metabolic pathways*ko01110 Biosynthesis of secondary metabolites*ko01230 Biosynthesis of amino acids	RUG10047	uncultured Bacteroidales bacterium
ova:OBV_41170	RUG10048_prot_1116	ova:OBV_41170 putative ABC transporter permease protein	K02034	ABC.PE.P1	peptide/nickel transport system permease protein	ko02024 Quorum sensing	RUG10048	Ruminococcaceae bacterium
fpla:A4U99_08860	RUG10048_prot_1551	fpla:A4U99_08860 polC; PolC-type DNA polymerase III	K03763	polC	DNA polymerase III subunit alpha, Gram-positive type [EC:2.7.7.7]	ko03030 DNA replication*ko03430 Mismatch repair*ko03440 Homologous recombination	RUG10048	Ruminococcaceae bacterium
esu:EUS_24500	RUG10048_prot_24	esu:EUS_24500 Predicted ATPase (AAA+ superfamily)	K07133	K07133	uncharacterized protein	Null	RUG10048	Ruminococcaceae bacterium
ral:Rumal_3409	RUG10048_prot_40	ral:Rumal_3409 putative AAA+ superfamily ATPase	K07133	K07133	uncharacterized protein	Null	RUG10048	Ruminococcaceae bacterium
fpla:A4U99_01880	RUG10048_prot_551	fpla:A4U99_01880 50S ribosomal protein L6	K02933	RP-L6, MRPL6, rplF	large subunit ribosomal protein L6	ko03010 Ribosome	RUG10048	Ruminococcaceae bacterium
cpro:CPRO_14940	RUG10048_prot_627	cpro:CPRO_14940 artP; arginine-binding extracellular protein ArtP precursor	K02030	ABC.PA.S	polar amino acid transport system substrate-binding protein	Null	RUG10048	Ruminococcaceae bacterium
rho:RHOM_13765	RUG10048_prot_746	rho:RHOM_13765 archaeal ATPase family protein	K07133	K07133	uncharacterized protein	Null	RUG10048	Ruminococcaceae bacterium
ral:Rumal_0613	RUG10048_prot_9	ral:Rumal_0613 extracellular solute-binding protein family 3	K02030	ABC.PA.S	polar amino acid transport system substrate-binding protein	Null	RUG10048	Ruminococcaceae bacterium
pru:PRU_1460	RUG10049_prot_1032	pru:PRU_1460 trpA; tryptophan synthase, alpha subunit	K01695	trpA	tryptophan synthase alpha chain [EC:4.2.1.20]	ko00260 Glycine, serine and threonine metabolism*ko00400 Phenylalanine, tyrosine and tryptophan biosynthesis*ko01100 Metabolic pathways*ko01110 Biosynthesis of secondary metabolites*ko01230 Biosynthesis of amino acids	RUG10049	uncultured Prevotellaceae bacterium
pru:PRU_1636	RUG10049_prot_2028	pru:PRU_1636 amino acid ABC transporter, ATP-binding protein/permease protein, His/Glu/Gln/Arg/opine family	K02030	ABC.PA.S	polar amino acid transport system substrate-binding protein	Null	RUG10049	uncultured Prevotellaceae bacterium
pgi:PG_1860	RUG10049_prot_2095	pgi:PG_1860 conserved hypothetical protein	K07133	K07133	uncharacterized protein	Null	RUG10049	uncultured Prevotellaceae bacterium
fsu:Fisuc_1067	RUG10049_prot_2099	fsu:Fisuc_1067 conserved hypothetical ATPase	K07133	K07133	uncharacterized protein	Null	RUG10049	uncultured Prevotellaceae bacterium
pru:PRU_1716	RUG10049_prot_268	pru:PRU_1716 putative proton-translocating NADH-quinone oxidoreductase, J subunit	K00339	nuoJ	NADH-quinone oxidoreductase subunit J [EC:7.1.1.2]	ko00190 Oxidative phosphorylation*ko01100 Metabolic pathways	RUG10049	uncultured Prevotellaceae bacterium
pru:PRU_1234	RUG10049_prot_65	pru:PRU_1234 conserved hypothetical protein	K07133	K07133	uncharacterized protein	Null	RUG10049	uncultured Prevotellaceae bacterium
mbf:BHV42_04340	RUG10050_prot_1452	mbf:BHV42_04340 hypothetical protein	K03763	polC	DNA polymerase III subunit alpha, Gram-positive type [EC:2.7.7.7]	ko03030 DNA replication*ko03430 Mismatch repair*ko03440 Homologous recombination	RUG10050	uncultured bacterium
mbf:BHV42_04340	RUG10050_prot_1875	mbf:BHV42_04340 hypothetical protein	K03763	polC	DNA polymerase III subunit alpha, Gram-positive type [EC:2.7.7.7]	ko03030 DNA replication*ko03430 Mismatch repair*ko03440 Homologous recombination	RUG10050	uncultured bacterium
mbf:BHV42_04340	RUG10050_prot_1876	mbf:BHV42_04340 hypothetical protein	K03763	polC	DNA polymerase III subunit alpha, Gram-positive type [EC:2.7.7.7]	ko03030 DNA replication*ko03430 Mismatch repair*ko03440 Homologous recombination	RUG10050	uncultured bacterium
mbf:BHV42_03870	RUG10050_prot_626	mbf:BHV42_03870 50S ribosomal protein L6	K02933	RP-L6, MRPL6, rplF	large subunit ribosomal protein L6	ko03010 Ribosome	RUG10050	uncultured bacterium
gpa:GPA_09460	RUG10051_prot_1122	gpa:GPA_09460 Predicted ATPase (AAA+ superfamily)	K07133	K07133	uncharacterized protein	Null	RUG10051	uncultured Bacteroidetes bacterium
bvs:BARVI_10500	RUG10051_prot_1138	bvs:BARVI_10500 ATPase AAA	K07133	K07133	uncharacterized protein	Null	RUG10051	uncultured Bacteroidetes bacterium
gva:HMPREF0424_1213	RUG10051_prot_1197	gva:HMPREF0424_1213 hypothetical protein	K07133	K07133	uncharacterized protein	Null	RUG10051	uncultured Bacteroidetes bacterium
osp:Odosp_2238	RUG10051_prot_1242	osp:Odosp_2238 putative ATPase	K07133	K07133	uncharacterized protein	Null	RUG10051	uncultured Bacteroidetes bacterium
rbc:BN938_1799	RUG10051_prot_156	rbc:BN938_1799 ATPase	K07133	K07133	uncharacterized protein	Null	RUG10051	uncultured Bacteroidetes bacterium
pdi:BDI_3447	RUG10051_prot_1784	pdi:BDI_3447 conserved hypothetical protein	K07133	K07133	uncharacterized protein	Null	RUG10051	uncultured Bacteroidetes bacterium
hap:HAPS_0373	RUG10051_prot_1887	hap:HAPS_0373 ATPase, predicted ATPase (AAA+ superfamily)	K07133	K07133	uncharacterized protein	Null	RUG10051	uncultured Bacteroidetes bacterium
ndo:DDD_2030	RUG10051_prot_2060	ndo:DDD_2030 dppC; oligopeptide transport permeasee	K02034	ABC.PE.P1	peptide/nickel transport system permease protein	ko02024 Quorum sensing	RUG10051	uncultured Bacteroidetes bacterium
max:MMALV_06990	RUG10051_prot_2061	max:MMALV_06990 putative ATPase (AAA+ superfamily)	K07133	K07133	uncharacterized protein	Null	RUG10051	uncultured Bacteroidetes bacterium
rbc:BN938_1799	RUG10051_prot_2128	rbc:BN938_1799 ATPase	K07133	K07133	uncharacterized protein	Null	RUG10051	uncultured Bacteroidetes bacterium
psac:PSM36_0434	RUG10051_prot_2267	psac:PSM36_0434 putative ATPase	K07133	K07133	uncharacterized protein	Null	RUG10051	uncultured Bacteroidetes bacterium
phe:Phep_0403	RUG10051_prot_2303	phe:Phep_0403 binding-protein-dependent transport systems inner membrane component	K02034	ABC.PE.P1	peptide/nickel transport system permease protein	ko02024 Quorum sensing	RUG10051	uncultured Bacteroidetes bacterium
dfe:Dfer_3078	RUG10051_prot_2351	dfe:Dfer_3078 conserved hypothetical protein	K07133	K07133	uncharacterized protein	Null	RUG10051	uncultured Bacteroidetes bacterium
coo:CCU_03430	RUG10051_prot_2378	coo:CCU_03430 Predicted ATPase (AAA+ superfamily)	K07133	K07133	uncharacterized protein	Null	RUG10051	uncultured Bacteroidetes bacterium
pru:PRU_0213	RUG10051_prot_2491	pru:PRU_0213 conserved hypothetical protein	K07133	K07133	uncharacterized protein	Null	RUG10051	uncultured Bacteroidetes bacterium
caby:Cabys_1019	RUG10051_prot_517	caby:Cabys_1019 hypothetical protein	K07133	K07133	uncharacterized protein	Null	RUG10051	uncultured Bacteroidetes bacterium
rbc:BN938_1778	RUG10051_prot_530	rbc:BN938_1778 ATPase component BioM of energizing module of biotin ECF transporter	K07133	K07133	uncharacterized protein	Null	RUG10051	uncultured Bacteroidetes bacterium
pmuc:ING2E5A_2358	RUG10051_prot_552	pmuc:ING2E5A_2358 rplF; 50S ribosomal protein L6 {ECO:0000255|HAMAP-Rule:MF_01365}	K02933	RP-L6, MRPL6, rplF	large subunit ribosomal protein L6	ko03010 Ribosome	RUG10051	uncultured Bacteroidetes bacterium
pru:PRU_0323	RUG10051_prot_762	pru:PRU_0323 conserved hypothetical protein	K07133	K07133	uncharacterized protein	Null	RUG10051	uncultured Bacteroidetes bacterium
cth:Cthe_0996	RUG10052_prot_1238	cth:Cthe_0996 DNA polymerase III, alpha subunit	K03763	polC	DNA polymerase III subunit alpha, Gram-positive type [EC:2.7.7.7]	ko03030 DNA replication*ko03430 Mismatch repair*ko03440 Homologous recombination	RUG10052	uncultured Clostridiales bacterium
cpy:Cphy_0814	RUG10052_prot_1603	cpy:Cphy_0814 binding-protein-dependent transport systems inner membrane component	K02034	ABC.PE.P1	peptide/nickel transport system permease protein	ko02024 Quorum sensing	RUG10052	uncultured Clostridiales bacterium
cpro:CPRO_14940	RUG10052_prot_1618	cpro:CPRO_14940 artP; arginine-binding extracellular protein ArtP precursor	K02030	ABC.PA.S	polar amino acid transport system substrate-binding protein	Null	RUG10052	uncultured Clostridiales bacterium
afl:Aflv_1700	RUG10052_prot_2000	afl:Aflv_1700 polC; DNA polymerase III, alpha subunit (gram-positive type)	K03763	polC	DNA polymerase III subunit alpha, Gram-positive type [EC:2.7.7.7]	ko03030 DNA replication*ko03430 Mismatch repair*ko03440 Homologous recombination	RUG10052	uncultured Clostridiales bacterium
rob:CK5_00440	RUG10052_prot_2539	rob:CK5_00440 ABC-type dipeptide/oligopeptide/nickel transport systems, permease components	K02034	ABC.PE.P1	peptide/nickel transport system permease protein	ko02024 Quorum sensing	RUG10052	uncultured Clostridiales bacterium
esu:EUS_24500	RUG10052_prot_2601	esu:EUS_24500 Predicted ATPase (AAA+ superfamily)	K07133	K07133	uncharacterized protein	Null	RUG10052	uncultured Clostridiales bacterium
mdv:C5Q96_05755	RUG10052_prot_2743	mdv:C5Q96_05755 ABC transporter	K02071	metN	D-methionine transport system ATP-binding protein	ko02010 ABC transporters	RUG10052	uncultured Clostridiales bacterium
bprs:CK3_16420	RUG10052_prot_2915	bprs:CK3_16420 ABC-type amino acid transport/signal transduction systems, periplasmic component/domain	K02030	ABC.PA.S	polar amino acid transport system substrate-binding protein	Null	RUG10052	uncultured Clostridiales bacterium
bpb:bpr_I0008	RUG10052_prot_442	bpb:bpr_I0008 trpA; tryptophan synthase alpha subunit TrpA	K01695	trpA	tryptophan synthase alpha chain [EC:4.2.1.20]	ko00260 Glycine, serine and threonine metabolism*ko00400 Phenylalanine, tyrosine and tryptophan biosynthesis*ko01100 Metabolic pathways*ko01110 Biosynthesis of secondary metabolites*ko01230 Biosynthesis of amino acids	RUG10052	uncultured Clostridiales bacterium
far:ABE41_000695	RUG10052_prot_573	far:ABE41_000695 50S ribosomal protein L6	K02933	RP-L6, MRPL6, rplF	large subunit ribosomal protein L6	ko03010 Ribosome	RUG10052	uncultured Clostridiales bacterium
ead:OV14_b1511	RUG10052_prot_598	ead:OV14_b1511 putative permease component of ABC transporter	K02034	ABC.PE.P1	peptide/nickel transport system permease protein	ko02024 Quorum sensing	RUG10052	uncultured Clostridiales bacterium
ral:Rumal_3409	RUG10053_prot_1044	ral:Rumal_3409 putative AAA+ superfamily ATPase	K07133	K07133	uncharacterized protein	Null	RUG10053	uncultured Ruminococcus sp.
eel:EUBELI_01397	RUG10053_prot_1108	eel:EUBELI_01397 polar amino acid transport system substrate-binding protein	K02030	ABC.PA.S	polar amino acid transport system substrate-binding protein	Null	RUG10053	uncultured Ruminococcus sp.
esu:EUS_24500	RUG10053_prot_1464	esu:EUS_24500 Predicted ATPase (AAA+ superfamily)	K07133	K07133	uncharacterized protein	Null	RUG10053	uncultured Ruminococcus sp.
esu:EUS_24500	RUG10053_prot_1546	esu:EUS_24500 Predicted ATPase (AAA+ superfamily)	K07133	K07133	uncharacterized protein	Null	RUG10053	uncultured Ruminococcus sp.
fpr:FP2_12680	RUG10053_prot_1703	fpr:FP2_12680 Predicted ATPase (AAA+ superfamily)	K07133	K07133	uncharacterized protein	Null	RUG10053	uncultured Ruminococcus sp.
bacc:BRDCF_p271	RUG10053_prot_1913	bacc:BRDCF_p271 ATPase	K07133	K07133	uncharacterized protein	Null	RUG10053	uncultured Ruminococcus sp.
afn:Acfer_2042	RUG10053_prot_2607	afn:Acfer_2042 putative ATP/GTP-binding protein	K07133	K07133	uncharacterized protein	Null	RUG10053	uncultured Ruminococcus sp.
esu:EUS_24500	RUG10053_prot_2649	esu:EUS_24500 Predicted ATPase (AAA+ superfamily)	K07133	K07133	uncharacterized protein	Null	RUG10053	uncultured Ruminococcus sp.
bvs:BARVI_10500	RUG10053_prot_2650	bvs:BARVI_10500 ATPase AAA	K07133	K07133	uncharacterized protein	Null	RUG10053	uncultured Ruminococcus sp.
ere:EUBREC_1489	RUG10053_prot_271	ere:EUBREC_1489 amino acid ABC transporter, permease protein	K02030	ABC.PA.S	polar amino acid transport system substrate-binding protein	Null	RUG10053	uncultured Ruminococcus sp.
rbp:B6259_05375	RUG10053_prot_2711	rbp:B6259_05375 PolC-type DNA polymerase III	K03763	polC	DNA polymerase III subunit alpha, Gram-positive type [EC:2.7.7.7]	ko03030 DNA replication*ko03430 Mismatch repair*ko03440 Homologous recombination	RUG10053	uncultured Ruminococcus sp.
hsc:HVS_04625	RUG10053_prot_272	hsc:HVS_04625 hypothetical protein	K07133	K07133	uncharacterized protein	Null	RUG10053	uncultured Ruminococcus sp.
ere:EUBREC_2975	RUG10053_prot_2975	ere:EUBREC_2975 tryptophan synthase, alpha subunit	K01695	trpA	tryptophan synthase alpha chain [EC:4.2.1.20]	ko00260 Glycine, serine and threonine metabolism*ko00400 Phenylalanine, tyrosine and tryptophan biosynthesis*ko01100 Metabolic pathways*ko01110 Biosynthesis of secondary metabolites*ko01230 Biosynthesis of amino acids	RUG10053	uncultured Ruminococcus sp.
rbp:B6259_05375	RUG10053_prot_494	rbp:B6259_05375 PolC-type DNA polymerase III	K03763	polC	DNA polymerase III subunit alpha, Gram-positive type [EC:2.7.7.7]	ko03030 DNA replication*ko03430 Mismatch repair*ko03440 Homologous recombination	RUG10053	uncultured Ruminococcus sp.
ral:Rumal_3409	RUG10053_prot_554	ral:Rumal_3409 putative AAA+ superfamily ATPase	K07133	K07133	uncharacterized protein	Null	RUG10053	uncultured Ruminococcus sp.
hsc:HVS_04625	RUG10053_prot_594	hsc:HVS_04625 hypothetical protein	K07133	K07133	uncharacterized protein	Null	RUG10053	uncultured Ruminococcus sp.
afn:Acfer_2042	RUG10053_prot_689	afn:Acfer_2042 putative ATP/GTP-binding protein	K07133	K07133	uncharacterized protein	Null	RUG10053	uncultured Ruminococcus sp.
osp:Odosp_1707	RUG10054_prot_1066	osp:Odosp_1707 putative ATPase	K07133	K07133	uncharacterized protein	Null	RUG10054	uncultured Bacteroidetes bacterium
psac:PSM36_2967	RUG10054_prot_1216	psac:PSM36_2967 putative ATPase, AAA+ superfamily	K07133	K07133	uncharacterized protein	Null	RUG10054	uncultured Bacteroidetes bacterium
ndo:DDD_2030	RUG10054_prot_1585	ndo:DDD_2030 dppC; oligopeptide transport permeasee	K02034	ABC.PE.P1	peptide/nickel transport system permease protein	ko02024 Quorum sensing	RUG10054	uncultured Bacteroidetes bacterium
pru:PRU_0213	RUG10054_prot_1619	pru:PRU_0213 conserved hypothetical protein	K07133	K07133	uncharacterized protein	Null	RUG10054	uncultured Bacteroidetes bacterium
bvs:BARVI_10500	RUG10054_prot_1819	bvs:BARVI_10500 ATPase AAA	K07133	K07133	uncharacterized protein	Null	RUG10054	uncultured Bacteroidetes bacterium
max:MMALV_06990	RUG10054_prot_1821	max:MMALV_06990 putative ATPase (AAA+ superfamily)	K07133	K07133	uncharacterized protein	Null	RUG10054	uncultured Bacteroidetes bacterium
tfo:BFO_2194	RUG10054_prot_192	tfo:BFO_2194 hypothetical protein	K07133	K07133	uncharacterized protein	Null	RUG10054	uncultured Bacteroidetes bacterium
bbau:AEM51_03145	RUG10054_prot_2220	bbau:AEM51_03145 50S ribosomal protein L6	K02933	RP-L6, MRPL6, rplF	large subunit ribosomal protein L6	ko03010 Ribosome	RUG10054	uncultured Bacteroidetes bacterium
asx:CDL62_18375	RUG10054_prot_2423	asx:CDL62_18375 AAA family ATPase	K07133	K07133	uncharacterized protein	Null	RUG10054	uncultured Bacteroidetes bacterium
dfe:Dfer_3078	RUG10054_prot_2424	dfe:Dfer_3078 conserved hypothetical protein	K07133	K07133	uncharacterized protein	Null	RUG10054	uncultured Bacteroidetes bacterium
rsi:Runsl_2172	RUG10054_prot_690	rsi:Runsl_2172 AAA ATPase	K07133	K07133	uncharacterized protein	Null	RUG10054	uncultured Bacteroidetes bacterium
rbc:BN938_1799	RUG10054_prot_767	rbc:BN938_1799 ATPase	K07133	K07133	uncharacterized protein	Null	RUG10054	uncultured Bacteroidetes bacterium
dfe:Dfer_3078	RUG10054_prot_816	dfe:Dfer_3078 conserved hypothetical protein	K07133	K07133	uncharacterized protein	Null	RUG10054	uncultured Bacteroidetes bacterium
pru:PRU_2100	RUG10055_prot_1176	pru:PRU_2100 rplF; ribosomal protein L6	K02933	RP-L6, MRPL6, rplF	large subunit ribosomal protein L6	ko03010 Ribosome	RUG10055	uncultured Prevotellaceae bacterium
pru:PRU_1281	RUG10055_prot_1339	pru:PRU_1281 inositol-3-phosphate synthase	K01858	INO1, ISYNA1	myo-inositol-1-phosphate synthase [EC:5.5.1.4]	ko00521 Streptomycin biosynthesis*ko00562 Inositol phosphate metabolism*ko01100 Metabolic pathways*ko01110 Biosynthesis of secondary metabolites	RUG10055	uncultured Prevotellaceae bacterium
pru:PRU_1234	RUG10055_prot_1423	pru:PRU_1234 conserved hypothetical protein	K07133	K07133	uncharacterized protein	Null	RUG10055	uncultured Prevotellaceae bacterium
pru:PRU_1460	RUG10055_prot_1548	pru:PRU_1460 trpA; tryptophan synthase, alpha subunit	K01695	trpA	tryptophan synthase alpha chain [EC:4.2.1.20]	ko00260 Glycine, serine and threonine metabolism*ko00400 Phenylalanine, tyrosine and tryptophan biosynthesis*ko01100 Metabolic pathways*ko01110 Biosynthesis of secondary metabolites*ko01230 Biosynthesis of amino acids	RUG10055	uncultured Prevotellaceae bacterium
fln:FLA_0201	RUG10055_prot_1807	fln:FLA_0201 ATPase, AAA+ superfamily	K07133	K07133	uncharacterized protein	Null	RUG10055	uncultured Prevotellaceae bacterium
bacc:BRDCF_p271	RUG10055_prot_1865	bacc:BRDCF_p271 ATPase	K07133	K07133	uncharacterized protein	Null	RUG10055	uncultured Prevotellaceae bacterium
tfo:BFO_3264	RUG10055_prot_1895	tfo:BFO_3264 hypothetical protein	K07133	K07133	uncharacterized protein	Null	RUG10055	uncultured Prevotellaceae bacterium
pru:PRU_1716	RUG10055_prot_600	pru:PRU_1716 putative proton-translocating NADH-quinone oxidoreductase, J subunit	K00339	nuoJ	NADH-quinone oxidoreductase subunit J [EC:7.1.1.2]	ko00190 Oxidative phosphorylation*ko01100 Metabolic pathways	RUG10055	uncultured Prevotellaceae bacterium
osp:Odosp_1003	RUG10055_prot_674	osp:Odosp_1003 hypothetical protein	K07133	K07133	uncharacterized protein	Null	RUG10055	uncultured Prevotellaceae bacterium
bacc:BRDCF_p127	RUG10055_prot_899	bacc:BRDCF_p127 hypothetical protein	K07133	K07133	uncharacterized protein	Null	RUG10055	uncultured Prevotellaceae bacterium
mdv:C5Q96_03300	RUG10056_prot_203	mdv:C5Q96_03300 PolC-type DNA polymerase III	K03763	polC	DNA polymerase III subunit alpha, Gram-positive type [EC:2.7.7.7]	ko03030 DNA replication*ko03430 Mismatch repair*ko03440 Homologous recombination	RUG10056	uncultured Clostridiales bacterium
pth:PTH_2331	RUG10056_prot_36	pth:PTH_2331 HisJ; ABC-type amino acid transport/signal transduction system	K02030	ABC.PA.S	polar amino acid transport system substrate-binding protein	Null	RUG10056	uncultured Clostridiales bacterium
css:Cst_c00450	RUG10056_prot_400	css:Cst_c00450 metN; D-methionine ABC transporter ATP-binding protein MetN	K02071	metN	D-methionine transport system ATP-binding protein	ko02010 ABC transporters	RUG10056	uncultured Clostridiales bacterium
euu:ADJ67_00235	RUG10056_prot_663	euu:ADJ67_00235 glutamine ABC transporter permease	K02030	ABC.PA.S	polar amino acid transport system substrate-binding protein	Null	RUG10056	uncultured Clostridiales bacterium
rob:CK5_21450	RUG10056_prot_831	rob:CK5_21450 amino acid ABC transporter substrate-binding protein, PAAT family (TC 3.A.1.3.-)	K02030	ABC.PA.S	polar amino acid transport system substrate-binding protein	Null	RUG10056	uncultured Clostridiales bacterium
psac:PSM36_2967	RUG10057_prot_2378	psac:PSM36_2967 putative ATPase, AAA+ superfamily	K07133	K07133	uncharacterized protein	Null	RUG10057	uncultured Bacteroidia bacterium
dfe:Dfer_3078	RUG10057_prot_362	dfe:Dfer_3078 conserved hypothetical protein	K07133	K07133	uncharacterized protein	Null	RUG10057	uncultured Bacteroidia bacterium
tfo:BFO_1890	RUG10057_prot_460	tfo:BFO_1890 hypothetical protein	K07133	K07133	uncharacterized protein	Null	RUG10057	uncultured Bacteroidia bacterium
bths:CNY62_03115	RUG10058_prot_1374	bths:CNY62_03115 glutamine ABC transporter substrate-binding protein GlnH	K02030	ABC.PA.S	polar amino acid transport system substrate-binding protein	Null	RUG10058	uncultured Lachnospiraceae bacterium
cpro:CPRO_25330	RUG10058_prot_1375	cpro:CPRO_25330 glnH_2; glutamine-binding periplasmic protein precursor	K02030	ABC.PA.S	polar amino acid transport system substrate-binding protein	Null	RUG10058	uncultured Lachnospiraceae bacterium
rho:RHOM_12810	RUG10058_prot_1766	rho:RHOM_12810 phosphonate-transporting ATPase	K02071	metN	D-methionine transport system ATP-binding protein	ko02010 ABC transporters	RUG10058	uncultured Lachnospiraceae bacterium
rob:CK5_20730	RUG10058_prot_308	rob:CK5_20730 LSU ribosomal protein L6P	K02933	RP-L6, MRPL6, rplF	large subunit ribosomal protein L6	ko03010 Ribosome	RUG10058	uncultured Lachnospiraceae bacterium
sij:SCIP_1172	RUG10058_prot_325	sij:SCIP_1172 tryptophan synthase alpha subunit	K01695	trpA	tryptophan synthase alpha chain [EC:4.2.1.20]	ko00260 Glycine, serine and threonine metabolism*ko00400 Phenylalanine, tyrosine and tryptophan biosynthesis*ko01100 Metabolic pathways*ko01110 Biosynthesis of secondary metabolites*ko01230 Biosynthesis of amino acids	RUG10058	uncultured Lachnospiraceae bacterium
rob:CK5_21450	RUG10058_prot_447	rob:CK5_21450 amino acid ABC transporter substrate-binding protein, PAAT family (TC 3.A.1.3.-)	K02030	ABC.PA.S	polar amino acid transport system substrate-binding protein	Null	RUG10058	uncultured Lachnospiraceae bacterium
eel:EUBELI_01397	RUG10058_prot_448	eel:EUBELI_01397 polar amino acid transport system substrate-binding protein	K02030	ABC.PA.S	polar amino acid transport system substrate-binding protein	Null	RUG10058	uncultured Lachnospiraceae bacterium
rho:RHOM_07200	RUG10058_prot_528	rho:RHOM_07200 DNA polymerase III, alpha subunit	K03763	polC	DNA polymerase III subunit alpha, Gram-positive type [EC:2.7.7.7]	ko03030 DNA replication*ko03430 Mismatch repair*ko03440 Homologous recombination	RUG10058	uncultured Lachnospiraceae bacterium
clo:HMPREF0868_0519	RUG10058_prot_79	clo:HMPREF0868_0519 hypothetical protein	K07133	K07133	uncharacterized protein	Null	RUG10058	uncultured Lachnospiraceae bacterium
cpy:Cphy_1230	RUG10059_prot_1051	cpy:Cphy_1230 ABC transporter related	K02071	metN	D-methionine transport system ATP-binding protein	ko02010 ABC transporters	RUG10059	uncultured Lachnospiraceae bacterium
rbp:B6259_02320	RUG10059_prot_1116	rbp:B6259_02320 ABC transporter substrate-binding protein	K02030	ABC.PA.S	polar amino acid transport system substrate-binding protein	Null	RUG10059	uncultured Lachnospiraceae bacterium
sbr:SY1_01600	RUG10059_prot_1390	sbr:SY1_01600 Predicted ATPase (AAA+ superfamily)	K07133	K07133	uncharacterized protein	Null	RUG10059	uncultured Lachnospiraceae bacterium
cpy:Cphy_0814	RUG10059_prot_1401	cpy:Cphy_0814 binding-protein-dependent transport systems inner membrane component	K02034	ABC.PE.P1	peptide/nickel transport system permease protein	ko02024 Quorum sensing	RUG10059	uncultured Lachnospiraceae bacterium
ral:Rumal_0725	RUG10059_prot_1728	ral:Rumal_0725 ATPase	K07133	K07133	uncharacterized protein	Null	RUG10059	uncultured Lachnospiraceae bacterium
cpor:BED41_09125	RUG10059_prot_1832	cpor:BED41_09125 tryptophan synthase subunit alpha	K01695	trpA	tryptophan synthase alpha chain [EC:4.2.1.20]	ko00260 Glycine, serine and threonine metabolism*ko00400 Phenylalanine, tyrosine and tryptophan biosynthesis*ko01100 Metabolic pathways*ko01110 Biosynthesis of secondary metabolites*ko01230 Biosynthesis of amino acids	RUG10059	uncultured Lachnospiraceae bacterium
fsu:Fisuc_2040	RUG10059_prot_1894	fsu:Fisuc_2040 ATPase (AAA+ superfamily)-like protein	K07133	K07133	uncharacterized protein	Null	RUG10059	uncultured Lachnospiraceae bacterium
rho:RHOM_14535	RUG10059_prot_594	rho:RHOM_14535 rplF; 50S ribosomal protein L6	K02933	RP-L6, MRPL6, rplF	large subunit ribosomal protein L6	ko03010 Ribosome	RUG10059	uncultured Lachnospiraceae bacterium
afn:Acfer_2042	RUG10059_prot_626	afn:Acfer_2042 putative ATP/GTP-binding protein	K07133	K07133	uncharacterized protein	Null	RUG10059	uncultured Lachnospiraceae bacterium
ere:EUBREC_1764	RUG10059_prot_67	ere:EUBREC_1764 DNA polymerase III, alpha subunit	K03763	polC	DNA polymerase III subunit alpha, Gram-positive type [EC:2.7.7.7]	ko03030 DNA replication*ko03430 Mismatch repair*ko03440 Homologous recombination	RUG10059	uncultured Lachnospiraceae bacterium
ral:Rumal_2122	RUG10060_prot_2124	ral:Rumal_2122 DNA polymerase III, alpha subunit	K03763	polC	DNA polymerase III subunit alpha, Gram-positive type [EC:2.7.7.7]	ko03030 DNA replication*ko03430 Mismatch repair*ko03440 Homologous recombination	RUG10060	Ruminococcus flavefaciens
coo:CCU_10570	RUG10061_prot_1211	coo:CCU_10570 amino acid ABC transporter substrate-binding protein, PAAT family (TC 3.A.1.3.-)	K02030	ABC.PA.S	polar amino acid transport system substrate-binding protein	Null	RUG10061	uncultured Lachnospiraceae bacterium
rho:RHOM_14535	RUG10061_prot_217	rho:RHOM_14535 rplF; 50S ribosomal protein L6	K02933	RP-L6, MRPL6, rplF	large subunit ribosomal protein L6	ko03010 Ribosome	RUG10061	uncultured Lachnospiraceae bacterium
dori:FH5T_07685	RUG10061_prot_443	dori:FH5T_07685 ATPase	K07133	K07133	uncharacterized protein	Null	RUG10061	uncultured Lachnospiraceae bacterium
dor:Desor_3963	RUG10061_prot_459	dor:Desor_3963 ABC-type dipeptide/oligopeptide/nickel transport system, permease component	K02034	ABC.PE.P1	peptide/nickel transport system permease protein	ko02024 Quorum sensing	RUG10061	uncultured Lachnospiraceae bacterium
bpb:bpr_I0960	RUG10061_prot_47	bpb:bpr_I0960 polC1; DNA polymerase III C PolC1	K03763	polC	DNA polymerase III subunit alpha, Gram-positive type [EC:2.7.7.7]	ko03030 DNA replication*ko03430 Mismatch repair*ko03440 Homologous recombination	RUG10061	uncultured Lachnospiraceae bacterium
cpy:Cphy_0433	RUG10061_prot_767	cpy:Cphy_0433 binding-protein-dependent transport systems inner membrane component	K02034	ABC.PE.P1	peptide/nickel transport system permease protein	ko02024 Quorum sensing	RUG10061	uncultured Lachnospiraceae bacterium
rho:RHOM_12810	RUG10061_prot_957	rho:RHOM_12810 phosphonate-transporting ATPase	K02071	metN	D-methionine transport system ATP-binding protein	ko02010 ABC transporters	RUG10061	uncultured Lachnospiraceae bacterium
bpb:bpr_III225	RUG10061_prot_998	bpb:bpr_III225 amino acid ABC transporter substrate-binding protein	K02030	ABC.PA.S	polar amino acid transport system substrate-binding protein	Null	RUG10061	uncultured Lachnospiraceae bacterium
sbu:SpiBuddy_0222	RUG10062_prot_1240	sbu:SpiBuddy_0222 putative AAA+ superfamily ATPase	K07133	K07133	uncharacterized protein	Null	RUG10062	Fibrobacter succinogenes
osp:Odosp_1707	RUG10062_prot_1298	osp:Odosp_1707 putative ATPase	K07133	K07133	uncharacterized protein	Null	RUG10062	Fibrobacter succinogenes
euc:EC1_20520	RUG10062_prot_1445	euc:EC1_20520 Predicted ATPase (AAA+ superfamily)	K07133	K07133	uncharacterized protein	Null	RUG10062	Fibrobacter succinogenes
pary:A4V02_01060	RUG10062_prot_1447	pary:A4V02_01060 AAA family ATPase	K07133	K07133	uncharacterized protein	Null	RUG10062	Fibrobacter succinogenes
asl:Aeqsu_2911	RUG10062_prot_1571	asl:Aeqsu_2911 putative ATPase (AAA+ superfamily)	K07133	K07133	uncharacterized protein	Null	RUG10062	Fibrobacter succinogenes
fsu:Fisuc_2772	RUG10062_prot_1635	fsu:Fisuc_2772 polar amino acid ABC transporter, inner membrane subunit	K02030	ABC.PA.S	polar amino acid transport system substrate-binding protein	Null	RUG10062	Fibrobacter succinogenes
vbc:C5Q97_03120	RUG10062_prot_1969	vbc:C5Q97_03120 AAA family ATPase	K07133	K07133	uncharacterized protein	Null	RUG10062	Fibrobacter succinogenes
fsu:Fisuc_2340	RUG10062_prot_2026	fsu:Fisuc_2340 NADH-ubiquinone/plastoquinone oxidoreductase chain 6	K00339	nuoJ	NADH-quinone oxidoreductase subunit J [EC:7.1.1.2]	ko00190 Oxidative phosphorylation*ko01100 Metabolic pathways	RUG10062	Fibrobacter succinogenes
fsu:Fisuc_0180	RUG10062_prot_2072	fsu:Fisuc_0180 tryptophan synthase, alpha subunit	K01695	trpA	tryptophan synthase alpha chain [EC:4.2.1.20]	ko00260 Glycine, serine and threonine metabolism*ko00400 Phenylalanine, tyrosine and tryptophan biosynthesis*ko01100 Metabolic pathways*ko01110 Biosynthesis of secondary metabolites*ko01230 Biosynthesis of amino acids	RUG10062	Fibrobacter succinogenes
psac:PSM36_2721	RUG10062_prot_2082	psac:PSM36_2721 putative ATPase	K07133	K07133	uncharacterized protein	Null	RUG10062	Fibrobacter succinogenes
fln:FLA_0201	RUG10062_prot_2233	fln:FLA_0201 ATPase, AAA+ superfamily	K07133	K07133	uncharacterized protein	Null	RUG10062	Fibrobacter succinogenes
fsu:Fisuc_2040	RUG10062_prot_2450	fsu:Fisuc_2040 ATPase (AAA+ superfamily)-like protein	K07133	K07133	uncharacterized protein	Null	RUG10062	Fibrobacter succinogenes
fsu:Fisuc_1407	RUG10062_prot_276	fsu:Fisuc_1407 ribosomal protein L6	K02933	RP-L6, MRPL6, rplF	large subunit ribosomal protein L6	ko03010 Ribosome	RUG10062	Fibrobacter succinogenes
fsu:Fisuc_2503	RUG10062_prot_303	fsu:Fisuc_2503 extracellular solute-binding protein family 3	K02030	ABC.PA.S	polar amino acid transport system substrate-binding protein	Null	RUG10062	Fibrobacter succinogenes
fsu:Fisuc_2503	RUG10062_prot_304	fsu:Fisuc_2503 extracellular solute-binding protein family 3	K02030	ABC.PA.S	polar amino acid transport system substrate-binding protein	Null	RUG10062	Fibrobacter succinogenes
fsu:Fisuc_2503	RUG10062_prot_309	fsu:Fisuc_2503 extracellular solute-binding protein family 3	K02030	ABC.PA.S	polar amino acid transport system substrate-binding protein	Null	RUG10062	Fibrobacter succinogenes
fsu:Fisuc_2134	RUG10062_prot_31	fsu:Fisuc_2134 NADH-ubiquinone/plastoquinone oxidoreductase chain 6	K00339	nuoJ	NADH-quinone oxidoreductase subunit J [EC:7.1.1.2]	ko00190 Oxidative phosphorylation*ko01100 Metabolic pathways	RUG10062	Fibrobacter succinogenes
fsu:Fisuc_1942	RUG10062_prot_467	fsu:Fisuc_1942 DNA polymerase III, epsilon subunit	K03763	polC	DNA polymerase III subunit alpha, Gram-positive type [EC:2.7.7.7]	ko03030 DNA replication*ko03430 Mismatch repair*ko03440 Homologous recombination	RUG10062	Fibrobacter succinogenes
fsu:Fisuc_1228	RUG10062_prot_643	fsu:Fisuc_1228 binding-protein-dependent transport systems inner membrane component	K02034	ABC.PE.P1	peptide/nickel transport system permease protein	ko02024 Quorum sensing	RUG10062	Fibrobacter succinogenes
cbu:CBU_0770	RUG10062_prot_663	cbu:CBU_0770 hypothetical ATPase	K07133	K07133	uncharacterized protein	Null	RUG10062	Fibrobacter succinogenes
coo:CCU_21420	RUG10062_prot_812	coo:CCU_21420 Predicted ATPase (AAA+ superfamily)	K07133	K07133	uncharacterized protein	Null	RUG10062	Fibrobacter succinogenes
fpla:A4U99_08860	RUG10063_prot_1149	fpla:A4U99_08860 polC; PolC-type DNA polymerase III	K03763	polC	DNA polymerase III subunit alpha, Gram-positive type [EC:2.7.7.7]	ko03030 DNA replication*ko03430 Mismatch repair*ko03440 Homologous recombination	RUG10063	Ruminococcaceae bacterium
fpla:A4U99_01880	RUG10063_prot_1693	fpla:A4U99_01880 50S ribosomal protein L6	K02933	RP-L6, MRPL6, rplF	large subunit ribosomal protein L6	ko03010 Ribosome	RUG10063	Ruminococcaceae bacterium
pbq:C3V37_00090	RUG10063_prot_1710	pbq:C3V37_00090 peptide ABC transporter permease	K02034	ABC.PE.P1	peptide/nickel transport system permease protein	ko02024 Quorum sensing	RUG10063	Ruminococcaceae bacterium
shi:Shel_06880	RUG10063_prot_465	shi:Shel_06880 amino acid-binding protein	K02030	ABC.PA.S	polar amino acid transport system substrate-binding protein	Null	RUG10063	Ruminococcaceae bacterium
ibu:IB211_00817c	RUG10063_prot_886	ibu:IB211_00817c Methionine ABC transporter ATP-binding protein	K02071	metN	D-methionine transport system ATP-binding protein	ko02010 ABC transporters	RUG10063	Ruminococcaceae bacterium
msi:Msm_0061	RUG10064_prot_1315	msi:Msm_0061 predicted ATPase (AAA+ superfamily)	K07133	K07133	uncharacterized protein	Null	RUG10064	uncultured Methanobrevibacter sp.
mst:Msp_0757	RUG10064_prot_135	mst:Msp_0757 predicted ATPase	K07133	K07133	uncharacterized protein	Null	RUG10064	uncultured Methanobrevibacter sp.
msi:Msm_0940	RUG10064_prot_1456	msi:Msm_0940 myo-inositol-1-phosphate synthase	K01858	INO1, ISYNA1	myo-inositol-1-phosphate synthase [EC:5.5.1.4]	ko00521 Streptomycin biosynthesis*ko00562 Inositol phosphate metabolism*ko01100 Metabolic pathways*ko01110 Biosynthesis of secondary metabolites	RUG10064	uncultured Methanobrevibacter sp.
mst:Msp_0960	RUG10064_prot_1504	mst:Msp_0960 predicted ABC-type polar amino acid transport system, periplasmic substrate-binding protein	K02030	ABC.PA.S	polar amino acid transport system substrate-binding protein	Null	RUG10064	uncultured Methanobrevibacter sp.
msi:Msm_1197	RUG10064_prot_1534	msi:Msm_1197 predicted ATPase, AAA+ superfamily	K07133	K07133	uncharacterized protein	Null	RUG10064	uncultured Methanobrevibacter sp.
msi:Msm_0745	RUG10064_prot_1718	msi:Msm_0745 ribosomal protein L6p, RplF	K02933	RP-L6, MRPL6, rplF	large subunit ribosomal protein L6	ko03010 Ribosome	RUG10064	uncultured Methanobrevibacter sp.
msi:Msm_0280	RUG10064_prot_405	msi:Msm_0280 predicted ATPase (AAA+ superfamily)	K07133	K07133	uncharacterized protein	Null	RUG10064	uncultured Methanobrevibacter sp.
msi:Msm_1197	RUG10064_prot_558	msi:Msm_1197 predicted ATPase, AAA+ superfamily	K07133	K07133	uncharacterized protein	Null	RUG10064	uncultured Methanobrevibacter sp.
msi:Msm_1141	RUG10064_prot_791	msi:Msm_1141 tryptophan synthase, alpha subunit, TrpA	K01695	trpA	tryptophan synthase alpha chain [EC:4.2.1.20]	ko00260 Glycine, serine and threonine metabolism*ko00400 Phenylalanine, tyrosine and tryptophan biosynthesis*ko01100 Metabolic pathways*ko01110 Biosynthesis of secondary metabolites*ko01230 Biosynthesis of amino acids	RUG10064	uncultured Methanobrevibacter sp.
msi:Msm_0302	RUG10064_prot_851	msi:Msm_0302 peptide/nickel ABC transporter, permease component, DppC	K02034	ABC.PE.P1	peptide/nickel transport system permease protein	ko02024 Quorum sensing	RUG10064	uncultured Methanobrevibacter sp.
mdv:C5Q96_05615	RUG10065_prot_1433	mdv:C5Q96_05615 amino acid ABC transporter substrate-binding protein	K02030	ABC.PA.S	polar amino acid transport system substrate-binding protein	Null	RUG10065	Eubacterium pyruvativorans
euu:ADJ67_00235	RUG10065_prot_1590	euu:ADJ67_00235 glutamine ABC transporter permease	K02030	ABC.PA.S	polar amino acid transport system substrate-binding protein	Null	RUG10065	Eubacterium pyruvativorans
mdv:C5Q96_06145	RUG10065_prot_219	mdv:C5Q96_06145 50S ribosomal protein L6	K02933	RP-L6, MRPL6, rplF	large subunit ribosomal protein L6	ko03010 Ribosome	RUG10065	Eubacterium pyruvativorans
ere:EUBREC_2975	RUG10065_prot_454	ere:EUBREC_2975 tryptophan synthase, alpha subunit	K01695	trpA	tryptophan synthase alpha chain [EC:4.2.1.20]	ko00260 Glycine, serine and threonine metabolism*ko00400 Phenylalanine, tyrosine and tryptophan biosynthesis*ko01100 Metabolic pathways*ko01110 Biosynthesis of secondary metabolites*ko01230 Biosynthesis of amino acids	RUG10065	Eubacterium pyruvativorans
mdv:C5Q96_03300	RUG10065_prot_457	mdv:C5Q96_03300 PolC-type DNA polymerase III	K03763	polC	DNA polymerase III subunit alpha, Gram-positive type [EC:2.7.7.7]	ko03030 DNA replication*ko03430 Mismatch repair*ko03440 Homologous recombination	RUG10065	Eubacterium pyruvativorans
shi:Shel_19590	RUG10065_prot_793	shi:Shel_19590 ABC-type metal ion transport system, ATPase component	K02071	metN	D-methionine transport system ATP-binding protein	ko02010 ABC transporters	RUG10065	Eubacterium pyruvativorans
esi:Exig_1842	RUG10065_prot_917	esi:Exig_1842 DNA polymerase III, alpha subunit	K03763	polC	DNA polymerase III subunit alpha, Gram-positive type [EC:2.7.7.7]	ko03030 DNA replication*ko03430 Mismatch repair*ko03440 Homologous recombination	RUG10065	Eubacterium pyruvativorans
pbq:C3V37_00090	RUG10066_prot_1298	pbq:C3V37_00090 peptide ABC transporter permease	K02034	ABC.PE.P1	peptide/nickel transport system permease protein	ko02024 Quorum sensing	RUG10066	Ruminococcaceae bacterium
fpla:A4U99_08860	RUG10066_prot_448	fpla:A4U99_08860 polC; PolC-type DNA polymerase III	K03763	polC	DNA polymerase III subunit alpha, Gram-positive type [EC:2.7.7.7]	ko03030 DNA replication*ko03430 Mismatch repair*ko03440 Homologous recombination	RUG10066	Ruminococcaceae bacterium
ova:OBV_09870	RUG10066_prot_780	ova:OBV_09870 rplF; 50S ribosomal protein L6	K02933	RP-L6, MRPL6, rplF	large subunit ribosomal protein L6	ko03010 Ribosome	RUG10066	Ruminococcaceae bacterium
max:MMALV_06990	RUG10066_prot_993	max:MMALV_06990 putative ATPase (AAA+ superfamily)	K07133	K07133	uncharacterized protein	Null	RUG10066	Ruminococcaceae bacterium
arb:A9P82_03165	RUG10067_prot_1314	arb:A9P82_03165 Myo-inositol-1-phosphate synthase	K01858	INO1, ISYNA1	myo-inositol-1-phosphate synthase [EC:5.5.1.4]	ko00521 Streptomycin biosynthesis*ko00562 Inositol phosphate metabolism*ko01100 Metabolic pathways*ko01110 Biosynthesis of secondary metabolites	RUG10067	uncultured Bacteroidetes bacterium
pdi:BDI_2529	RUG10067_prot_1494	pdi:BDI_2529 putative ATPase	K07133	K07133	uncharacterized protein	Null	RUG10067	uncultured Bacteroidetes bacterium
sbx:CA265_15405	RUG10067_prot_427	sbx:CA265_15405 ATPase	K07133	K07133	uncharacterized protein	Null	RUG10067	uncultured Bacteroidetes bacterium
psac:PSM36_2967	RUG10067_prot_47	psac:PSM36_2967 putative ATPase, AAA+ superfamily	K07133	K07133	uncharacterized protein	Null	RUG10067	uncultured Bacteroidetes bacterium
cat:CA2559_04845	RUG10067_prot_472	cat:CA2559_04845 oligopeptide ABC transporter permease	K02034	ABC.PE.P1	peptide/nickel transport system permease protein	ko02024 Quorum sensing	RUG10067	uncultured Bacteroidetes bacterium
evi:Echvi_0240	RUG10067_prot_930	evi:Echvi_0240 ribosomal protein L6, bacterial type	K02933	RP-L6, MRPL6, rplF	large subunit ribosomal protein L6	ko03010 Ribosome	RUG10067	uncultured Bacteroidetes bacterium
ere:EUBREC_2975	RUG10068_prot_2404	ere:EUBREC_2975 tryptophan synthase, alpha subunit	K01695	trpA	tryptophan synthase alpha chain [EC:4.2.1.20]	ko00260 Glycine, serine and threonine metabolism*ko00400 Phenylalanine, tyrosine and tryptophan biosynthesis*ko01100 Metabolic pathways*ko01110 Biosynthesis of secondary metabolites*ko01230 Biosynthesis of amino acids	RUG10068	Ruminococcus flavefaciens
ral:Rumal_0051	RUG10068_prot_517	ral:Rumal_0051 ribosomal protein L6	K02933	RP-L6, MRPL6, rplF	large subunit ribosomal protein L6	ko03010 Ribosome	RUG10068	Ruminococcus flavefaciens
bth:BT_1746	RUG10069_prot_1456	bth:BT_1746 hypothetical protein	K07133	K07133	uncharacterized protein	Null	RUG10069	uncultured Bacteroidales bacterium
pgi:PG_1860	RUG10069_prot_1619	pgi:PG_1860 conserved hypothetical protein	K07133	K07133	uncharacterized protein	Null	RUG10069	uncultured Bacteroidales bacterium
pru:PRU_1460	RUG10069_prot_1643	pru:PRU_1460 trpA; tryptophan synthase, alpha subunit	K01695	trpA	tryptophan synthase alpha chain [EC:4.2.1.20]	ko00260 Glycine, serine and threonine metabolism*ko00400 Phenylalanine, tyrosine and tryptophan biosynthesis*ko01100 Metabolic pathways*ko01110 Biosynthesis of secondary metabolites*ko01230 Biosynthesis of amino acids	RUG10069	uncultured Bacteroidales bacterium
bth:BT_2712	RUG10069_prot_651	bth:BT_2712 rplF; 50S ribosomal protein L6	K02933	RP-L6, MRPL6, rplF	large subunit ribosomal protein L6	ko03010 Ribosome	RUG10069	uncultured Bacteroidales bacterium
eel:EUBELI_00033	RUG10069_prot_832	eel:EUBELI_00033 Hypothetical protein	K07133	K07133	uncharacterized protein	Null	RUG10069	uncultured Bacteroidales bacterium
pru:PRU_1281	RUG10069_prot_969	pru:PRU_1281 inositol-3-phosphate synthase	K01858	INO1, ISYNA1	myo-inositol-1-phosphate synthase [EC:5.5.1.4]	ko00521 Streptomycin biosynthesis*ko00562 Inositol phosphate metabolism*ko01100 Metabolic pathways*ko01110 Biosynthesis of secondary metabolites	RUG10069	uncultured Bacteroidales bacterium
pary:A4V02_01225	RUG10070_prot_1379	pary:A4V02_01225 AAA family ATPase	K07133	K07133	uncharacterized protein	Null	RUG10070	uncultured Bacteroidales bacterium
pary:A4V02_02120	RUG10070_prot_1427	pary:A4V02_02120 inositol-3-phosphate synthase	K01858	INO1, ISYNA1	myo-inositol-1-phosphate synthase [EC:5.5.1.4]	ko00521 Streptomycin biosynthesis*ko00562 Inositol phosphate metabolism*ko01100 Metabolic pathways*ko01110 Biosynthesis of secondary metabolites	RUG10070	uncultured Bacteroidales bacterium
osp:Odosp_1003	RUG10070_prot_1533	osp:Odosp_1003 hypothetical protein	K07133	K07133	uncharacterized protein	Null	RUG10070	uncultured Bacteroidales bacterium
pru:PRU_0323	RUG10070_prot_1830	pru:PRU_0323 conserved hypothetical protein	K07133	K07133	uncharacterized protein	Null	RUG10070	uncultured Bacteroidales bacterium
osp:Odosp_1003	RUG10070_prot_2053	osp:Odosp_1003 hypothetical protein	K07133	K07133	uncharacterized protein	Null	RUG10070	uncultured Bacteroidales bacterium
bvs:BARVI_08345	RUG10070_prot_2259	bvs:BARVI_08345 50S ribosomal protein L6	K02933	RP-L6, MRPL6, rplF	large subunit ribosomal protein L6	ko03010 Ribosome	RUG10070	uncultured Bacteroidales bacterium
ere:EUBREC_0502	RUG10070_prot_2301	ere:EUBREC_0502 hypothetical protein	K07133	K07133	uncharacterized protein	Null	RUG10070	uncultured Bacteroidales bacterium
osp:Odosp_1516	RUG10070_prot_2334	osp:Odosp_1516 hypothetical protein	K07133	K07133	uncharacterized protein	Null	RUG10070	uncultured Bacteroidales bacterium
pary:A4V02_01225	RUG10070_prot_594	pary:A4V02_01225 AAA family ATPase	K07133	K07133	uncharacterized protein	Null	RUG10070	uncultured Bacteroidales bacterium
pary:A4V02_10860	RUG10070_prot_954	pary:A4V02_10860 NADH-quinone oxidoreductase subunit J	K00339	nuoJ	NADH-quinone oxidoreductase subunit J [EC:7.1.1.2]	ko00190 Oxidative phosphorylation*ko01100 Metabolic pathways	RUG10070	uncultured Bacteroidales bacterium
coo:CCU_28290	RUG10071_prot_1004	coo:CCU_28290 amino acid ABC transporter substrate-binding protein, PAAT family (TC 3.A.1.3.-)	K02030	ABC.PA.S	polar amino acid transport system substrate-binding protein	Null	RUG10071	uncultured Lachnospiraceae bacterium
bprm:CL3_14450	RUG10071_prot_1073	bprm:CL3_14450 LSU ribosomal protein L6P	K02933	RP-L6, MRPL6, rplF	large subunit ribosomal protein L6	ko03010 Ribosome	RUG10071	uncultured Lachnospiraceae bacterium
byl:A4V09_07630	RUG10071_prot_133	byl:A4V09_07630 DNA polymerase III subunit epsilon	K03763	polC	DNA polymerase III subunit alpha, Gram-positive type [EC:2.7.7.7]	ko03030 DNA replication*ko03430 Mismatch repair*ko03440 Homologous recombination	RUG10071	uncultured Lachnospiraceae bacterium
coo:CCU_10570	RUG10071_prot_1584	coo:CCU_10570 amino acid ABC transporter substrate-binding protein, PAAT family (TC 3.A.1.3.-)	K02030	ABC.PA.S	polar amino acid transport system substrate-binding protein	Null	RUG10071	uncultured Lachnospiraceae bacterium
awo:Awo_c20340	RUG10071_prot_1681	awo:Awo_c20340 trpA; tryptophan synthase alpha chain	K01695	trpA	tryptophan synthase alpha chain [EC:4.2.1.20]	ko00260 Glycine, serine and threonine metabolism*ko00400 Phenylalanine, tyrosine and tryptophan biosynthesis*ko01100 Metabolic pathways*ko01110 Biosynthesis of secondary metabolites*ko01230 Biosynthesis of amino acids	RUG10071	uncultured Lachnospiraceae bacterium
rho:RHOM_07200	RUG10071_prot_1870	rho:RHOM_07200 DNA polymerase III, alpha subunit	K03763	polC	DNA polymerase III subunit alpha, Gram-positive type [EC:2.7.7.7]	ko03030 DNA replication*ko03430 Mismatch repair*ko03440 Homologous recombination	RUG10071	uncultured Lachnospiraceae bacterium
rho:RHOM_07200	RUG10071_prot_1871	rho:RHOM_07200 DNA polymerase III, alpha subunit	K03763	polC	DNA polymerase III subunit alpha, Gram-positive type [EC:2.7.7.7]	ko03030 DNA replication*ko03430 Mismatch repair*ko03440 Homologous recombination	RUG10071	uncultured Lachnospiraceae bacterium
mdv:C5Q96_05755	RUG10071_prot_394	mdv:C5Q96_05755 ABC transporter	K02071	metN	D-methionine transport system ATP-binding protein	ko02010 ABC transporters	RUG10071	uncultured Lachnospiraceae bacterium
euc:EC1_20520	RUG10071_prot_399	euc:EC1_20520 Predicted ATPase (AAA+ superfamily)	K07133	K07133	uncharacterized protein	Null	RUG10071	uncultured Lachnospiraceae bacterium
max:MMALV_06990	RUG10071_prot_682	max:MMALV_06990 putative ATPase (AAA+ superfamily)	K07133	K07133	uncharacterized protein	Null	RUG10071	uncultured Lachnospiraceae bacterium
sbr:SY1_01600	RUG10071_prot_836	sbr:SY1_01600 Predicted ATPase (AAA+ superfamily)	K07133	K07133	uncharacterized protein	Null	RUG10071	uncultured Lachnospiraceae bacterium
awo:Awo_c11690	RUG10071_prot_947	awo:Awo_c11690 hypothetical protein	K07133	K07133	uncharacterized protein	Null	RUG10071	uncultured Lachnospiraceae bacterium
cthd:CDO33_05950	RUG10072_prot_1222	cthd:CDO33_05950 polC; PolC-type DNA polymerase III	K03763	polC	DNA polymerase III subunit alpha, Gram-positive type [EC:2.7.7.7]	ko03030 DNA replication*ko03430 Mismatch repair*ko03440 Homologous recombination	RUG10072	uncultured Clostridiales bacterium
fpla:A4U99_16580	RUG10072_prot_1265	fpla:A4U99_16580 ABC transporter	K02071	metN	D-methionine transport system ATP-binding protein	ko02010 ABC transporters	RUG10072	uncultured Clostridiales bacterium
rob:CK5_21450	RUG10072_prot_1332	rob:CK5_21450 amino acid ABC transporter substrate-binding protein, PAAT family (TC 3.A.1.3.-)	K02030	ABC.PA.S	polar amino acid transport system substrate-binding protein	Null	RUG10072	uncultured Clostridiales bacterium
bprs:CK3_16420	RUG10072_prot_1424	bprs:CK3_16420 ABC-type amino acid transport/signal transduction systems, periplasmic component/domain	K02030	ABC.PA.S	polar amino acid transport system substrate-binding protein	Null	RUG10072	uncultured Clostridiales bacterium
cpy:Cphy_0814	RUG10072_prot_1644	cpy:Cphy_0814 binding-protein-dependent transport systems inner membrane component	K02034	ABC.PE.P1	peptide/nickel transport system permease protein	ko02024 Quorum sensing	RUG10072	uncultured Clostridiales bacterium
far:ABE41_000695	RUG10072_prot_2032	far:ABE41_000695 50S ribosomal protein L6	K02933	RP-L6, MRPL6, rplF	large subunit ribosomal protein L6	ko03010 Ribosome	RUG10072	uncultured Clostridiales bacterium
tur:AT726_03935	RUG10072_prot_208	tur:AT726_03935 amino acid ABC transporter substrate-binding protein	K02030	ABC.PA.S	polar amino acid transport system substrate-binding protein	Null	RUG10072	uncultured Clostridiales bacterium
ead:OV14_b1511	RUG10072_prot_2170	ead:OV14_b1511 putative permease component of ABC transporter	K02034	ABC.PE.P1	peptide/nickel transport system permease protein	ko02024 Quorum sensing	RUG10072	uncultured Clostridiales bacterium
ruk:A4V00_03625	RUG10072_prot_2264	ruk:A4V00_03625 ATPase	K07133	K07133	uncharacterized protein	Null	RUG10072	uncultured Clostridiales bacterium
cpro:CPRO_14940	RUG10072_prot_2329	cpro:CPRO_14940 artP; arginine-binding extracellular protein ArtP precursor	K02030	ABC.PA.S	polar amino acid transport system substrate-binding protein	Null	RUG10072	uncultured Clostridiales bacterium
ruk:A4V00_03625	RUG10072_prot_807	ruk:A4V00_03625 ATPase	K07133	K07133	uncharacterized protein	Null	RUG10072	uncultured Clostridiales bacterium
ral:Rumal_3362	RUG10072_prot_809	ral:Rumal_3362 AAA family ATPase	K07133	K07133	uncharacterized protein	Null	RUG10072	uncultured Clostridiales bacterium
rob:CK5_00440	RUG10073_prot_1345	rob:CK5_00440 ABC-type dipeptide/oligopeptide/nickel transport systems, permease components	K02034	ABC.PE.P1	peptide/nickel transport system permease protein	ko02024 Quorum sensing	RUG10073	uncultured Lachnospiraceae bacterium
euc:EC1_20520	RUG10073_prot_1530	euc:EC1_20520 Predicted ATPase (AAA+ superfamily)	K07133	K07133	uncharacterized protein	Null	RUG10073	uncultured Lachnospiraceae bacterium
eel:EUBELI_01301	RUG10073_prot_209	eel:EUBELI_01301 tryptophan synthase	K01695	trpA	tryptophan synthase alpha chain [EC:4.2.1.20]	ko00260 Glycine, serine and threonine metabolism*ko00400 Phenylalanine, tyrosine and tryptophan biosynthesis*ko01100 Metabolic pathways*ko01110 Biosynthesis of secondary metabolites*ko01230 Biosynthesis of amino acids	RUG10073	uncultured Lachnospiraceae bacterium
rbp:B6259_07710	RUG10073_prot_373	rbp:B6259_07710 ABC transporter substrate-binding protein	K02030	ABC.PA.S	polar amino acid transport system substrate-binding protein	Null	RUG10073	uncultured Lachnospiraceae bacterium
ere:EUBREC_1764	RUG10073_prot_457	ere:EUBREC_1764 DNA polymerase III, alpha subunit	K03763	polC	DNA polymerase III subunit alpha, Gram-positive type [EC:2.7.7.7]	ko03030 DNA replication*ko03430 Mismatch repair*ko03440 Homologous recombination	RUG10073	uncultured Lachnospiraceae bacterium
rho:RHOM_14535	RUG10073_prot_558	rho:RHOM_14535 rplF; 50S ribosomal protein L6	K02933	RP-L6, MRPL6, rplF	large subunit ribosomal protein L6	ko03010 Ribosome	RUG10073	uncultured Lachnospiraceae bacterium
abao:BEQ56_12755	RUG10073_prot_835	abao:BEQ56_12755 AAA family ATPase	K07133	K07133	uncharacterized protein	Null	RUG10073	uncultured Lachnospiraceae bacterium
ssg:Selsp_1749	RUG10074_prot_1142	ssg:Selsp_1749 tryptophan synthase, alpha subunit	K01695	trpA	tryptophan synthase alpha chain [EC:4.2.1.20]	ko00260 Glycine, serine and threonine metabolism*ko00400 Phenylalanine, tyrosine and tryptophan biosynthesis*ko01100 Metabolic pathways*ko01110 Biosynthesis of secondary metabolites*ko01230 Biosynthesis of amino acids	RUG10074	Selenomonas bovis
ssg:Selsp_0676	RUG10074_prot_1385	ssg:Selsp_0676 ABC-type transporter, periplasmic subunit family 3	K02030	ABC.PA.S	polar amino acid transport system substrate-binding protein	Null	RUG10074	Selenomonas bovis
ssg:Selsp_2108	RUG10074_prot_1767	ssg:Selsp_2108 Phosphonate-transporting ATPase	K02071	metN	D-methionine transport system ATP-binding protein	ko02010 ABC transporters	RUG10074	Selenomonas bovis
mhg:MHY_19200	RUG10074_prot_1938	mhg:MHY_19200 amino acid ABC transporter substrate-binding protein, PAAT family (TC 3.A.1.3.-)	K02030	ABC.PA.S	polar amino acid transport system substrate-binding protein	Null	RUG10074	Selenomonas bovis
afn:Acfer_0649	RUG10074_prot_679	afn:Acfer_0649 extracellular solute-binding protein family 3	K02030	ABC.PA.S	polar amino acid transport system substrate-binding protein	Null	RUG10074	Selenomonas bovis
ssg:Selsp_1475	RUG10074_prot_942	ssg:Selsp_1475 ribosomal protein L6	K02933	RP-L6, MRPL6, rplF	large subunit ribosomal protein L6	ko03010 Ribosome	RUG10074	Selenomonas bovis
vpr:Vpar_0358	RUG10074_prot_991	vpr:Vpar_0358 extracellular solute-binding protein family 3	K02030	ABC.PA.S	polar amino acid transport system substrate-binding protein	Null	RUG10074	Selenomonas bovis
ssg:Selsp_0575	RUG10074_prot_999	ssg:Selsp_0575 ABC-type transporter, periplasmic subunit family 3	K02030	ABC.PA.S	polar amino acid transport system substrate-binding protein	Null	RUG10074	Selenomonas bovis
bacc:BRDCF_p271	RUG10075_prot_1059	bacc:BRDCF_p271 ATPase	K07133	K07133	uncharacterized protein	Null	RUG10075	uncultured Succinivibrio sp.
afn:Acfer_1179	RUG10075_prot_1085	afn:Acfer_1179 ABC transporter related protein	K02071	metN	D-methionine transport system ATP-binding protein	ko02010 ABC transporters	RUG10075	uncultured Succinivibrio sp.
fro:AALO17_03300	RUG10075_prot_1275	fro:AALO17_03300 ATPase	K07133	K07133	uncharacterized protein	Null	RUG10075	uncultured Succinivibrio sp.
ibu:IB211_02714c	RUG10075_prot_1284	ibu:IB211_02714c putative ATPase (AAA+ superfamily)	K07133	K07133	uncharacterized protein	Null	RUG10075	uncultured Succinivibrio sp.
max:MMALV_06990	RUG10075_prot_1336	max:MMALV_06990 putative ATPase (AAA+ superfamily)	K07133	K07133	uncharacterized protein	Null	RUG10075	uncultured Succinivibrio sp.
ral:Rumal_3409	RUG10075_prot_1357	ral:Rumal_3409 putative AAA+ superfamily ATPase	K07133	K07133	uncharacterized protein	Null	RUG10075	uncultured Succinivibrio sp.
bprl:CL2_17780	RUG10075_prot_1403	bprl:CL2_17780 ABC-type metal ion transport system, ATPase component	K02071	metN	D-methionine transport system ATP-binding protein	ko02010 ABC transporters	RUG10075	uncultured Succinivibrio sp.
cbu:CBU_0770	RUG10075_prot_1432	cbu:CBU_0770 hypothetical ATPase	K07133	K07133	uncharacterized protein	Null	RUG10075	uncultured Succinivibrio sp.
tjr:TherJR_1191	RUG10075_prot_1616	tjr:TherJR_1191 extracellular solute-binding protein family 3	K02030	ABC.PA.S	polar amino acid transport system substrate-binding protein	Null	RUG10075	uncultured Succinivibrio sp.
bbay:A4V04_06615	RUG10075_prot_1617	bbay:A4V04_06615 basic amino acid ABC transporter substrate-binding protein	K02030	ABC.PA.S	polar amino acid transport system substrate-binding protein	Null	RUG10075	uncultured Succinivibrio sp.
mhg:MHY_19200	RUG10075_prot_1624	mhg:MHY_19200 amino acid ABC transporter substrate-binding protein, PAAT family (TC 3.A.1.3.-)	K02030	ABC.PA.S	polar amino acid transport system substrate-binding protein	Null	RUG10075	uncultured Succinivibrio sp.
puf:UFO1_4091	RUG10075_prot_1625	puf:UFO1_4091 ABC-type transporter, periplasmic subunit family 3	K02030	ABC.PA.S	polar amino acid transport system substrate-binding protein	Null	RUG10075	uncultured Succinivibrio sp.
ibu:IB211_02714c	RUG10075_prot_168	ibu:IB211_02714c putative ATPase (AAA+ superfamily)	K07133	K07133	uncharacterized protein	Null	RUG10075	uncultured Succinivibrio sp.
eac:EAL2_808p00890	RUG10075_prot_1695	eac:EAL2_808p00890 hypothetical protein	K07133	K07133	uncharacterized protein	Null	RUG10075	uncultured Succinivibrio sp.
ral:Rumal_0725	RUG10075_prot_2050	ral:Rumal_0725 ATPase	K07133	K07133	uncharacterized protein	Null	RUG10075	uncultured Succinivibrio sp.
pbq:C3V37_05865	RUG10075_prot_2082	pbq:C3V37_05865 AAA family ATPase	K07133	K07133	uncharacterized protein	Null	RUG10075	uncultured Succinivibrio sp.
fpr:FP2_12680	RUG10075_prot_2103	fpr:FP2_12680 Predicted ATPase (AAA+ superfamily)	K07133	K07133	uncharacterized protein	Null	RUG10075	uncultured Succinivibrio sp.
ssg:Selsp_0704	RUG10075_prot_2112	ssg:Selsp_0704 ATPase (AAA+ superfamily)-like protein	K07133	K07133	uncharacterized protein	Null	RUG10075	uncultured Succinivibrio sp.
ral:Rumal_0762	RUG10075_prot_2140	ral:Rumal_0762 hypothetical protein	K07133	K07133	uncharacterized protein	Null	RUG10075	uncultured Succinivibrio sp.
cbu:CBU_0770	RUG10075_prot_2150	cbu:CBU_0770 hypothetical ATPase	K07133	K07133	uncharacterized protein	Null	RUG10075	uncultured Succinivibrio sp.
fro:AALO17_03300	RUG10075_prot_2151	fro:AALO17_03300 ATPase	K07133	K07133	uncharacterized protein	Null	RUG10075	uncultured Succinivibrio sp.
ibu:IB211_00761c	RUG10075_prot_2172	ibu:IB211_00761c putative ATPase (AAA+ superfamily)	K07133	K07133	uncharacterized protein	Null	RUG10075	uncultured Succinivibrio sp.
csc:Csac_1674	RUG10075_prot_2179	csc:Csac_1674 ATPase (AAA+ superfamily)-like protein	K07133	K07133	uncharacterized protein	Null	RUG10075	uncultured Succinivibrio sp.
rob:CK5_12650	RUG10075_prot_278	rob:CK5_12650 hypothetical protein	K07133	K07133	uncharacterized protein	Null	RUG10075	uncultured Succinivibrio sp.
ibu:IB211_02714c	RUG10075_prot_376	ibu:IB211_02714c putative ATPase (AAA+ superfamily)	K07133	K07133	uncharacterized protein	Null	RUG10075	uncultured Succinivibrio sp.
puf:UFO1_4092	RUG10075_prot_479	puf:UFO1_4092 ABC-type transporter, periplasmic subunit family 3	K02030	ABC.PA.S	polar amino acid transport system substrate-binding protein	Null	RUG10075	uncultured Succinivibrio sp.
vpr:Vpar_0258	RUG10075_prot_703	vpr:Vpar_0258 ABC transporter related protein	K02071	metN	D-methionine transport system ATP-binding protein	ko02010 ABC transporters	RUG10075	uncultured Succinivibrio sp.
tid:Thein_1338	RUG10075_prot_722	tid:Thein_1338 hypothetical ATPase	K07133	K07133	uncharacterized protein	Null	RUG10075	uncultured Succinivibrio sp.
pshi:SAMEA2665130_0290	RUG10075_prot_756	pshi:SAMEA2665130_0290 rplF; 50S ribosomal protein L6	K02933	RP-L6, MRPL6, rplF	large subunit ribosomal protein L6	ko03010 Ribosome	RUG10075	uncultured Succinivibrio sp.
mht:D648_16090	RUG10075_prot_834	mht:D648_16090 ATPase	K07133	K07133	uncharacterized protein	Null	RUG10075	uncultured Succinivibrio sp.
fro:AALO17_03300	RUG10075_prot_882	fro:AALO17_03300 ATPase	K07133	K07133	uncharacterized protein	Null	RUG10075	uncultured Succinivibrio sp.
puf:UFO1_4092	RUG10075_prot_889	puf:UFO1_4092 ABC-type transporter, periplasmic subunit family 3	K02030	ABC.PA.S	polar amino acid transport system substrate-binding protein	Null	RUG10075	uncultured Succinivibrio sp.
bvs:BARVI_10500	RUG10075_prot_994	bvs:BARVI_10500 ATPase AAA	K07133	K07133	uncharacterized protein	Null	RUG10075	uncultured Succinivibrio sp.
pru:PRU_1716	RUG10076_prot_1023	pru:PRU_1716 putative proton-translocating NADH-quinone oxidoreductase, J subunit	K00339	nuoJ	NADH-quinone oxidoreductase subunit J [EC:7.1.1.2]	ko00190 Oxidative phosphorylation*ko01100 Metabolic pathways	RUG10076	uncultured Prevotellaceae bacterium
max:MMALV_06990	RUG10076_prot_1137	max:MMALV_06990 putative ATPase (AAA+ superfamily)	K07133	K07133	uncharacterized protein	Null	RUG10076	uncultured Prevotellaceae bacterium
bpb:bpr_III123	RUG10076_prot_1217	bpb:bpr_III123 archaeal ATPase family protein	K07133	K07133	uncharacterized protein	Null	RUG10076	uncultured Prevotellaceae bacterium
pru:PRU_1636	RUG10076_prot_2122	pru:PRU_1636 amino acid ABC transporter, ATP-binding protein/permease protein, His/Glu/Gln/Arg/opine family	K02030	ABC.PA.S	polar amino acid transport system substrate-binding protein	Null	RUG10076	uncultured Prevotellaceae bacterium
pbq:C3V37_05865	RUG10076_prot_2214	pbq:C3V37_05865 AAA family ATPase	K07133	K07133	uncharacterized protein	Null	RUG10076	uncultured Prevotellaceae bacterium
pru:PRU_1234	RUG10076_prot_2268	pru:PRU_1234 conserved hypothetical protein	K07133	K07133	uncharacterized protein	Null	RUG10076	uncultured Prevotellaceae bacterium
pgi:PG_1860	RUG10076_prot_377	pgi:PG_1860 conserved hypothetical protein	K07133	K07133	uncharacterized protein	Null	RUG10076	uncultured Prevotellaceae bacterium
pru:PRU_0323	RUG10076_prot_460	pru:PRU_0323 conserved hypothetical protein	K07133	K07133	uncharacterized protein	Null	RUG10076	uncultured Prevotellaceae bacterium
bth:BT_2405	RUG10076_prot_700	bth:BT_2405 hypothetical protein	K07133	K07133	uncharacterized protein	Null	RUG10076	uncultured Prevotellaceae bacterium
pru:PRU_1460	RUG10076_prot_940	pru:PRU_1460 trpA; tryptophan synthase, alpha subunit	K01695	trpA	tryptophan synthase alpha chain [EC:4.2.1.20]	ko00260 Glycine, serine and threonine metabolism*ko00400 Phenylalanine, tyrosine and tryptophan biosynthesis*ko01100 Metabolic pathways*ko01110 Biosynthesis of secondary metabolites*ko01230 Biosynthesis of amino acids	RUG10076	uncultured Prevotellaceae bacterium
ere:EUBREC_2975	RUG10077_prot_1025	ere:EUBREC_2975 tryptophan synthase, alpha subunit	K01695	trpA	tryptophan synthase alpha chain [EC:4.2.1.20]	ko00260 Glycine, serine and threonine metabolism*ko00400 Phenylalanine, tyrosine and tryptophan biosynthesis*ko01100 Metabolic pathways*ko01110 Biosynthesis of secondary metabolites*ko01230 Biosynthesis of amino acids	RUG10077	uncultured Ruminococcus sp.
esu:EUS_24500	RUG10077_prot_1199	esu:EUS_24500 Predicted ATPase (AAA+ superfamily)	K07133	K07133	uncharacterized protein	Null	RUG10077	uncultured Ruminococcus sp.
ral:Rumal_2122	RUG10077_prot_131	ral:Rumal_2122 DNA polymerase III, alpha subunit	K03763	polC	DNA polymerase III subunit alpha, Gram-positive type [EC:2.7.7.7]	ko03030 DNA replication*ko03430 Mismatch repair*ko03440 Homologous recombination	RUG10077	uncultured Ruminococcus sp.
ral:Rumal_3362	RUG10077_prot_1390	ral:Rumal_3362 AAA family ATPase	K07133	K07133	uncharacterized protein	Null	RUG10077	uncultured Ruminococcus sp.
bacc:BRDCF_p271	RUG10077_prot_1625	bacc:BRDCF_p271 ATPase	K07133	K07133	uncharacterized protein	Null	RUG10077	uncultured Ruminococcus sp.
fsu:Fisuc_2503	RUG10077_prot_1682	fsu:Fisuc_2503 extracellular solute-binding protein family 3	K02030	ABC.PA.S	polar amino acid transport system substrate-binding protein	Null	RUG10077	uncultured Ruminococcus sp.
ral:Rumal_0051	RUG10077_prot_1776	ral:Rumal_0051 ribosomal protein L6	K02933	RP-L6, MRPL6, rplF	large subunit ribosomal protein L6	ko03010 Ribosome	RUG10077	uncultured Ruminococcus sp.
rho:RHOM_05430	RUG10077_prot_646	rho:RHOM_05430 amino acid ABC transporter, permease protein	K02030	ABC.PA.S	polar amino acid transport system substrate-binding protein	Null	RUG10077	uncultured Ruminococcus sp.
bprl:CL2_19070	RUG10077_prot_648	bprl:CL2_19070 amino acid ABC transporter substrate-binding protein, PAAT family (TC 3.A.1.3.-)	K02030	ABC.PA.S	polar amino acid transport system substrate-binding protein	Null	RUG10077	uncultured Ruminococcus sp.
dfe:Dfer_3078	RUG10078_prot_1052	dfe:Dfer_3078 conserved hypothetical protein	K07133	K07133	uncharacterized protein	Null	RUG10078	uncultured Bacteroidales bacterium
bth:BT_2012	RUG10078_prot_1283	bth:BT_2012 ATPase	K07133	K07133	uncharacterized protein	Null	RUG10078	uncultured Bacteroidales bacterium
bth:BT_2012	RUG10078_prot_2143	bth:BT_2012 ATPase	K07133	K07133	uncharacterized protein	Null	RUG10078	uncultured Bacteroidales bacterium
bacc:BRDCF_p271	RUG10078_prot_2193	bacc:BRDCF_p271 ATPase	K07133	K07133	uncharacterized protein	Null	RUG10078	uncultured Bacteroidales bacterium
bvs:BARVI_09970	RUG10078_prot_2401	bvs:BARVI_09970 NADH dehydrogenase subunit J	K00339	nuoJ	NADH-quinone oxidoreductase subunit J [EC:7.1.1.2]	ko00190 Oxidative phosphorylation*ko01100 Metabolic pathways	RUG10078	uncultured Bacteroidales bacterium
fnu:FN1382	RUG10078_prot_2589	fnu:FN1382 ATPase	K07133	K07133	uncharacterized protein	Null	RUG10078	uncultured Bacteroidales bacterium
pru:PRU_0323	RUG10078_prot_2596	pru:PRU_0323 conserved hypothetical protein	K07133	K07133	uncharacterized protein	Null	RUG10078	uncultured Bacteroidales bacterium
bvs:BARVI_08345	RUG10078_prot_549	bvs:BARVI_08345 50S ribosomal protein L6	K02933	RP-L6, MRPL6, rplF	large subunit ribosomal protein L6	ko03010 Ribosome	RUG10078	uncultured Bacteroidales bacterium
pary:A4V02_02120	RUG10078_prot_603	pary:A4V02_02120 inositol-3-phosphate synthase	K01858	INO1, ISYNA1	myo-inositol-1-phosphate synthase [EC:5.5.1.4]	ko00521 Streptomycin biosynthesis*ko00562 Inositol phosphate metabolism*ko01100 Metabolic pathways*ko01110 Biosynthesis of secondary metabolites	RUG10078	uncultured Bacteroidales bacterium
asl:Aeqsu_2911	RUG10078_prot_806	asl:Aeqsu_2911 putative ATPase (AAA+ superfamily)	K07133	K07133	uncharacterized protein	Null	RUG10078	uncultured Bacteroidales bacterium
dori:FH5T_07685	RUG10079_prot_1270	dori:FH5T_07685 ATPase	K07133	K07133	uncharacterized protein	Null	RUG10079	uncultured Lachnospiraceae bacterium
bprs:CK3_23170	RUG10079_prot_1402	bprs:CK3_23170 ABC-type amino acid transport/signal transduction systems, periplasmic component/domain	K02030	ABC.PA.S	polar amino acid transport system substrate-binding protein	Null	RUG10079	uncultured Lachnospiraceae bacterium
dor:Desor_3963	RUG10079_prot_1796	dor:Desor_3963 ABC-type dipeptide/oligopeptide/nickel transport system, permease component	K02034	ABC.PE.P1	peptide/nickel transport system permease protein	ko02024 Quorum sensing	RUG10079	uncultured Lachnospiraceae bacterium
dor:Desor_3963	RUG10079_prot_1932	dor:Desor_3963 ABC-type dipeptide/oligopeptide/nickel transport system, permease component	K02034	ABC.PE.P1	peptide/nickel transport system permease protein	ko02024 Quorum sensing	RUG10079	uncultured Lachnospiraceae bacterium
bpb:bpr_I0960	RUG10079_prot_258	bpb:bpr_I0960 polC1; DNA polymerase III C PolC1	K03763	polC	DNA polymerase III subunit alpha, Gram-positive type [EC:2.7.7.7]	ko03030 DNA replication*ko03430 Mismatch repair*ko03440 Homologous recombination	RUG10079	uncultured Lachnospiraceae bacterium
rho:RHOM_14535	RUG10079_prot_304	rho:RHOM_14535 rplF; 50S ribosomal protein L6	K02933	RP-L6, MRPL6, rplF	large subunit ribosomal protein L6	ko03010 Ribosome	RUG10079	uncultured Lachnospiraceae bacterium
bpb:bpr_III225	RUG10079_prot_330	bpb:bpr_III225 amino acid ABC transporter substrate-binding protein	K02030	ABC.PA.S	polar amino acid transport system substrate-binding protein	Null	RUG10079	uncultured Lachnospiraceae bacterium
cpy:Cphy_0433	RUG10079_prot_585	cpy:Cphy_0433 binding-protein-dependent transport systems inner membrane component	K02034	ABC.PE.P1	peptide/nickel transport system permease protein	ko02024 Quorum sensing	RUG10079	uncultured Lachnospiraceae bacterium
coo:CCU_10570	RUG10079_prot_779	coo:CCU_10570 amino acid ABC transporter substrate-binding protein, PAAT family (TC 3.A.1.3.-)	K02030	ABC.PA.S	polar amino acid transport system substrate-binding protein	Null	RUG10079	uncultured Lachnospiraceae bacterium
rho:RHOM_12810	RUG10079_prot_804	rho:RHOM_12810 phosphonate-transporting ATPase	K02071	metN	D-methionine transport system ATP-binding protein	ko02010 ABC transporters	RUG10079	uncultured Lachnospiraceae bacterium
ddt:AAY81_03330	RUG10080_prot_1074	ddt:AAY81_03330 ATPase	K07133	K07133	uncharacterized protein	Null	RUG10080	uncultured Olsenella sp.
esu:EUS_26380	RUG10080_prot_1145	esu:EUS_26380 Predicted ATPase (AAA+ superfamily)	K07133	K07133	uncharacterized protein	Null	RUG10080	uncultured Olsenella sp.
ols:Olsu_1346	RUG10080_prot_1154	ols:Olsu_1346 polar amino acid ABC transporter, inner membrane subunit	K02030	ABC.PA.S	polar amino acid transport system substrate-binding protein	Null	RUG10080	uncultured Olsenella sp.
ele:Elen_1222	RUG10080_prot_1192	ele:Elen_1222 binding-protein-dependent transport systems inner membrane component	K02034	ABC.PE.P1	peptide/nickel transport system permease protein	ko02024 Quorum sensing	RUG10080	uncultured Olsenella sp.
ols:Olsu_0419	RUG10080_prot_1226	ols:Olsu_0419 amino acid ABC transporter substrate-binding protein, PAAT family	K02030	ABC.PA.S	polar amino acid transport system substrate-binding protein	Null	RUG10080	uncultured Olsenella sp.
ols:Olsu_0419	RUG10080_prot_1227	ols:Olsu_0419 amino acid ABC transporter substrate-binding protein, PAAT family	K02030	ABC.PA.S	polar amino acid transport system substrate-binding protein	Null	RUG10080	uncultured Olsenella sp.
ddt:AAY81_09830	RUG10080_prot_1382	ddt:AAY81_09830 ATPase AAA	K07133	K07133	uncharacterized protein	Null	RUG10080	uncultured Olsenella sp.
blo:BL0619	RUG10080_prot_1475	blo:BL0619 hypothetical protein	K07133	K07133	uncharacterized protein	Null	RUG10080	uncultured Olsenella sp.
mgot:MgSA37_01839	RUG10080_prot_1492	mgot:MgSA37_01839 hypothetical protein	K07133	K07133	uncharacterized protein	Null	RUG10080	uncultured Olsenella sp.
apv:Apar_0933	RUG10080_prot_1607	apv:Apar_0933 ABC transporter related	K02034	ABC.PE.P1	peptide/nickel transport system permease protein	ko02024 Quorum sensing	RUG10080	uncultured Olsenella sp.
ols:Olsu_0769	RUG10080_prot_1814	ols:Olsu_0769 amino acid ABC transporter substrate-binding protein, PAAT family	K02030	ABC.PA.S	polar amino acid transport system substrate-binding protein	Null	RUG10080	uncultured Olsenella sp.
mht:D648_16090	RUG10080_prot_1889	mht:D648_16090 ATPase	K07133	K07133	uncharacterized protein	Null	RUG10080	uncultured Olsenella sp.
aeq:AEQU_0562	RUG10080_prot_1926	aeq:AEQU_0562 conserved hypothetical protein	K07133	K07133	uncharacterized protein	Null	RUG10080	uncultured Olsenella sp.
ols:Olsu_1346	RUG10080_prot_1978	ols:Olsu_1346 polar amino acid ABC transporter, inner membrane subunit	K02030	ABC.PA.S	polar amino acid transport system substrate-binding protein	Null	RUG10080	uncultured Olsenella sp.
ols:Olsu_1594	RUG10080_prot_203	ols:Olsu_1594 LSU ribosomal protein L6P	K02933	RP-L6, MRPL6, rplF	large subunit ribosomal protein L6	ko03010 Ribosome	RUG10080	uncultured Olsenella sp.
ols:Olsu_0419	RUG10080_prot_2061	ols:Olsu_0419 amino acid ABC transporter substrate-binding protein, PAAT family	K02030	ABC.PA.S	polar amino acid transport system substrate-binding protein	Null	RUG10080	uncultured Olsenella sp.
aeq:AEQU_0562	RUG10080_prot_2153	aeq:AEQU_0562 conserved hypothetical protein	K07133	K07133	uncharacterized protein	Null	RUG10080	uncultured Olsenella sp.
sdf:ACG33_00035	RUG10080_prot_251	sdf:ACG33_00035 ATPase AAA	K07133	K07133	uncharacterized protein	Null	RUG10080	uncultured Olsenella sp.
apv:Apar_0919	RUG10080_prot_268	apv:Apar_0919 binding-protein-dependent transport systems inner membrane component	K02034	ABC.PE.P1	peptide/nickel transport system permease protein	ko02024 Quorum sensing	RUG10080	uncultured Olsenella sp.
aeq:AEQU_2168	RUG10080_prot_324	aeq:AEQU_2168 conserved hypothetical protein	K07133	K07133	uncharacterized protein	Null	RUG10080	uncultured Olsenella sp.
blo:BL1118	RUG10080_prot_326	blo:BL1118 amino acid ABC transporter substrate-binding protein	K02030	ABC.PA.S	polar amino acid transport system substrate-binding protein	Null	RUG10080	uncultured Olsenella sp.
sbu:SpiBuddy_0222	RUG10080_prot_386	sbu:SpiBuddy_0222 putative AAA+ superfamily ATPase	K07133	K07133	uncharacterized protein	Null	RUG10080	uncultured Olsenella sp.
olo:ADJ70_01370	RUG10080_prot_838	olo:ADJ70_01370 ABC transporter ATP-binding protein	K02071	metN	D-methionine transport system ATP-binding protein	ko02010 ABC transporters	RUG10080	uncultured Olsenella sp.
ols:Olsu_1264	RUG10080_prot_893	ols:Olsu_1264 binding-protein-dependent transport systems inner membrane component	K02034	ABC.PE.P1	peptide/nickel transport system permease protein	ko02024 Quorum sensing	RUG10080	uncultured Olsenella sp.
psac:PSM36_2721	RUG10080_prot_939	psac:PSM36_2721 putative ATPase	K07133	K07133	uncharacterized protein	Null	RUG10080	uncultured Olsenella sp.
crn:CAR_c24280	RUG10081_prot_1246	crn:CAR_c24280 rplF; 50S ribosomal protein L6	K02933	RP-L6, MRPL6, rplF	large subunit ribosomal protein L6	ko03010 Ribosome	RUG10081	uncultured Erysipelotrichaceae bacterium
afl:Aflv_1700	RUG10081_prot_1302	afl:Aflv_1700 polC; DNA polymerase III, alpha subunit (gram-positive type)	K03763	polC	DNA polymerase III subunit alpha, Gram-positive type [EC:2.7.7.7]	ko03030 DNA replication*ko03430 Mismatch repair*ko03440 Homologous recombination	RUG10081	uncultured Erysipelotrichaceae bacterium
dsy:DSY0183	RUG10081_prot_1639	dsy:DSY0183 hypothetical protein	K07133	K07133	uncharacterized protein	Null	RUG10081	uncultured Erysipelotrichaceae bacterium
rob:CK5_20730	RUG10082_prot_1089	rob:CK5_20730 LSU ribosomal protein L6P	K02933	RP-L6, MRPL6, rplF	large subunit ribosomal protein L6	ko03010 Ribosome	RUG10082	uncultured Lachnospiraceae bacterium
fsu:Fisuc_2040	RUG10082_prot_1161	fsu:Fisuc_2040 ATPase (AAA+ superfamily)-like protein	K07133	K07133	uncharacterized protein	Null	RUG10082	uncultured Lachnospiraceae bacterium
byl:A4V09_14765	RUG10082_prot_1332	byl:A4V09_14765 PolC-type DNA polymerase III	K03763	polC	DNA polymerase III subunit alpha, Gram-positive type [EC:2.7.7.7]	ko03030 DNA replication*ko03430 Mismatch repair*ko03440 Homologous recombination	RUG10082	uncultured Lachnospiraceae bacterium
rob:CK5_00440	RUG10082_prot_1569	rob:CK5_00440 ABC-type dipeptide/oligopeptide/nickel transport systems, permease components	K02034	ABC.PE.P1	peptide/nickel transport system permease protein	ko02024 Quorum sensing	RUG10082	uncultured Lachnospiraceae bacterium
eel:EUBELI_01698	RUG10082_prot_1909	eel:EUBELI_01698 polar amino acid transport system permease protein	K02030	ABC.PA.S	polar amino acid transport system substrate-binding protein	Null	RUG10082	uncultured Lachnospiraceae bacterium
eel:EUBELI_01397	RUG10082_prot_1912	eel:EUBELI_01397 polar amino acid transport system substrate-binding protein	K02030	ABC.PA.S	polar amino acid transport system substrate-binding protein	Null	RUG10082	uncultured Lachnospiraceae bacterium
rob:CK5_21450	RUG10082_prot_1913	rob:CK5_21450 amino acid ABC transporter substrate-binding protein, PAAT family (TC 3.A.1.3.-)	K02030	ABC.PA.S	polar amino acid transport system substrate-binding protein	Null	RUG10082	uncultured Lachnospiraceae bacterium
eyy:EGYY_21200	RUG10082_prot_1989	eyy:EGYY_21200 hypothetical protein	K07133	K07133	uncharacterized protein	Null	RUG10082	uncultured Lachnospiraceae bacterium
fpla:A4U99_02525	RUG10082_prot_2012	fpla:A4U99_02525 ATPase	K07133	K07133	uncharacterized protein	Null	RUG10082	uncultured Lachnospiraceae bacterium
ere:EUBREC_3109	RUG10082_prot_2764	ere:EUBREC_3109 hypothetical protein	K07133	K07133	uncharacterized protein	Null	RUG10082	uncultured Lachnospiraceae bacterium
awo:Awo_c11690	RUG10082_prot_3251	awo:Awo_c11690 hypothetical protein	K07133	K07133	uncharacterized protein	Null	RUG10082	uncultured Lachnospiraceae bacterium
rbp:B6259_05375	RUG10082_prot_3366	rbp:B6259_05375 PolC-type DNA polymerase III	K03763	polC	DNA polymerase III subunit alpha, Gram-positive type [EC:2.7.7.7]	ko03030 DNA replication*ko03430 Mismatch repair*ko03440 Homologous recombination	RUG10082	uncultured Lachnospiraceae bacterium
apl:APL_0787	RUG10082_prot_3751	apl:APL_0787 putative ATPase	K07133	K07133	uncharacterized protein	Null	RUG10082	uncultured Lachnospiraceae bacterium
cls:CXIVA_16990	RUG10082_prot_3805	cls:CXIVA_16990 hypothetical protein	K07133	K07133	uncharacterized protein	Null	RUG10082	uncultured Lachnospiraceae bacterium
fpr:FP2_05580	RUG10082_prot_3816	fpr:FP2_05580 DNA polymerase III catalytic subunit, PolC type	K03763	polC	DNA polymerase III subunit alpha, Gram-positive type [EC:2.7.7.7]	ko03030 DNA replication*ko03430 Mismatch repair*ko03440 Homologous recombination	RUG10082	uncultured Lachnospiraceae bacterium
rho:RHOM_04045	RUG10082_prot_414	rho:RHOM_04045 putative ATP/GTP-binding protein	K07133	K07133	uncharacterized protein	Null	RUG10082	uncultured Lachnospiraceae bacterium
ere:EUBREC_2975	RUG10082_prot_946	ere:EUBREC_2975 tryptophan synthase, alpha subunit	K01695	trpA	tryptophan synthase alpha chain [EC:4.2.1.20]	ko00260 Glycine, serine and threonine metabolism*ko00400 Phenylalanine, tyrosine and tryptophan biosynthesis*ko01100 Metabolic pathways*ko01110 Biosynthesis of secondary metabolites*ko01230 Biosynthesis of amino acids	RUG10082	uncultured Lachnospiraceae bacterium
pru:PRU_1636	RUG10083_prot_1140	pru:PRU_1636 amino acid ABC transporter, ATP-binding protein/permease protein, His/Glu/Gln/Arg/opine family	K02030	ABC.PA.S	polar amino acid transport system substrate-binding protein	Null	RUG10083	uncultured Prevotellaceae bacterium
pru:PRU_2410	RUG10083_prot_123	pru:PRU_2410 conserved hypothetical protein	K07133	K07133	uncharacterized protein	Null	RUG10083	uncultured Prevotellaceae bacterium
pru:PRU_1460	RUG10083_prot_133	pru:PRU_1460 trpA; tryptophan synthase, alpha subunit	K01695	trpA	tryptophan synthase alpha chain [EC:4.2.1.20]	ko00260 Glycine, serine and threonine metabolism*ko00400 Phenylalanine, tyrosine and tryptophan biosynthesis*ko01100 Metabolic pathways*ko01110 Biosynthesis of secondary metabolites*ko01230 Biosynthesis of amino acids	RUG10083	uncultured Prevotellaceae bacterium
max:MMALV_13160	RUG10083_prot_172	max:MMALV_13160 hypothetical protein	K07133	K07133	uncharacterized protein	Null	RUG10083	uncultured Prevotellaceae bacterium
pmuc:ING2E5A_2858	RUG10083_prot_173	pmuc:ING2E5A_2858 putative protein {ECO:0000313|EMBL:EPI42485,1}	K07133	K07133	uncharacterized protein	Null	RUG10083	uncultured Prevotellaceae bacterium
tfo:BFO_0908	RUG10083_prot_1995	tfo:BFO_0908 hypothetical protein	K07133	K07133	uncharacterized protein	Null	RUG10083	uncultured Prevotellaceae bacterium
pru:PRU_0323	RUG10083_prot_2054	pru:PRU_0323 conserved hypothetical protein	K07133	K07133	uncharacterized protein	Null	RUG10083	uncultured Prevotellaceae bacterium
pru:PRU_1234	RUG10083_prot_2056	pru:PRU_1234 conserved hypothetical protein	K07133	K07133	uncharacterized protein	Null	RUG10083	uncultured Prevotellaceae bacterium
pru:PRU_2100	RUG10083_prot_534	pru:PRU_2100 rplF; ribosomal protein L6	K02933	RP-L6, MRPL6, rplF	large subunit ribosomal protein L6	ko03010 Ribosome	RUG10083	uncultured Prevotellaceae bacterium
ssg:Selsp_1098	RUG10084_prot_1205	ssg:Selsp_1098 DNA polymerase III, alpha subunit	K03763	polC	DNA polymerase III subunit alpha, Gram-positive type [EC:2.7.7.7]	ko03030 DNA replication*ko03430 Mismatch repair*ko03440 Homologous recombination	RUG10084	unclassified Selenomonadaceae
tga:TGAM_0091	RUG10084_prot_1259	tga:TGAM_0091 Amino acid ABC transporter, periplasmic amino acid-binding protein	K02030	ABC.PA.S	polar amino acid transport system substrate-binding protein	Null	RUG10084	unclassified Selenomonadaceae
ssg:Selsp_1475	RUG10084_prot_129	ssg:Selsp_1475 ribosomal protein L6	K02933	RP-L6, MRPL6, rplF	large subunit ribosomal protein L6	ko03010 Ribosome	RUG10084	unclassified Selenomonadaceae
mhg:MHY_19200	RUG10084_prot_1395	mhg:MHY_19200 amino acid ABC transporter substrate-binding protein, PAAT family (TC 3.A.1.3.-)	K02030	ABC.PA.S	polar amino acid transport system substrate-binding protein	Null	RUG10084	unclassified Selenomonadaceae
tjr:TherJR_0419	RUG10084_prot_152	tjr:TherJR_0419 extracellular solute-binding protein family 3	K02030	ABC.PA.S	polar amino acid transport system substrate-binding protein	Null	RUG10084	unclassified Selenomonadaceae
ral:Rumal_3409	RUG10084_prot_2059	ral:Rumal_3409 putative AAA+ superfamily ATPase	K07133	K07133	uncharacterized protein	Null	RUG10084	unclassified Selenomonadaceae
hmo:HM1_2202	RUG10084_prot_222	hmo:HM1_2202 nuoJ; proton-translocating NADH-ubiquinone oxidoreductase, chain j	K00339	nuoJ	NADH-quinone oxidoreductase subunit J [EC:7.1.1.2]	ko00190 Oxidative phosphorylation*ko01100 Metabolic pathways	RUG10084	unclassified Selenomonadaceae
cnt:JT31_18330	RUG10084_prot_436	cnt:JT31_18330 methionine ABC transporter ATP-binding protein	K02071	metN	D-methionine transport system ATP-binding protein	ko02010 ABC transporters	RUG10084	unclassified Selenomonadaceae
rob:CK5_00440	RUG10084_prot_483	rob:CK5_00440 ABC-type dipeptide/oligopeptide/nickel transport systems, permease components	K02034	ABC.PE.P1	peptide/nickel transport system permease protein	ko02024 Quorum sensing	RUG10084	unclassified Selenomonadaceae
ssg:Selsp_2108	RUG10084_prot_767	ssg:Selsp_2108 Phosphonate-transporting ATPase	K02071	metN	D-methionine transport system ATP-binding protein	ko02010 ABC transporters	RUG10084	unclassified Selenomonadaceae
msi:Msm_0061	RUG10084_prot_833	msi:Msm_0061 predicted ATPase (AAA+ superfamily)	K07133	K07133	uncharacterized protein	Null	RUG10084	unclassified Selenomonadaceae
ssg:Selsp_0676	RUG10084_prot_962	ssg:Selsp_0676 ABC-type transporter, periplasmic subunit family 3	K02030	ABC.PA.S	polar amino acid transport system substrate-binding protein	Null	RUG10084	unclassified Selenomonadaceae
ssg:Selsp_1749	RUG10084_prot_983	ssg:Selsp_1749 tryptophan synthase, alpha subunit	K01695	trpA	tryptophan synthase alpha chain [EC:4.2.1.20]	ko00260 Glycine, serine and threonine metabolism*ko00400 Phenylalanine, tyrosine and tryptophan biosynthesis*ko01100 Metabolic pathways*ko01110 Biosynthesis of secondary metabolites*ko01230 Biosynthesis of amino acids	RUG10084	unclassified Selenomonadaceae
bprs:CK3_08880	RUG10085_prot_1703	bprs:CK3_08880 amino acid ABC transporter substrate-binding protein, PAAT family (TC 3.A.1.3.-)	K02030	ABC.PA.S	polar amino acid transport system substrate-binding protein	Null	RUG10085	Ruminococcaceae bacterium
cpro:CPRO_14940	RUG10085_prot_1923	cpro:CPRO_14940 artP; arginine-binding extracellular protein ArtP precursor	K02030	ABC.PA.S	polar amino acid transport system substrate-binding protein	Null	RUG10085	Ruminococcaceae bacterium
clo:HMPREF0868_0936	RUG10085_prot_1930	clo:HMPREF0868_0936 polC; DNA polymerase III, alpha subunit, Gram-positive type	K03763	polC	DNA polymerase III subunit alpha, Gram-positive type [EC:2.7.7.7]	ko03030 DNA replication*ko03430 Mismatch repair*ko03440 Homologous recombination	RUG10085	Ruminococcaceae bacterium
coo:CCU_19180	RUG10085_prot_2167	coo:CCU_19180 tryptophan synthase, alpha chain	K01695	trpA	tryptophan synthase alpha chain [EC:4.2.1.20]	ko00260 Glycine, serine and threonine metabolism*ko00400 Phenylalanine, tyrosine and tryptophan biosynthesis*ko01100 Metabolic pathways*ko01110 Biosynthesis of secondary metabolites*ko01230 Biosynthesis of amino acids	RUG10085	Ruminococcaceae bacterium
clo:HMPREF0868_0936	RUG10085_prot_366	clo:HMPREF0868_0936 polC; DNA polymerase III, alpha subunit, Gram-positive type	K03763	polC	DNA polymerase III subunit alpha, Gram-positive type [EC:2.7.7.7]	ko03030 DNA replication*ko03430 Mismatch repair*ko03440 Homologous recombination	RUG10085	Ruminococcaceae bacterium
apr:Apre_0389	RUG10085_prot_550	apr:Apre_0389 binding-protein-dependent transport systems inner membrane component	K02034	ABC.PE.P1	peptide/nickel transport system permease protein	ko02024 Quorum sensing	RUG10085	Ruminococcaceae bacterium
vpr:Vpar_1479	RUG10085_prot_801	vpr:Vpar_1479 ribosomal protein L6	K02933	RP-L6, MRPL6, rplF	large subunit ribosomal protein L6	ko03010 Ribosome	RUG10085	Ruminococcaceae bacterium
pru:PRU_1460	RUG10086_prot_1439	pru:PRU_1460 trpA; tryptophan synthase, alpha subunit	K01695	trpA	tryptophan synthase alpha chain [EC:4.2.1.20]	ko00260 Glycine, serine and threonine metabolism*ko00400 Phenylalanine, tyrosine and tryptophan biosynthesis*ko01100 Metabolic pathways*ko01110 Biosynthesis of secondary metabolites*ko01230 Biosynthesis of amino acids	RUG10086	uncultured Bacteroidales bacterium
afd:Alfi_1605	RUG10086_prot_1510	afd:Alfi_1605 putative ATPase (AAA+ superfamily)	K07133	K07133	uncharacterized protein	Null	RUG10086	uncultured Bacteroidales bacterium
pru:PRU_1234	RUG10086_prot_1736	pru:PRU_1234 conserved hypothetical protein	K07133	K07133	uncharacterized protein	Null	RUG10086	uncultured Bacteroidales bacterium
pru:PRU_1716	RUG10086_prot_1773	pru:PRU_1716 putative proton-translocating NADH-quinone oxidoreductase, J subunit	K00339	nuoJ	NADH-quinone oxidoreductase subunit J [EC:7.1.1.2]	ko00190 Oxidative phosphorylation*ko01100 Metabolic pathways	RUG10086	uncultured Bacteroidales bacterium
pru:PRU_0213	RUG10086_prot_2658	pru:PRU_0213 conserved hypothetical protein	K07133	K07133	uncharacterized protein	Null	RUG10086	uncultured Bacteroidales bacterium
ral:Rumal_0613	RUG10087_prot_1120	ral:Rumal_0613 extracellular solute-binding protein family 3	K02030	ABC.PA.S	polar amino acid transport system substrate-binding protein	Null	RUG10087	uncultured Clostridiales bacterium
plt:Plut_0859	RUG10087_prot_1121	plt:Plut_0859 amino acid ABC transporter membrane protein, PAAT family / amino acid ABC transporter substrate-binding protein, PAAT family	K02030	ABC.PA.S	polar amino acid transport system substrate-binding protein	Null	RUG10087	uncultured Clostridiales bacterium
fpla:A4U99_16580	RUG10087_prot_1311	fpla:A4U99_16580 ABC transporter	K02071	metN	D-methionine transport system ATP-binding protein	ko02010 ABC transporters	RUG10087	uncultured Clostridiales bacterium
ead:OV14_b1511	RUG10087_prot_1326	ead:OV14_b1511 putative permease component of ABC transporter	K02034	ABC.PE.P1	peptide/nickel transport system permease protein	ko02024 Quorum sensing	RUG10087	uncultured Clostridiales bacterium
pln:Plano_1887	RUG10087_prot_1362	pln:Plano_1887 DNA polymerase III subunit alpha	K03763	polC	DNA polymerase III subunit alpha, Gram-positive type [EC:2.7.7.7]	ko03030 DNA replication*ko03430 Mismatch repair*ko03440 Homologous recombination	RUG10087	uncultured Clostridiales bacterium
cthd:CDO33_05950	RUG10087_prot_1363	cthd:CDO33_05950 polC; PolC-type DNA polymerase III	K03763	polC	DNA polymerase III subunit alpha, Gram-positive type [EC:2.7.7.7]	ko03030 DNA replication*ko03430 Mismatch repair*ko03440 Homologous recombination	RUG10087	uncultured Clostridiales bacterium
far:ABE41_000695	RUG10087_prot_1527	far:ABE41_000695 50S ribosomal protein L6	K02933	RP-L6, MRPL6, rplF	large subunit ribosomal protein L6	ko03010 Ribosome	RUG10087	uncultured Clostridiales bacterium
rob:CK5_21450	RUG10087_prot_1660	rob:CK5_21450 amino acid ABC transporter substrate-binding protein, PAAT family (TC 3.A.1.3.-)	K02030	ABC.PA.S	polar amino acid transport system substrate-binding protein	Null	RUG10087	uncultured Clostridiales bacterium
bprs:CK3_16420	RUG10087_prot_2076	bprs:CK3_16420 ABC-type amino acid transport/signal transduction systems, periplasmic component/domain	K02030	ABC.PA.S	polar amino acid transport system substrate-binding protein	Null	RUG10087	uncultured Clostridiales bacterium
awo:Awo_c32200	RUG10087_prot_2081	awo:Awo_c32200 polar amino acid ABC transport system permease protein	K02030	ABC.PA.S	polar amino acid transport system substrate-binding protein	Null	RUG10087	uncultured Clostridiales bacterium
ova:OBV_11230	RUG10087_prot_2145	ova:OBV_11230 trpA; tryptophan synthase alpha chain	K01695	trpA	tryptophan synthase alpha chain [EC:4.2.1.20]	ko00260 Glycine, serine and threonine metabolism*ko00400 Phenylalanine, tyrosine and tryptophan biosynthesis*ko01100 Metabolic pathways*ko01110 Biosynthesis of secondary metabolites*ko01230 Biosynthesis of amino acids	RUG10087	uncultured Clostridiales bacterium
cdf:CD630_00860	RUG10087_prot_2364	cdf:CD630_00860 rplF; 50S ribosomal protein L6	K02933	RP-L6, MRPL6, rplF	large subunit ribosomal protein L6	ko03010 Ribosome	RUG10087	uncultured Clostridiales bacterium
fpla:A4U99_08860	RUG10087_prot_2547	fpla:A4U99_08860 polC; PolC-type DNA polymerase III	K03763	polC	DNA polymerase III subunit alpha, Gram-positive type [EC:2.7.7.7]	ko03030 DNA replication*ko03430 Mismatch repair*ko03440 Homologous recombination	RUG10087	uncultured Clostridiales bacterium
cpro:CPRO_14940	RUG10087_prot_799	cpro:CPRO_14940 artP; arginine-binding extracellular protein ArtP precursor	K02030	ABC.PA.S	polar amino acid transport system substrate-binding protein	Null	RUG10087	uncultured Clostridiales bacterium
rbp:B6259_05375	RUG10088_prot_1107	rbp:B6259_05375 PolC-type DNA polymerase III	K03763	polC	DNA polymerase III subunit alpha, Gram-positive type [EC:2.7.7.7]	ko03030 DNA replication*ko03430 Mismatch repair*ko03440 Homologous recombination	RUG10088	uncultured Ruminococcus sp.
ere:EUBREC_2975	RUG10088_prot_1266	ere:EUBREC_2975 tryptophan synthase, alpha subunit	K01695	trpA	tryptophan synthase alpha chain [EC:4.2.1.20]	ko00260 Glycine, serine and threonine metabolism*ko00400 Phenylalanine, tyrosine and tryptophan biosynthesis*ko01100 Metabolic pathways*ko01110 Biosynthesis of secondary metabolites*ko01230 Biosynthesis of amino acids	RUG10088	uncultured Ruminococcus sp.
cpro:CPRO_14940	RUG10088_prot_1744	cpro:CPRO_14940 artP; arginine-binding extracellular protein ArtP precursor	K02030	ABC.PA.S	polar amino acid transport system substrate-binding protein	Null	RUG10088	uncultured Ruminococcus sp.
coo:CCU_10570	RUG10088_prot_1747	coo:CCU_10570 amino acid ABC transporter substrate-binding protein, PAAT family (TC 3.A.1.3.-)	K02030	ABC.PA.S	polar amino acid transport system substrate-binding protein	Null	RUG10088	uncultured Ruminococcus sp.
bacc:BRDCF_p271	RUG10088_prot_321	bacc:BRDCF_p271 ATPase	K07133	K07133	uncharacterized protein	Null	RUG10088	uncultured Ruminococcus sp.
ibu:IB211_00817c	RUG10088_prot_503	ibu:IB211_00817c Methionine ABC transporter ATP-binding protein	K02071	metN	D-methionine transport system ATP-binding protein	ko02010 ABC transporters	RUG10088	uncultured Ruminococcus sp.
bpb:bpr_I2466	RUG10088_prot_507	bpb:bpr_I2466 amino acid ABC transporter substrate-binding protein	K02030	ABC.PA.S	polar amino acid transport system substrate-binding protein	Null	RUG10088	uncultured Ruminococcus sp.
ral:Rumal_0725	RUG10088_prot_857	ral:Rumal_0725 ATPase	K07133	K07133	uncharacterized protein	Null	RUG10088	uncultured Ruminococcus sp.
esu:EUS_27760	RUG10088_prot_941	esu:EUS_27760 LSU ribosomal protein L6P	K02933	RP-L6, MRPL6, rplF	large subunit ribosomal protein L6	ko03010 Ribosome	RUG10088	uncultured Ruminococcus sp.
ppn:Palpr_0371	RUG10089_prot_1163	ppn:Palpr_0371 hypothetical protein	K07133	K07133	uncharacterized protein	Null	RUG10089	uncultured Bacteroidales bacterium
pdi:BDI_2764	RUG10089_prot_1372	pdi:BDI_2764 conserved hypothetical protein	K07133	K07133	uncharacterized protein	Null	RUG10089	uncultured Bacteroidales bacterium
pru:PRU_0213	RUG10089_prot_1675	pru:PRU_0213 conserved hypothetical protein	K07133	K07133	uncharacterized protein	Null	RUG10089	uncultured Bacteroidales bacterium
afd:Alfi_1605	RUG10089_prot_1764	afd:Alfi_1605 putative ATPase (AAA+ superfamily)	K07133	K07133	uncharacterized protein	Null	RUG10089	uncultured Bacteroidales bacterium
pru:PRU_0213	RUG10089_prot_1893	pru:PRU_0213 conserved hypothetical protein	K07133	K07133	uncharacterized protein	Null	RUG10089	uncultured Bacteroidales bacterium
pru:PRU_0213	RUG10089_prot_1901	pru:PRU_0213 conserved hypothetical protein	K07133	K07133	uncharacterized protein	Null	RUG10089	uncultured Bacteroidales bacterium
pgi:PG_1860	RUG10089_prot_1973	pgi:PG_1860 conserved hypothetical protein	K07133	K07133	uncharacterized protein	Null	RUG10089	uncultured Bacteroidales bacterium
pdi:BDI_2365	RUG10089_prot_2008	pdi:BDI_2365 ribosomal protein L6	K02933	RP-L6, MRPL6, rplF	large subunit ribosomal protein L6	ko03010 Ribosome	RUG10089	uncultured Bacteroidales bacterium
osp:Odosp_2433	RUG10089_prot_2099	osp:Odosp_2433 hypothetical protein	K07133	K07133	uncharacterized protein	Null	RUG10089	uncultured Bacteroidales bacterium
psac:PSM36_2967	RUG10089_prot_680	psac:PSM36_2967 putative ATPase, AAA+ superfamily	K07133	K07133	uncharacterized protein	Null	RUG10089	uncultured Bacteroidales bacterium
tfo:BFO_1890	RUG10089_prot_81	tfo:BFO_1890 hypothetical protein	K07133	K07133	uncharacterized protein	Null	RUG10089	uncultured Bacteroidales bacterium
max:MMALV_06990	RUG10089_prot_914	max:MMALV_06990 putative ATPase (AAA+ superfamily)	K07133	K07133	uncharacterized protein	Null	RUG10089	uncultured Bacteroidales bacterium
ere:EUBREC_0502	RUG10089_prot_972	ere:EUBREC_0502 hypothetical protein	K07133	K07133	uncharacterized protein	Null	RUG10089	uncultured Bacteroidales bacterium
bth:BT_0221	RUG10090_prot_1748	bth:BT_0221 hypothetical protein	K07133	K07133	uncharacterized protein	Null	RUG10090	uncultured Prevotellaceae bacterium
pru:PRU_1460	RUG10090_prot_2251	pru:PRU_1460 trpA; tryptophan synthase, alpha subunit	K01695	trpA	tryptophan synthase alpha chain [EC:4.2.1.20]	ko00260 Glycine, serine and threonine metabolism*ko00400 Phenylalanine, tyrosine and tryptophan biosynthesis*ko01100 Metabolic pathways*ko01110 Biosynthesis of secondary metabolites*ko01230 Biosynthesis of amino acids	RUG10090	uncultured Prevotellaceae bacterium
pru:PRU_0323	RUG10090_prot_2265	pru:PRU_0323 conserved hypothetical protein	K07133	K07133	uncharacterized protein	Null	RUG10090	uncultured Prevotellaceae bacterium
pru:PRU_0213	RUG10090_prot_2272	pru:PRU_0213 conserved hypothetical protein	K07133	K07133	uncharacterized protein	Null	RUG10090	uncultured Prevotellaceae bacterium
pru:PRU_1234	RUG10090_prot_2387	pru:PRU_1234 conserved hypothetical protein	K07133	K07133	uncharacterized protein	Null	RUG10090	uncultured Prevotellaceae bacterium
tfo:BFO_2194	RUG10090_prot_2450	tfo:BFO_2194 hypothetical protein	K07133	K07133	uncharacterized protein	Null	RUG10090	uncultured Prevotellaceae bacterium
pru:PRU_1716	RUG10090_prot_374	pru:PRU_1716 putative proton-translocating NADH-quinone oxidoreductase, J subunit	K00339	nuoJ	NADH-quinone oxidoreductase subunit J [EC:7.1.1.2]	ko00190 Oxidative phosphorylation*ko01100 Metabolic pathways	RUG10090	uncultured Prevotellaceae bacterium
pru:PRU_2100	RUG10090_prot_670	pru:PRU_2100 rplF; ribosomal protein L6	K02933	RP-L6, MRPL6, rplF	large subunit ribosomal protein L6	ko03010 Ribosome	RUG10090	uncultured Prevotellaceae bacterium
bprl:CL2_19070	RUG10091_prot_1044	bprl:CL2_19070 amino acid ABC transporter substrate-binding protein, PAAT family (TC 3.A.1.3.-)	K02030	ABC.PA.S	polar amino acid transport system substrate-binding protein	Null	RUG10091	uncultured Lachnospiraceae bacterium
ere:EUBREC_3149	RUG10091_prot_1279	ere:EUBREC_3149 narrowly conserved hypothetical protein	K07133	K07133	uncharacterized protein	Null	RUG10091	uncultured Lachnospiraceae bacterium
ere:EUBREC_3149	RUG10091_prot_1280	ere:EUBREC_3149 narrowly conserved hypothetical protein	K07133	K07133	uncharacterized protein	Null	RUG10091	uncultured Lachnospiraceae bacterium
mos:AXE82_07830	RUG10091_prot_14	mos:AXE82_07830 ATPase	K07133	K07133	uncharacterized protein	Null	RUG10091	uncultured Lachnospiraceae bacterium
gan:UMN179_01060	RUG10091_prot_15	gan:UMN179_01060 putative ATPase	K07133	K07133	uncharacterized protein	Null	RUG10091	uncultured Lachnospiraceae bacterium
fpr:FP2_05190	RUG10091_prot_1634	fpr:FP2_05190 amino acid ABC transporter substrate-binding protein, PAAT family (TC 3.A.1.3.-)	K02030	ABC.PA.S	polar amino acid transport system substrate-binding protein	Null	RUG10091	uncultured Lachnospiraceae bacterium
cls:CXIVA_16990	RUG10091_prot_1845	cls:CXIVA_16990 hypothetical protein	K07133	K07133	uncharacterized protein	Null	RUG10091	uncultured Lachnospiraceae bacterium
bpb:bpr_IV123	RUG10091_prot_232	bpb:bpr_IV123 polC2; DNA polymerase III C polC2	K03763	polC	DNA polymerase III subunit alpha, Gram-positive type [EC:2.7.7.7]	ko03030 DNA replication*ko03430 Mismatch repair*ko03440 Homologous recombination	RUG10091	uncultured Lachnospiraceae bacterium
rob:CK5_00440	RUG10091_prot_625	rob:CK5_00440 ABC-type dipeptide/oligopeptide/nickel transport systems, permease components	K02034	ABC.PE.P1	peptide/nickel transport system permease protein	ko02024 Quorum sensing	RUG10091	uncultured Lachnospiraceae bacterium
sij:SCIP_1172	RUG10091_prot_68	sij:SCIP_1172 tryptophan synthase alpha subunit	K01695	trpA	tryptophan synthase alpha chain [EC:4.2.1.20]	ko00260 Glycine, serine and threonine metabolism*ko00400 Phenylalanine, tyrosine and tryptophan biosynthesis*ko01100 Metabolic pathways*ko01110 Biosynthesis of secondary metabolites*ko01230 Biosynthesis of amino acids	RUG10091	uncultured Lachnospiraceae bacterium
bpb:bpr_I0609	RUG10091_prot_95	bpb:bpr_I0609 rplF; ribosomal protein L6 RplF	K02933	RP-L6, MRPL6, rplF	large subunit ribosomal protein L6	ko03010 Ribosome	RUG10091	uncultured Lachnospiraceae bacterium
shg:Sph21_0827	RUG10092_prot_1194	shg:Sph21_0827 hypothetical protein	K07133	K07133	uncharacterized protein	Null	RUG10092	uncultured Bacteroidales bacterium
pth:PTH_2331	RUG10092_prot_1393	pth:PTH_2331 HisJ; ABC-type amino acid transport/signal transduction system	K02030	ABC.PA.S	polar amino acid transport system substrate-binding protein	Null	RUG10092	uncultured Bacteroidales bacterium
rbc:BN938_0664	RUG10092_prot_1782	rbc:BN938_0664 ATPase component BioM of energizing module of biotin ECF transporter	K07133	K07133	uncharacterized protein	Null	RUG10092	uncultured Bacteroidales bacterium
bth:BT_0221	RUG10092_prot_1951	bth:BT_0221 hypothetical protein	K07133	K07133	uncharacterized protein	Null	RUG10092	uncultured Bacteroidales bacterium
tfo:BFO_1561	RUG10092_prot_235	tfo:BFO_1561 rplF; ribosomal protein L6	K02933	RP-L6, MRPL6, rplF	large subunit ribosomal protein L6	ko03010 Ribosome	RUG10092	uncultured Bacteroidales bacterium
ppn:Palpr_0371	RUG10092_prot_436	ppn:Palpr_0371 hypothetical protein	K07133	K07133	uncharacterized protein	Null	RUG10092	uncultured Bacteroidales bacterium
bpb:bpr_III123	RUG10092_prot_466	bpb:bpr_III123 archaeal ATPase family protein	K07133	K07133	uncharacterized protein	Null	RUG10092	uncultured Bacteroidales bacterium
pary:A4V02_01225	RUG10092_prot_760	pary:A4V02_01225 AAA family ATPase	K07133	K07133	uncharacterized protein	Null	RUG10092	uncultured Bacteroidales bacterium
hba:Hbal_2068	RUG10093_prot_498	hba:Hbal_2068 ribosomal protein L6	K02933	RP-L6, MRPL6, rplF	large subunit ribosomal protein L6	ko03010 Ribosome	RUG10093	uncultured Proteobacterium
pru:PRU_0323	RUG10094_prot_118	pru:PRU_0323 conserved hypothetical protein	K07133	K07133	uncharacterized protein	Null	RUG10094	uncultured Bacteroidia bacterium
plt:Plut_0859	RUG10094_prot_1569	plt:Plut_0859 amino acid ABC transporter membrane protein, PAAT family / amino acid ABC transporter substrate-binding protein, PAAT family	K02030	ABC.PA.S	polar amino acid transport system substrate-binding protein	Null	RUG10094	uncultured Bacteroidia bacterium
afn:Acfer_2042	RUG10094_prot_337	afn:Acfer_2042 putative ATP/GTP-binding protein	K07133	K07133	uncharacterized protein	Null	RUG10094	uncultured Bacteroidia bacterium
tfo:BFO_2194	RUG10094_prot_393	tfo:BFO_2194 hypothetical protein	K07133	K07133	uncharacterized protein	Null	RUG10094	uncultured Bacteroidia bacterium
rob:CK5_21450	RUG10095_prot_151	rob:CK5_21450 amino acid ABC transporter substrate-binding protein, PAAT family (TC 3.A.1.3.-)	K02030	ABC.PA.S	polar amino acid transport system substrate-binding protein	Null	RUG10095	Ruminococcaceae bacterium
amt:Amet_2907	RUG10095_prot_1716	amt:Amet_2907 binding-protein-dependent transport systems inner membrane component	K02034	ABC.PE.P1	peptide/nickel transport system permease protein	ko02024 Quorum sensing	RUG10095	Ruminococcaceae bacterium
amt:Amet_2907	RUG10095_prot_1776	amt:Amet_2907 binding-protein-dependent transport systems inner membrane component	K02034	ABC.PE.P1	peptide/nickel transport system permease protein	ko02024 Quorum sensing	RUG10095	Ruminococcaceae bacterium
esu:EUS_04600	RUG10095_prot_1901	esu:EUS_04600 ABC-type metal ion transport system, ATPase component	K02071	metN	D-methionine transport system ATP-binding protein	ko02010 ABC transporters	RUG10095	Ruminococcaceae bacterium
ruk:A4V00_14395	RUG10095_prot_572	ruk:A4V00_14395 hypothetical protein	K02030	ABC.PA.S	polar amino acid transport system substrate-binding protein	Null	RUG10095	Ruminococcaceae bacterium
pbq:C3V37_00090	RUG10095_prot_648	pbq:C3V37_00090 peptide ABC transporter permease	K02034	ABC.PE.P1	peptide/nickel transport system permease protein	ko02024 Quorum sensing	RUG10095	Ruminococcaceae bacterium
fsu:Fisuc_2503	RUG10095_prot_688	fsu:Fisuc_2503 extracellular solute-binding protein family 3	K02030	ABC.PA.S	polar amino acid transport system substrate-binding protein	Null	RUG10095	Ruminococcaceae bacterium
fpla:A4U99_08860	RUG10095_prot_983	fpla:A4U99_08860 polC; PolC-type DNA polymerase III	K03763	polC	DNA polymerase III subunit alpha, Gram-positive type [EC:2.7.7.7]	ko03030 DNA replication*ko03430 Mismatch repair*ko03440 Homologous recombination	RUG10095	Ruminococcaceae bacterium
hba:Hbal_2068	RUG10096_prot_841	hba:Hbal_2068 ribosomal protein L6	K02933	RP-L6, MRPL6, rplF	large subunit ribosomal protein L6	ko03010 Ribosome	RUG10096	uncultured Proteobacterium
bpb:bpr_I2466	RUG10097_prot_1447	bpb:bpr_I2466 amino acid ABC transporter substrate-binding protein	K02030	ABC.PA.S	polar amino acid transport system substrate-binding protein	Null	RUG10097	uncultured Lachnospiraceae bacterium
rho:RHOM_12810	RUG10097_prot_1448	rho:RHOM_12810 phosphonate-transporting ATPase	K02071	metN	D-methionine transport system ATP-binding protein	ko02010 ABC transporters	RUG10097	uncultured Lachnospiraceae bacterium
abao:BEQ56_04215	RUG10097_prot_1664	abao:BEQ56_04215 AAA family ATPase	K07133	K07133	uncharacterized protein	Null	RUG10097	uncultured Lachnospiraceae bacterium
afn:Acfer_2025	RUG10097_prot_2163	afn:Acfer_2025 conserved hypothetical protein	K07133	K07133	uncharacterized protein	Null	RUG10097	uncultured Lachnospiraceae bacterium
cbu:CBU_0770	RUG10097_prot_2444	cbu:CBU_0770 hypothetical ATPase	K07133	K07133	uncharacterized protein	Null	RUG10097	uncultured Lachnospiraceae bacterium
ruk:A4V00_11470	RUG10097_prot_2509	ruk:A4V00_11470 ATPase	K07133	K07133	uncharacterized protein	Null	RUG10097	uncultured Lachnospiraceae bacterium
cpy:Cphy_3652	RUG10097_prot_365	cpy:Cphy_3652 ribosomal protein L6	K02933	RP-L6, MRPL6, rplF	large subunit ribosomal protein L6	ko03010 Ribosome	RUG10097	uncultured Lachnospiraceae bacterium
cpro:CPRO_28730	RUG10097_prot_4	cpro:CPRO_28730 fliY; cystine-binding periplasmic protein precursor	K02030	ABC.PA.S	polar amino acid transport system substrate-binding protein	Null	RUG10097	uncultured Lachnospiraceae bacterium
ere:EUBREC_1764	RUG10097_prot_434	ere:EUBREC_1764 DNA polymerase III, alpha subunit	K03763	polC	DNA polymerase III subunit alpha, Gram-positive type [EC:2.7.7.7]	ko03030 DNA replication*ko03430 Mismatch repair*ko03440 Homologous recombination	RUG10097	uncultured Lachnospiraceae bacterium
rho:RHOM_06565	RUG10097_prot_547	rho:RHOM_06565 tryptophan synthase	K01695	trpA	tryptophan synthase alpha chain [EC:4.2.1.20]	ko00260 Glycine, serine and threonine metabolism*ko00400 Phenylalanine, tyrosine and tryptophan biosynthesis*ko01100 Metabolic pathways*ko01110 Biosynthesis of secondary metabolites*ko01230 Biosynthesis of amino acids	RUG10097	uncultured Lachnospiraceae bacterium
ssm:Spirs_0352	RUG10097_prot_583	ssm:Spirs_0352 extracellular solute-binding protein family 3	K02030	ABC.PA.S	polar amino acid transport system substrate-binding protein	Null	RUG10097	uncultured Lachnospiraceae bacterium
crn:CAR_c18660	RUG10097_prot_764	crn:CAR_c18660 glnH2; glutamine-binding periplasmic protein	K02030	ABC.PA.S	polar amino acid transport system substrate-binding protein	Null	RUG10097	uncultured Lachnospiraceae bacterium
jep:BW721_06795	RUG10097_prot_765	jep:BW721_06795 glutamine ABC transporter substrate-binding protein	K02030	ABC.PA.S	polar amino acid transport system substrate-binding protein	Null	RUG10097	uncultured Lachnospiraceae bacterium
cpy:Cphy_0814	RUG10098_prot_1644	cpy:Cphy_0814 binding-protein-dependent transport systems inner membrane component	K02034	ABC.PE.P1	peptide/nickel transport system permease protein	ko02024 Quorum sensing	RUG10098	Ruminococcaceae bacterium
cth:Cthe_1458	RUG10098_prot_186	cth:Cthe_1458 extracellular solute-binding protein family 3	K02030	ABC.PA.S	polar amino acid transport system substrate-binding protein	Null	RUG10098	Ruminococcaceae bacterium
cpro:CPRO_14940	RUG10098_prot_187	cpro:CPRO_14940 artP; arginine-binding extracellular protein ArtP precursor	K02030	ABC.PA.S	polar amino acid transport system substrate-binding protein	Null	RUG10098	Ruminococcaceae bacterium
ere:EUBREC_1489	RUG10098_prot_188	ere:EUBREC_1489 amino acid ABC transporter, permease protein	K02030	ABC.PA.S	polar amino acid transport system substrate-binding protein	Null	RUG10098	Ruminococcaceae bacterium
ral:Rumal_0051	RUG10098_prot_308	ral:Rumal_0051 ribosomal protein L6	K02933	RP-L6, MRPL6, rplF	large subunit ribosomal protein L6	ko03010 Ribosome	RUG10098	Ruminococcaceae bacterium
rbp:B6259_05375	RUG10098_prot_455	rbp:B6259_05375 PolC-type DNA polymerase III	K03763	polC	DNA polymerase III subunit alpha, Gram-positive type [EC:2.7.7.7]	ko03030 DNA replication*ko03430 Mismatch repair*ko03440 Homologous recombination	RUG10098	Ruminococcaceae bacterium
ere:EUBREC_2975	RUG10099_prot_1070	ere:EUBREC_2975 tryptophan synthase, alpha subunit	K01695	trpA	tryptophan synthase alpha chain [EC:4.2.1.20]	ko00260 Glycine, serine and threonine metabolism*ko00400 Phenylalanine, tyrosine and tryptophan biosynthesis*ko01100 Metabolic pathways*ko01110 Biosynthesis of secondary metabolites*ko01230 Biosynthesis of amino acids	RUG10099	Ruminococcaceae bacterium
bprm:CL3_17910	RUG10099_prot_1121	bprm:CL3_17910 amino acid ABC transporter substrate-binding protein, PAAT family (TC 3.A.1.3.-)	K02030	ABC.PA.S	polar amino acid transport system substrate-binding protein	Null	RUG10099	Ruminococcaceae bacterium
cpro:CPRO_14940	RUG10099_prot_1635	cpro:CPRO_14940 artP; arginine-binding extracellular protein ArtP precursor	K02030	ABC.PA.S	polar amino acid transport system substrate-binding protein	Null	RUG10099	Ruminococcaceae bacterium
bprs:CK3_08880	RUG10099_prot_1956	bprs:CK3_08880 amino acid ABC transporter substrate-binding protein, PAAT family (TC 3.A.1.3.-)	K02030	ABC.PA.S	polar amino acid transport system substrate-binding protein	Null	RUG10099	Ruminococcaceae bacterium
clo:HMPREF0868_0936	RUG10099_prot_29	clo:HMPREF0868_0936 polC; DNA polymerase III, alpha subunit, Gram-positive type	K03763	polC	DNA polymerase III subunit alpha, Gram-positive type [EC:2.7.7.7]	ko03030 DNA replication*ko03430 Mismatch repair*ko03440 Homologous recombination	RUG10099	Ruminococcaceae bacterium
css:Cst_c26300	RUG10099_prot_307	css:Cst_c26300 rplF; 50S ribosomal protein L6	K02933	RP-L6, MRPL6, rplF	large subunit ribosomal protein L6	ko03010 Ribosome	RUG10099	Ruminococcaceae bacterium
rob:CK5_21450	RUG10100_prot_1847	rob:CK5_21450 amino acid ABC transporter substrate-binding protein, PAAT family (TC 3.A.1.3.-)	K02030	ABC.PA.S	polar amino acid transport system substrate-binding protein	Null	RUG10100	uncultured Clostridiales bacterium
cth:Cthe_0996	RUG10100_prot_1908	cth:Cthe_0996 DNA polymerase III, alpha subunit	K03763	polC	DNA polymerase III subunit alpha, Gram-positive type [EC:2.7.7.7]	ko03030 DNA replication*ko03430 Mismatch repair*ko03440 Homologous recombination	RUG10100	uncultured Clostridiales bacterium
ibu:IB211_00249	RUG10100_prot_2081	ibu:IB211_00249 Amino acid ABC transporter, amino acid-binding/permease protein	K02030	ABC.PA.S	polar amino acid transport system substrate-binding protein	Null	RUG10100	uncultured Clostridiales bacterium
ibu:IB211_00817c	RUG10100_prot_2159	ibu:IB211_00817c Methionine ABC transporter ATP-binding protein	K02071	metN	D-methionine transport system ATP-binding protein	ko02010 ABC transporters	RUG10100	uncultured Clostridiales bacterium
ere:EUBREC_2975	RUG10100_prot_2237	ere:EUBREC_2975 tryptophan synthase, alpha subunit	K01695	trpA	tryptophan synthase alpha chain [EC:4.2.1.20]	ko00260 Glycine, serine and threonine metabolism*ko00400 Phenylalanine, tyrosine and tryptophan biosynthesis*ko01100 Metabolic pathways*ko01110 Biosynthesis of secondary metabolites*ko01230 Biosynthesis of amino acids	RUG10100	uncultured Clostridiales bacterium
jep:BW721_06800	RUG10100_prot_2390	jep:BW721_06800 amino acid ABC transporter permease	K02030	ABC.PA.S	polar amino acid transport system substrate-binding protein	Null	RUG10100	uncultured Clostridiales bacterium
cpro:CPRO_25330	RUG10100_prot_2391	cpro:CPRO_25330 glnH_2; glutamine-binding periplasmic protein precursor	K02030	ABC.PA.S	polar amino acid transport system substrate-binding protein	Null	RUG10100	uncultured Clostridiales bacterium
rho:RHOM_04535	RUG10100_prot_2405	rho:RHOM_04535 amino acid ABC transporter substrate-binding protein	K02030	ABC.PA.S	polar amino acid transport system substrate-binding protein	Null	RUG10100	uncultured Clostridiales bacterium
rob:CK5_14040	RUG10100_prot_2931	rob:CK5_14040 Predicted ATPase (AAA+ superfamily)	K07133	K07133	uncharacterized protein	Null	RUG10100	uncultured Clostridiales bacterium
ntr:B0W44_16695	RUG10100_prot_2953	ntr:B0W44_16695 ABC transporter substrate-binding protein	K02030	ABC.PA.S	polar amino acid transport system substrate-binding protein	Null	RUG10100	uncultured Clostridiales bacterium
bprs:CK3_16420	RUG10100_prot_509	bprs:CK3_16420 ABC-type amino acid transport/signal transduction systems, periplasmic component/domain	K02030	ABC.PA.S	polar amino acid transport system substrate-binding protein	Null	RUG10100	uncultured Clostridiales bacterium
fpla:A4U99_08860	RUG10101_prot_1100	fpla:A4U99_08860 polC; PolC-type DNA polymerase III	K03763	polC	DNA polymerase III subunit alpha, Gram-positive type [EC:2.7.7.7]	ko03030 DNA replication*ko03430 Mismatch repair*ko03440 Homologous recombination	RUG10101	Ruminococcaceae bacterium
fpla:A4U99_08860	RUG10101_prot_1101	fpla:A4U99_08860 polC; PolC-type DNA polymerase III	K03763	polC	DNA polymerase III subunit alpha, Gram-positive type [EC:2.7.7.7]	ko03030 DNA replication*ko03430 Mismatch repair*ko03440 Homologous recombination	RUG10101	Ruminococcaceae bacterium
fpla:A4U99_16580	RUG10101_prot_1624	fpla:A4U99_16580 ABC transporter	K02071	metN	D-methionine transport system ATP-binding protein	ko02010 ABC transporters	RUG10101	Ruminococcaceae bacterium
erh:ERH_0444	RUG10101_prot_1680	erh:ERH_0444 oligopeptide ABC transporter, permease protein	K02034	ABC.PE.P1	peptide/nickel transport system permease protein	ko02024 Quorum sensing	RUG10101	Ruminococcaceae bacterium
fpla:A4U99_01880	RUG10101_prot_1698	fpla:A4U99_01880 50S ribosomal protein L6	K02933	RP-L6, MRPL6, rplF	large subunit ribosomal protein L6	ko03010 Ribosome	RUG10101	Ruminococcaceae bacterium
cpro:CPRO_28730	RUG10101_prot_1949	cpro:CPRO_28730 fliY; cystine-binding periplasmic protein precursor	K02030	ABC.PA.S	polar amino acid transport system substrate-binding protein	Null	RUG10101	Ruminococcaceae bacterium
ruk:A4V00_14395	RUG10101_prot_2263	ruk:A4V00_14395 hypothetical protein	K02030	ABC.PA.S	polar amino acid transport system substrate-binding protein	Null	RUG10101	Ruminococcaceae bacterium
max:MMALV_06990	RUG10101_prot_546	max:MMALV_06990 putative ATPase (AAA+ superfamily)	K07133	K07133	uncharacterized protein	Null	RUG10101	Ruminococcaceae bacterium
det:DET1492	RUG10101_prot_569	det:DET1492 peptide ABC transporter, permease protein	K02034	ABC.PE.P1	peptide/nickel transport system permease protein	ko02024 Quorum sensing	RUG10101	Ruminococcaceae bacterium
rob:CK5_00440	RUG10101_prot_726	rob:CK5_00440 ABC-type dipeptide/oligopeptide/nickel transport systems, permease components	K02034	ABC.PE.P1	peptide/nickel transport system permease protein	ko02024 Quorum sensing	RUG10101	Ruminococcaceae bacterium
pary:A4V02_01060	RUG10101_prot_731	pary:A4V02_01060 AAA family ATPase	K07133	K07133	uncharacterized protein	Null	RUG10101	Ruminococcaceae bacterium
ere:EUBREC_0502	RUG10102_prot_1090	ere:EUBREC_0502 hypothetical protein	K07133	K07133	uncharacterized protein	Null	RUG10102	uncultured Bacteroidia bacterium
afd:Alfi_1605	RUG10102_prot_1620	afd:Alfi_1605 putative ATPase (AAA+ superfamily)	K07133	K07133	uncharacterized protein	Null	RUG10102	uncultured Bacteroidia bacterium
hap:HAPS_0373	RUG10103_prot_1470	hap:HAPS_0373 ATPase, predicted ATPase (AAA+ superfamily)	K07133	K07133	uncharacterized protein	Null	RUG10103	uncultured Prevotellaceae bacterium
pru:PRU_1460	RUG10103_prot_1555	pru:PRU_1460 trpA; tryptophan synthase, alpha subunit	K01695	trpA	tryptophan synthase alpha chain [EC:4.2.1.20]	ko00260 Glycine, serine and threonine metabolism*ko00400 Phenylalanine, tyrosine and tryptophan biosynthesis*ko01100 Metabolic pathways*ko01110 Biosynthesis of secondary metabolites*ko01230 Biosynthesis of amino acids	RUG10103	uncultured Prevotellaceae bacterium
pru:PRU_1234	RUG10103_prot_2245	pru:PRU_1234 conserved hypothetical protein	K07133	K07133	uncharacterized protein	Null	RUG10103	uncultured Prevotellaceae bacterium
asx:CDL62_18375	RUG10103_prot_2659	asx:CDL62_18375 AAA family ATPase	K07133	K07133	uncharacterized protein	Null	RUG10103	uncultured Prevotellaceae bacterium
pru:PRU_2100	RUG10103_prot_287	pru:PRU_2100 rplF; ribosomal protein L6	K02933	RP-L6, MRPL6, rplF	large subunit ribosomal protein L6	ko03010 Ribosome	RUG10103	uncultured Prevotellaceae bacterium
pru:PRU_1716	RUG10103_prot_637	pru:PRU_1716 putative proton-translocating NADH-quinone oxidoreductase, J subunit	K00339	nuoJ	NADH-quinone oxidoreductase subunit J [EC:7.1.1.2]	ko00190 Oxidative phosphorylation*ko01100 Metabolic pathways	RUG10103	uncultured Prevotellaceae bacterium
eel:EUBELI_01397	RUG10104_prot_1029	eel:EUBELI_01397 polar amino acid transport system substrate-binding protein	K02030	ABC.PA.S	polar amino acid transport system substrate-binding protein	Null	RUG10104	Ruminococcaceae bacterium
rob:CK5_21450	RUG10104_prot_1030	rob:CK5_21450 amino acid ABC transporter substrate-binding protein, PAAT family (TC 3.A.1.3.-)	K02030	ABC.PA.S	polar amino acid transport system substrate-binding protein	Null	RUG10104	Ruminococcaceae bacterium
ere:EUBREC_2975	RUG10104_prot_1267	ere:EUBREC_2975 tryptophan synthase, alpha subunit	K01695	trpA	tryptophan synthase alpha chain [EC:4.2.1.20]	ko00260 Glycine, serine and threonine metabolism*ko00400 Phenylalanine, tyrosine and tryptophan biosynthesis*ko01100 Metabolic pathways*ko01110 Biosynthesis of secondary metabolites*ko01230 Biosynthesis of amino acids	RUG10104	Ruminococcaceae bacterium
fro:AALO17_03300	RUG10104_prot_1288	fro:AALO17_03300 ATPase	K07133	K07133	uncharacterized protein	Null	RUG10104	Ruminococcaceae bacterium
amu:Amuc_1446	RUG10104_prot_799	amu:Amuc_1446 polar amino acid ABC transporter, inner membrane subunit	K02030	ABC.PA.S	polar amino acid transport system substrate-binding protein	Null	RUG10104	Ruminococcaceae bacterium
coo:CCU_10570	RUG10104_prot_916	coo:CCU_10570 amino acid ABC transporter substrate-binding protein, PAAT family (TC 3.A.1.3.-)	K02030	ABC.PA.S	polar amino acid transport system substrate-binding protein	Null	RUG10104	Ruminococcaceae bacterium
bpb:bpr_I2748	RUG10104_prot_97	bpb:bpr_I2748 peptide/nickel ABC transporter permease	K02034	ABC.PE.P1	peptide/nickel transport system permease protein	ko02024 Quorum sensing	RUG10104	Ruminococcaceae bacterium
cpro:CPRO_10140	RUG10105_prot_1040	cpro:CPRO_10140 glnH_1; ABC transporter glutamine-binding protein GlnH precursor	K02030	ABC.PA.S	polar amino acid transport system substrate-binding protein	Null	RUG10105	uncultured Clostridiales bacterium
ibu:IB211_00817c	RUG10105_prot_1182	ibu:IB211_00817c Methionine ABC transporter ATP-binding protein	K02071	metN	D-methionine transport system ATP-binding protein	ko02010 ABC transporters	RUG10105	uncultured Clostridiales bacterium
cac:CA_C3118	RUG10105_prot_1543	cac:CA_C3118 rplF; 50S ribosomal protein L6	K02933	RP-L6, MRPL6, rplF	large subunit ribosomal protein L6	ko03010 Ribosome	RUG10105	uncultured Clostridiales bacterium
afl:Aflv_1700	RUG10105_prot_1605	afl:Aflv_1700 polC; DNA polymerase III, alpha subunit (gram-positive type)	K03763	polC	DNA polymerase III subunit alpha, Gram-positive type [EC:2.7.7.7]	ko03030 DNA replication*ko03430 Mismatch repair*ko03440 Homologous recombination	RUG10105	uncultured Clostridiales bacterium
ral:Rumal_3362	RUG10105_prot_1716	ral:Rumal_3362 AAA family ATPase	K07133	K07133	uncharacterized protein	Null	RUG10105	uncultured Clostridiales bacterium
ere:EUBREC_2975	RUG10105_prot_1735	ere:EUBREC_2975 tryptophan synthase, alpha subunit	K01695	trpA	tryptophan synthase alpha chain [EC:4.2.1.20]	ko00260 Glycine, serine and threonine metabolism*ko00400 Phenylalanine, tyrosine and tryptophan biosynthesis*ko01100 Metabolic pathways*ko01110 Biosynthesis of secondary metabolites*ko01230 Biosynthesis of amino acids	RUG10105	uncultured Clostridiales bacterium
cpro:CPRO_25330	RUG10105_prot_1880	cpro:CPRO_25330 glnH_2; glutamine-binding periplasmic protein precursor	K02030	ABC.PA.S	polar amino acid transport system substrate-binding protein	Null	RUG10105	uncultured Clostridiales bacterium
jep:BW721_06800	RUG10105_prot_1881	jep:BW721_06800 amino acid ABC transporter permease	K02030	ABC.PA.S	polar amino acid transport system substrate-binding protein	Null	RUG10105	uncultured Clostridiales bacterium
psor:RSJ16_04250	RUG10105_prot_1988	psor:RSJ16_04250 polC; PolC-type DNA polymerase III	K03763	polC	DNA polymerase III subunit alpha, Gram-positive type [EC:2.7.7.7]	ko03030 DNA replication*ko03430 Mismatch repair*ko03440 Homologous recombination	RUG10105	uncultured Clostridiales bacterium
rob:CK5_21450	RUG10105_prot_2064	rob:CK5_21450 amino acid ABC transporter substrate-binding protein, PAAT family (TC 3.A.1.3.-)	K02030	ABC.PA.S	polar amino acid transport system substrate-binding protein	Null	RUG10105	uncultured Clostridiales bacterium
bprs:CK3_16420	RUG10105_prot_237	bprs:CK3_16420 ABC-type amino acid transport/signal transduction systems, periplasmic component/domain	K02030	ABC.PA.S	polar amino acid transport system substrate-binding protein	Null	RUG10105	uncultured Clostridiales bacterium
fpr:FP2_26470	RUG10105_prot_678	fpr:FP2_26470 amino acid ABC transporter substrate-binding protein, PAAT family (TC 3.A.1.3.-)	K02030	ABC.PA.S	polar amino acid transport system substrate-binding protein	Null	RUG10105	uncultured Clostridiales bacterium
rha:RHA1_ro05668	RUG10105_prot_922	rha:RHA1_ro05668 probable glutamine transport system permease protein	K02030	ABC.PA.S	polar amino acid transport system substrate-binding protein	Null	RUG10105	uncultured Clostridiales bacterium
fro:AALO17_04160	RUG10106_prot_1101	fro:AALO17_04160 hypothetical protein	K02030	ABC.PA.S	polar amino acid transport system substrate-binding protein	Null	RUG10106	uncultured Erysipelotrichaceae bacterium
fro:AALO17_04160	RUG10106_prot_1550	fro:AALO17_04160 hypothetical protein	K02030	ABC.PA.S	polar amino acid transport system substrate-binding protein	Null	RUG10106	uncultured Erysipelotrichaceae bacterium
bpb:bpr_I2215	RUG10106_prot_1669	bpb:bpr_I2215 ABC transporter ATP-binding protein	K02071	metN	D-methionine transport system ATP-binding protein	ko02010 ABC transporters	RUG10106	uncultured Erysipelotrichaceae bacterium
erb:A4V01_16155	RUG10106_prot_1784	erb:A4V01_16155 polC; PolC-type DNA polymerase III	K03763	polC	DNA polymerase III subunit alpha, Gram-positive type [EC:2.7.7.7]	ko03030 DNA replication*ko03430 Mismatch repair*ko03440 Homologous recombination	RUG10106	uncultured Erysipelotrichaceae bacterium
erh:ERH_0905	RUG10106_prot_343	erh:ERH_0905 polC; DNA polymerase III, alpha subunit, Gram-positive type	K03763	polC	DNA polymerase III subunit alpha, Gram-positive type [EC:2.7.7.7]	ko03030 DNA replication*ko03430 Mismatch repair*ko03440 Homologous recombination	RUG10106	uncultured Erysipelotrichaceae bacterium
euc:EC1_06960	RUG10106_prot_462	euc:EC1_06960 LSU ribosomal protein L6P	K02933	RP-L6, MRPL6, rplF	large subunit ribosomal protein L6	ko03010 Ribosome	RUG10106	uncultured Erysipelotrichaceae bacterium
fsu:Fisuc_1067	RUG10107_prot_1063	fsu:Fisuc_1067 conserved hypothetical ATPase	K07133	K07133	uncharacterized protein	Null	RUG10107	uncultured Prevotella sp.
pru:PRU_1716	RUG10107_prot_1203	pru:PRU_1716 putative proton-translocating NADH-quinone oxidoreductase, J subunit	K00339	nuoJ	NADH-quinone oxidoreductase subunit J [EC:7.1.1.2]	ko00190 Oxidative phosphorylation*ko01100 Metabolic pathways	RUG10107	uncultured Prevotella sp.
afd:Alfi_1605	RUG10107_prot_1480	afd:Alfi_1605 putative ATPase (AAA+ superfamily)	K07133	K07133	uncharacterized protein	Null	RUG10107	uncultured Prevotella sp.
pbq:C3V37_05865	RUG10107_prot_1879	pbq:C3V37_05865 AAA family ATPase	K07133	K07133	uncharacterized protein	Null	RUG10107	uncultured Prevotella sp.
pru:PRU_1234	RUG10107_prot_2051	pru:PRU_1234 conserved hypothetical protein	K07133	K07133	uncharacterized protein	Null	RUG10107	uncultured Prevotella sp.
fsu:Fisuc_1067	RUG10107_prot_2224	fsu:Fisuc_1067 conserved hypothetical ATPase	K07133	K07133	uncharacterized protein	Null	RUG10107	uncultured Prevotella sp.
pary:A4V02_01225	RUG10107_prot_2323	pary:A4V02_01225 AAA family ATPase	K07133	K07133	uncharacterized protein	Null	RUG10107	uncultured Prevotella sp.
pru:PRU_1281	RUG10107_prot_2413	pru:PRU_1281 inositol-3-phosphate synthase	K01858	INO1, ISYNA1	myo-inositol-1-phosphate synthase [EC:5.5.1.4]	ko00521 Streptomycin biosynthesis*ko00562 Inositol phosphate metabolism*ko01100 Metabolic pathways*ko01110 Biosynthesis of secondary metabolites	RUG10107	uncultured Prevotella sp.
pru:PRU_2100	RUG10107_prot_2911	pru:PRU_2100 rplF; ribosomal protein L6	K02933	RP-L6, MRPL6, rplF	large subunit ribosomal protein L6	ko03010 Ribosome	RUG10107	uncultured Prevotella sp.
pru:PRU_1460	RUG10107_prot_647	pru:PRU_1460 trpA; tryptophan synthase, alpha subunit	K01695	trpA	tryptophan synthase alpha chain [EC:4.2.1.20]	ko00260 Glycine, serine and threonine metabolism*ko00400 Phenylalanine, tyrosine and tryptophan biosynthesis*ko01100 Metabolic pathways*ko01110 Biosynthesis of secondary metabolites*ko01230 Biosynthesis of amino acids	RUG10107	uncultured Prevotella sp.
asx:CDL62_14845	RUG10107_prot_967	asx:CDL62_14845 ATPase	K07133	K07133	uncharacterized protein	Null	RUG10107	uncultured Prevotella sp.
psac:PSM36_2967	RUG10108_prot_1190	psac:PSM36_2967 putative ATPase, AAA+ superfamily	K07133	K07133	uncharacterized protein	Null	RUG10108	uncultured Bacteroidales bacterium
coo:CCU_21420	RUG10108_prot_2283	coo:CCU_21420 Predicted ATPase (AAA+ superfamily)	K07133	K07133	uncharacterized protein	Null	RUG10108	uncultured Bacteroidales bacterium
pru:PRU_1281	RUG10108_prot_2417	pru:PRU_1281 inositol-3-phosphate synthase	K01858	INO1, ISYNA1	myo-inositol-1-phosphate synthase [EC:5.5.1.4]	ko00521 Streptomycin biosynthesis*ko00562 Inositol phosphate metabolism*ko01100 Metabolic pathways*ko01110 Biosynthesis of secondary metabolites	RUG10108	uncultured Bacteroidales bacterium
pru:PRU_1460	RUG10108_prot_320	pru:PRU_1460 trpA; tryptophan synthase, alpha subunit	K01695	trpA	tryptophan synthase alpha chain [EC:4.2.1.20]	ko00260 Glycine, serine and threonine metabolism*ko00400 Phenylalanine, tyrosine and tryptophan biosynthesis*ko01100 Metabolic pathways*ko01110 Biosynthesis of secondary metabolites*ko01230 Biosynthesis of amino acids	RUG10108	uncultured Bacteroidales bacterium
fsu:Fisuc_1067	RUG10108_prot_358	fsu:Fisuc_1067 conserved hypothetical ATPase	K07133	K07133	uncharacterized protein	Null	RUG10108	uncultured Bacteroidales bacterium
osp:Odosp_1003	RUG10108_prot_625	osp:Odosp_1003 hypothetical protein	K07133	K07133	uncharacterized protein	Null	RUG10108	uncultured Bacteroidales bacterium
bth:BT_1746	RUG10108_prot_863	bth:BT_1746 hypothetical protein	K07133	K07133	uncharacterized protein	Null	RUG10108	uncultured Bacteroidales bacterium
bth:BT_2712	RUG10108_prot_908	bth:BT_2712 rplF; 50S ribosomal protein L6	K02933	RP-L6, MRPL6, rplF	large subunit ribosomal protein L6	ko03010 Ribosome	RUG10108	uncultured Bacteroidales bacterium
rho:RHOM_07200	RUG10109_prot_1157	rho:RHOM_07200 DNA polymerase III, alpha subunit	K03763	polC	DNA polymerase III subunit alpha, Gram-positive type [EC:2.7.7.7]	ko03030 DNA replication*ko03430 Mismatch repair*ko03440 Homologous recombination	RUG10109	uncultured Lachnospiraceae bacterium
coo:CCU_21420	RUG10109_prot_1197	coo:CCU_21420 Predicted ATPase (AAA+ superfamily)	K07133	K07133	uncharacterized protein	Null	RUG10109	uncultured Lachnospiraceae bacterium
ere:EUBREC_2975	RUG10109_prot_1256	ere:EUBREC_2975 tryptophan synthase, alpha subunit	K01695	trpA	tryptophan synthase alpha chain [EC:4.2.1.20]	ko00260 Glycine, serine and threonine metabolism*ko00400 Phenylalanine, tyrosine and tryptophan biosynthesis*ko01100 Metabolic pathways*ko01110 Biosynthesis of secondary metabolites*ko01230 Biosynthesis of amino acids	RUG10109	uncultured Lachnospiraceae bacterium
coo:CCU_10570	RUG10109_prot_139	coo:CCU_10570 amino acid ABC transporter substrate-binding protein, PAAT family (TC 3.A.1.3.-)	K02030	ABC.PA.S	polar amino acid transport system substrate-binding protein	Null	RUG10109	uncultured Lachnospiraceae bacterium
ere:EUBREC_1764	RUG10109_prot_1667	ere:EUBREC_1764 DNA polymerase III, alpha subunit	K03763	polC	DNA polymerase III subunit alpha, Gram-positive type [EC:2.7.7.7]	ko03030 DNA replication*ko03430 Mismatch repair*ko03440 Homologous recombination	RUG10109	uncultured Lachnospiraceae bacterium
awo:Awo_c32200	RUG10109_prot_1800	awo:Awo_c32200 polar amino acid ABC transport system permease protein	K02030	ABC.PA.S	polar amino acid transport system substrate-binding protein	Null	RUG10109	uncultured Lachnospiraceae bacterium
coo:CCU_28290	RUG10109_prot_197	coo:CCU_28290 amino acid ABC transporter substrate-binding protein, PAAT family (TC 3.A.1.3.-)	K02030	ABC.PA.S	polar amino acid transport system substrate-binding protein	Null	RUG10109	uncultured Lachnospiraceae bacterium
bprm:CL3_14450	RUG10109_prot_678	bprm:CL3_14450 LSU ribosomal protein L6P	K02933	RP-L6, MRPL6, rplF	large subunit ribosomal protein L6	ko03010 Ribosome	RUG10109	uncultured Lachnospiraceae bacterium
ddt:AAY81_03065	RUG10109_prot_802	ddt:AAY81_03065 hypothetical protein	K02030	ABC.PA.S	polar amino acid transport system substrate-binding protein	Null	RUG10109	uncultured Lachnospiraceae bacterium
fpla:A4U99_01880	RUG10110_prot_107	fpla:A4U99_01880 50S ribosomal protein L6	K02933	RP-L6, MRPL6, rplF	large subunit ribosomal protein L6	ko03010 Ribosome	RUG10110	Ruminococcaceae bacterium
ova:OBV_41170	RUG10110_prot_134	ova:OBV_41170 putative ABC transporter permease protein	K02034	ABC.PE.P1	peptide/nickel transport system permease protein	ko02024 Quorum sensing	RUG10110	Ruminococcaceae bacterium
fpla:A4U99_08860	RUG10110_prot_1438	fpla:A4U99_08860 polC; PolC-type DNA polymerase III	K03763	polC	DNA polymerase III subunit alpha, Gram-positive type [EC:2.7.7.7]	ko03030 DNA replication*ko03430 Mismatch repair*ko03440 Homologous recombination	RUG10110	Ruminococcaceae bacterium
ead:OV14_b1511	RUG10110_prot_1576	ead:OV14_b1511 putative permease component of ABC transporter	K02034	ABC.PE.P1	peptide/nickel transport system permease protein	ko02024 Quorum sensing	RUG10110	Ruminococcaceae bacterium
awo:Awo_c32200	RUG10110_prot_1785	awo:Awo_c32200 polar amino acid ABC transport system permease protein	K02030	ABC.PA.S	polar amino acid transport system substrate-binding protein	Null	RUG10110	Ruminococcaceae bacterium
rob:CK5_21450	RUG10110_prot_1964	rob:CK5_21450 amino acid ABC transporter substrate-binding protein, PAAT family (TC 3.A.1.3.-)	K02030	ABC.PA.S	polar amino acid transport system substrate-binding protein	Null	RUG10110	Ruminococcaceae bacterium
sbr:SY1_01600	RUG10110_prot_2011	sbr:SY1_01600 Predicted ATPase (AAA+ superfamily)	K07133	K07133	uncharacterized protein	Null	RUG10110	Ruminococcaceae bacterium
ruk:A4V00_14395	RUG10110_prot_2036	ruk:A4V00_14395 hypothetical protein	K02030	ABC.PA.S	polar amino acid transport system substrate-binding protein	Null	RUG10110	Ruminococcaceae bacterium
ral:Rumal_3409	RUG10110_prot_2074	ral:Rumal_3409 putative AAA+ superfamily ATPase	K07133	K07133	uncharacterized protein	Null	RUG10110	Ruminococcaceae bacterium
max:MMALV_06990	RUG10110_prot_2202	max:MMALV_06990 putative ATPase (AAA+ superfamily)	K07133	K07133	uncharacterized protein	Null	RUG10110	Ruminococcaceae bacterium
fpla:A4U99_08860	RUG10110_prot_2480	fpla:A4U99_08860 polC; PolC-type DNA polymerase III	K03763	polC	DNA polymerase III subunit alpha, Gram-positive type [EC:2.7.7.7]	ko03030 DNA replication*ko03430 Mismatch repair*ko03440 Homologous recombination	RUG10110	Ruminococcaceae bacterium
ova:OBV_19450	RUG10110_prot_2481	ova:OBV_19450 polC; PolC-type DNA polymerase I	K03763	polC	DNA polymerase III subunit alpha, Gram-positive type [EC:2.7.7.7]	ko03030 DNA replication*ko03430 Mismatch repair*ko03440 Homologous recombination	RUG10110	Ruminococcaceae bacterium
euc:EC1_20520	RUG10110_prot_2600	euc:EC1_20520 Predicted ATPase (AAA+ superfamily)	K07133	K07133	uncharacterized protein	Null	RUG10110	Ruminococcaceae bacterium
ere:EUBREC_2975	RUG10110_prot_272	ere:EUBREC_2975 tryptophan synthase, alpha subunit	K01695	trpA	tryptophan synthase alpha chain [EC:4.2.1.20]	ko00260 Glycine, serine and threonine metabolism*ko00400 Phenylalanine, tyrosine and tryptophan biosynthesis*ko01100 Metabolic pathways*ko01110 Biosynthesis of secondary metabolites*ko01230 Biosynthesis of amino acids	RUG10110	Ruminococcaceae bacterium
pru:PRU_1636	RUG10110_prot_2743	pru:PRU_1636 amino acid ABC transporter, ATP-binding protein/permease protein, His/Glu/Gln/Arg/opine family	K02030	ABC.PA.S	polar amino acid transport system substrate-binding protein	Null	RUG10110	Ruminococcaceae bacterium
dai:Desaci_3920	RUG10110_prot_2979	dai:Desaci_3920 putative ATPase (AAA+ superfamily)	K07133	K07133	uncharacterized protein	Null	RUG10110	Ruminococcaceae bacterium
pth:PTH_2331	RUG10110_prot_544	pth:PTH_2331 HisJ; ABC-type amino acid transport/signal transduction system	K02030	ABC.PA.S	polar amino acid transport system substrate-binding protein	Null	RUG10110	Ruminococcaceae bacterium
rob:CK5_21450	RUG10110_prot_63	rob:CK5_21450 amino acid ABC transporter substrate-binding protein, PAAT family (TC 3.A.1.3.-)	K02030	ABC.PA.S	polar amino acid transport system substrate-binding protein	Null	RUG10110	Ruminococcaceae bacterium
abao:BEQ56_02595	RUG10110_prot_710	abao:BEQ56_02595 ATPase	K07133	K07133	uncharacterized protein	Null	RUG10110	Ruminococcaceae bacterium
ruk:A4V00_11470	RUG10110_prot_713	ruk:A4V00_11470 ATPase	K07133	K07133	uncharacterized protein	Null	RUG10110	Ruminococcaceae bacterium
cbu:CBU_0770	RUG10110_prot_715	cbu:CBU_0770 hypothetical ATPase	K07133	K07133	uncharacterized protein	Null	RUG10110	Ruminococcaceae bacterium
pru:PRU_1460	RUG10111_prot_1568	pru:PRU_1460 trpA; tryptophan synthase, alpha subunit	K01695	trpA	tryptophan synthase alpha chain [EC:4.2.1.20]	ko00260 Glycine, serine and threonine metabolism*ko00400 Phenylalanine, tyrosine and tryptophan biosynthesis*ko01100 Metabolic pathways*ko01110 Biosynthesis of secondary metabolites*ko01230 Biosynthesis of amino acids	RUG10111	uncultured Prevotellaceae bacterium
max:MMALV_06990	RUG10111_prot_1814	max:MMALV_06990 putative ATPase (AAA+ superfamily)	K07133	K07133	uncharacterized protein	Null	RUG10111	uncultured Prevotellaceae bacterium
bacc:BRDCF_p271	RUG10111_prot_2525	bacc:BRDCF_p271 ATPase	K07133	K07133	uncharacterized protein	Null	RUG10111	uncultured Prevotellaceae bacterium
pru:PRU_1716	RUG10111_prot_426	pru:PRU_1716 putative proton-translocating NADH-quinone oxidoreductase, J subunit	K00339	nuoJ	NADH-quinone oxidoreductase subunit J [EC:7.1.1.2]	ko00190 Oxidative phosphorylation*ko01100 Metabolic pathways	RUG10111	uncultured Prevotellaceae bacterium
pru:PRU_1234	RUG10111_prot_533	pru:PRU_1234 conserved hypothetical protein	K07133	K07133	uncharacterized protein	Null	RUG10111	uncultured Prevotellaceae bacterium
pru:PRU_1281	RUG10111_prot_6	pru:PRU_1281 inositol-3-phosphate synthase	K01858	INO1, ISYNA1	myo-inositol-1-phosphate synthase [EC:5.5.1.4]	ko00521 Streptomycin biosynthesis*ko00562 Inositol phosphate metabolism*ko01100 Metabolic pathways*ko01110 Biosynthesis of secondary metabolites	RUG10111	uncultured Prevotellaceae bacterium
pru:PRU_2100	RUG10111_prot_84	pru:PRU_2100 rplF; ribosomal protein L6	K02933	RP-L6, MRPL6, rplF	large subunit ribosomal protein L6	ko03010 Ribosome	RUG10111	uncultured Prevotellaceae bacterium
ere:EUBREC_1489	RUG10112_prot_1137	ere:EUBREC_1489 amino acid ABC transporter, permease protein	K02030	ABC.PA.S	polar amino acid transport system substrate-binding protein	Null	RUG10112	Ruminococcaceae bacterium
cpro:CPRO_14940	RUG10112_prot_1138	cpro:CPRO_14940 artP; arginine-binding extracellular protein ArtP precursor	K02030	ABC.PA.S	polar amino acid transport system substrate-binding protein	Null	RUG10112	Ruminococcaceae bacterium
fpr:FP2_05190	RUG10112_prot_1327	fpr:FP2_05190 amino acid ABC transporter substrate-binding protein, PAAT family (TC 3.A.1.3.-)	K02030	ABC.PA.S	polar amino acid transport system substrate-binding protein	Null	RUG10112	Ruminococcaceae bacterium
coo:CCU_10570	RUG10112_prot_1387	coo:CCU_10570 amino acid ABC transporter substrate-binding protein, PAAT family (TC 3.A.1.3.-)	K02030	ABC.PA.S	polar amino acid transport system substrate-binding protein	Null	RUG10112	Ruminococcaceae bacterium
fro:AALO17_03300	RUG10112_prot_689	fro:AALO17_03300 ATPase	K07133	K07133	uncharacterized protein	Null	RUG10112	Ruminococcaceae bacterium
eel:EUBELI_01397	RUG10112_prot_724	eel:EUBELI_01397 polar amino acid transport system substrate-binding protein	K02030	ABC.PA.S	polar amino acid transport system substrate-binding protein	Null	RUG10112	Ruminococcaceae bacterium
rob:CK5_21450	RUG10112_prot_725	rob:CK5_21450 amino acid ABC transporter substrate-binding protein, PAAT family (TC 3.A.1.3.-)	K02030	ABC.PA.S	polar amino acid transport system substrate-binding protein	Null	RUG10112	Ruminococcaceae bacterium
amu:Amuc_1446	RUG10112_prot_743	amu:Amuc_1446 polar amino acid ABC transporter, inner membrane subunit	K02030	ABC.PA.S	polar amino acid transport system substrate-binding protein	Null	RUG10112	Ruminococcaceae bacterium
bpb:bpr_I2748	RUG10112_prot_913	bpb:bpr_I2748 peptide/nickel ABC transporter permease	K02034	ABC.PE.P1	peptide/nickel transport system permease protein	ko02024 Quorum sensing	RUG10112	Ruminococcaceae bacterium
bth:BT_1746	RUG10113_prot_1029	bth:BT_1746 hypothetical protein	K07133	K07133	uncharacterized protein	Null	RUG10113	uncultured Bacteroidales bacterium
pary:A4V02_02120	RUG10113_prot_1481	pary:A4V02_02120 inositol-3-phosphate synthase	K01858	INO1, ISYNA1	myo-inositol-1-phosphate synthase [EC:5.5.1.4]	ko00521 Streptomycin biosynthesis*ko00562 Inositol phosphate metabolism*ko01100 Metabolic pathways*ko01110 Biosynthesis of secondary metabolites	RUG10113	uncultured Bacteroidales bacterium
bth:BT_2712	RUG10113_prot_22	bth:BT_2712 rplF; 50S ribosomal protein L6	K02933	RP-L6, MRPL6, rplF	large subunit ribosomal protein L6	ko03010 Ribosome	RUG10113	uncultured Bacteroidales bacterium
fro:AALO17_03300	RUG10113_prot_2257	fro:AALO17_03300 ATPase	K07133	K07133	uncharacterized protein	Null	RUG10113	uncultured Bacteroidales bacterium
bth:BT_0527	RUG10113_prot_2322	bth:BT_0527 trpA; tryptophan synthase subunit alpha	K01695	trpA	tryptophan synthase alpha chain [EC:4.2.1.20]	ko00260 Glycine, serine and threonine metabolism*ko00400 Phenylalanine, tyrosine and tryptophan biosynthesis*ko01100 Metabolic pathways*ko01110 Biosynthesis of secondary metabolites*ko01230 Biosynthesis of amino acids	RUG10113	uncultured Bacteroidales bacterium
tfo:BFO_1890	RUG10113_prot_859	tfo:BFO_1890 hypothetical protein	K07133	K07133	uncharacterized protein	Null	RUG10113	uncultured Bacteroidales bacterium
cth:Cthe_0996	RUG10114_prot_1097	cth:Cthe_0996 DNA polymerase III, alpha subunit	K03763	polC	DNA polymerase III subunit alpha, Gram-positive type [EC:2.7.7.7]	ko03030 DNA replication*ko03430 Mismatch repair*ko03440 Homologous recombination	RUG10114	Ruminococcaceae bacterium
fpla:A4U99_08860	RUG10114_prot_1803	fpla:A4U99_08860 polC; PolC-type DNA polymerase III	K03763	polC	DNA polymerase III subunit alpha, Gram-positive type [EC:2.7.7.7]	ko03030 DNA replication*ko03430 Mismatch repair*ko03440 Homologous recombination	RUG10114	Ruminococcaceae bacterium
ova:OBV_09870	RUG10114_prot_44	ova:OBV_09870 rplF; 50S ribosomal protein L6	K02933	RP-L6, MRPL6, rplF	large subunit ribosomal protein L6	ko03010 Ribosome	RUG10114	Ruminococcaceae bacterium
fsa:C5Q98_02545	RUG10114_prot_680	fsa:C5Q98_02545 polC; PolC-type DNA polymerase III	K03763	polC	DNA polymerase III subunit alpha, Gram-positive type [EC:2.7.7.7]	ko03030 DNA replication*ko03430 Mismatch repair*ko03440 Homologous recombination	RUG10114	Ruminococcaceae bacterium
tur:AT726_03935	RUG10115_prot_1020	tur:AT726_03935 amino acid ABC transporter substrate-binding protein	K02030	ABC.PA.S	polar amino acid transport system substrate-binding protein	Null	RUG10115	uncultured Spirochaetaceae bacterium
sbu:SpiBuddy_0939	RUG10115_prot_1069	sbu:SpiBuddy_0939 ABC-type transporter, periplasmic subunit family 3	K02030	ABC.PA.S	polar amino acid transport system substrate-binding protein	Null	RUG10115	uncultured Spirochaetaceae bacterium
cth:Cthe_0996	RUG10115_prot_1314	cth:Cthe_0996 DNA polymerase III, alpha subunit	K03763	polC	DNA polymerase III subunit alpha, Gram-positive type [EC:2.7.7.7]	ko03030 DNA replication*ko03430 Mismatch repair*ko03440 Homologous recombination	RUG10115	uncultured Spirochaetaceae bacterium
fsu:Fisuc_2040	RUG10115_prot_1342	fsu:Fisuc_2040 ATPase (AAA+ superfamily)-like protein	K07133	K07133	uncharacterized protein	Null	RUG10115	uncultured Spirochaetaceae bacterium
eel:EUBELI_20245	RUG10115_prot_1448	eel:EUBELI_20245 Hypothetical protein	K07133	K07133	uncharacterized protein	Null	RUG10115	uncultured Spirochaetaceae bacterium
tbe:Trebr_1626	RUG10115_prot_1551	tbe:Trebr_1626 Tryptophan synthase alpha chain	K01695	trpA	tryptophan synthase alpha chain [EC:4.2.1.20]	ko00260 Glycine, serine and threonine metabolism*ko00400 Phenylalanine, tyrosine and tryptophan biosynthesis*ko01100 Metabolic pathways*ko01110 Biosynthesis of secondary metabolites*ko01230 Biosynthesis of amino acids	RUG10115	uncultured Spirochaetaceae bacterium
fpr:FP2_12680	RUG10115_prot_1607	fpr:FP2_12680 Predicted ATPase (AAA+ superfamily)	K07133	K07133	uncharacterized protein	Null	RUG10115	uncultured Spirochaetaceae bacterium
cpro:CPRO_25330	RUG10115_prot_1608	cpro:CPRO_25330 glnH_2; glutamine-binding periplasmic protein precursor	K02030	ABC.PA.S	polar amino acid transport system substrate-binding protein	Null	RUG10115	uncultured Spirochaetaceae bacterium
mbf:BHV42_08765	RUG10115_prot_1751	mbf:BHV42_08765 ABC transporter permease	K02034	ABC.PE.P1	peptide/nickel transport system permease protein	ko02024 Quorum sensing	RUG10115	uncultured Spirochaetaceae bacterium
wij:BWZ20_08425	RUG10115_prot_1853	wij:BWZ20_08425 AAA family ATPase	K07133	K07133	uncharacterized protein	Null	RUG10115	uncultured Spirochaetaceae bacterium
rob:CK5_14040	RUG10115_prot_1973	rob:CK5_14040 Predicted ATPase (AAA+ superfamily)	K07133	K07133	uncharacterized protein	Null	RUG10115	uncultured Spirochaetaceae bacterium
sbu:SpiBuddy_2878	RUG10115_prot_2	sbu:SpiBuddy_2878 Sulfate-transporting ATPase	K02071	metN	D-methionine transport system ATP-binding protein	ko02010 ABC transporters	RUG10115	uncultured Spirochaetaceae bacterium
tbe:Trebr_1626	RUG10115_prot_2069	tbe:Trebr_1626 Tryptophan synthase alpha chain	K01695	trpA	tryptophan synthase alpha chain [EC:4.2.1.20]	ko00260 Glycine, serine and threonine metabolism*ko00400 Phenylalanine, tyrosine and tryptophan biosynthesis*ko01100 Metabolic pathways*ko01110 Biosynthesis of secondary metabolites*ko01230 Biosynthesis of amino acids	RUG10115	uncultured Spirochaetaceae bacterium
fro:AALO17_03300	RUG10115_prot_2261	fro:AALO17_03300 ATPase	K07133	K07133	uncharacterized protein	Null	RUG10115	uncultured Spirochaetaceae bacterium
sgy:Sgly_0094	RUG10115_prot_2302	sgy:Sgly_0094 putative GTP-binding protein	K07133	K07133	uncharacterized protein	Null	RUG10115	uncultured Spirochaetaceae bacterium
gva:HMPREF0424_1213	RUG10115_prot_2400	gva:HMPREF0424_1213 hypothetical protein	K07133	K07133	uncharacterized protein	Null	RUG10115	uncultured Spirochaetaceae bacterium
crn:CAR_c18770	RUG10115_prot_623	crn:CAR_c18770 artQ; high affinity arginine ABC transporter	K02030	ABC.PA.S	polar amino acid transport system substrate-binding protein	Null	RUG10115	uncultured Spirochaetaceae bacterium
cle:Clole_3475	RUG10115_prot_699	cle:Clole_3475 ABC-type transporter, periplasmic subunit family 3	K02030	ABC.PA.S	polar amino acid transport system substrate-binding protein	Null	RUG10115	uncultured Spirochaetaceae bacterium
msi:Msm_0807	RUG10116_prot_1071	msi:Msm_0807 polar amino acid ABC transporter, substrate-binding component	K02030	ABC.PA.S	polar amino acid transport system substrate-binding protein	Null	RUG10116	uncultured Methanobrevibacter sp.
msi:Msm_0940	RUG10116_prot_1349	msi:Msm_0940 myo-inositol-1-phosphate synthase	K01858	INO1, ISYNA1	myo-inositol-1-phosphate synthase [EC:5.5.1.4]	ko00521 Streptomycin biosynthesis*ko00562 Inositol phosphate metabolism*ko01100 Metabolic pathways*ko01110 Biosynthesis of secondary metabolites	RUG10116	uncultured Methanobrevibacter sp.
msi:Msm_0807	RUG10116_prot_147	msi:Msm_0807 polar amino acid ABC transporter, substrate-binding component	K02030	ABC.PA.S	polar amino acid transport system substrate-binding protein	Null	RUG10116	uncultured Methanobrevibacter sp.
msi:Msm_0745	RUG10116_prot_1681	msi:Msm_0745 ribosomal protein L6p, RplF	K02933	RP-L6, MRPL6, rplF	large subunit ribosomal protein L6	ko03010 Ribosome	RUG10116	uncultured Methanobrevibacter sp.
msi:Msm_1141	RUG10116_prot_1760	msi:Msm_1141 tryptophan synthase, alpha subunit, TrpA	K01695	trpA	tryptophan synthase alpha chain [EC:4.2.1.20]	ko00260 Glycine, serine and threonine metabolism*ko00400 Phenylalanine, tyrosine and tryptophan biosynthesis*ko01100 Metabolic pathways*ko01110 Biosynthesis of secondary metabolites*ko01230 Biosynthesis of amino acids	RUG10116	uncultured Methanobrevibacter sp.
mst:Msp_0849	RUG10116_prot_367	mst:Msp_0849 predicted ABC-type dipeptide/oligopeptide/nickel transport system, permease protein	K02034	ABC.PE.P1	peptide/nickel transport system permease protein	ko02024 Quorum sensing	RUG10116	uncultured Methanobrevibacter sp.
spy:SPy_1315	RUG10117_prot_1036	spy:SPy_1315 hypothetical protein	K02030	ABC.PA.S	polar amino acid transport system substrate-binding protein	Null	RUG10117	uncultured Streptococcus sp.
spy:SPy_1961	RUG10117_prot_1701	spy:SPy_1961 polC; DNA polymerase III (alpha subunit)	K03763	polC	DNA polymerase III subunit alpha, Gram-positive type [EC:2.7.7.7]	ko03030 DNA replication*ko03430 Mismatch repair*ko03440 Homologous recombination	RUG10117	uncultured Streptococcus sp.
spy:SPy_0066	RUG10117_prot_226	spy:SPy_0066 rplF; 50S ribosomal protein L6	K02933	RP-L6, MRPL6, rplF	large subunit ribosomal protein L6	ko03010 Ribosome	RUG10117	uncultured Streptococcus sp.
spn:SP_1811	RUG10117_prot_267	spn:SP_1811 trpA; tryptophan synthase, alpha subunit	K01695	trpA	tryptophan synthase alpha chain [EC:4.2.1.20]	ko00260 Glycine, serine and threonine metabolism*ko00400 Phenylalanine, tyrosine and tryptophan biosynthesis*ko01100 Metabolic pathways*ko01110 Biosynthesis of secondary metabolites*ko01230 Biosynthesis of amino acids	RUG10117	uncultured Streptococcus sp.
spy:SPy_0778	RUG10117_prot_339	spy:SPy_0778 ABC transporter substrate-binding protein	K02030	ABC.PA.S	polar amino acid transport system substrate-binding protein	Null	RUG10117	uncultured Streptococcus sp.
spy:SPy_0317	RUG10117_prot_435	spy:SPy_0317 ABC transporter substrate-binding protein	K02030	ABC.PA.S	polar amino acid transport system substrate-binding protein	Null	RUG10117	uncultured Streptococcus sp.
lla:L158343	RUG10117_prot_672	lla:L158343 gltS; glutamate or arginine ABC transporter substrate binding protein	K02030	ABC.PA.S	polar amino acid transport system substrate-binding protein	Null	RUG10117	uncultured Streptococcus sp.
spy:SPy_1961	RUG10117_prot_851	spy:SPy_1961 polC; DNA polymerase III (alpha subunit)	K03763	polC	DNA polymerase III subunit alpha, Gram-positive type [EC:2.7.7.7]	ko03030 DNA replication*ko03430 Mismatch repair*ko03440 Homologous recombination	RUG10117	uncultured Streptococcus sp.
spy:SPy_0317	RUG10117_prot_861	spy:SPy_0317 ABC transporter substrate-binding protein	K02030	ABC.PA.S	polar amino acid transport system substrate-binding protein	Null	RUG10117	uncultured Streptococcus sp.
spy:SPy_0320	RUG10117_prot_863	spy:SPy_0320 putative ABC transporter (ATP-binding protein)h	K02071	metN	D-methionine transport system ATP-binding protein	ko02010 ABC transporters	RUG10117	uncultured Streptococcus sp.
cdf:CD630_00860	RUG10118_prot_1171	cdf:CD630_00860 rplF; 50S ribosomal protein L6	K02933	RP-L6, MRPL6, rplF	large subunit ribosomal protein L6	ko03010 Ribosome	RUG10118	uncultured Clostridiales bacterium
tur:AT726_03935	RUG10118_prot_1681	tur:AT726_03935 amino acid ABC transporter substrate-binding protein	K02030	ABC.PA.S	polar amino acid transport system substrate-binding protein	Null	RUG10118	uncultured Clostridiales bacterium
rob:CK5_21450	RUG10118_prot_1884	rob:CK5_21450 amino acid ABC transporter substrate-binding protein, PAAT family (TC 3.A.1.3.-)	K02030	ABC.PA.S	polar amino acid transport system substrate-binding protein	Null	RUG10118	uncultured Clostridiales bacterium
ibu:IB211_00817c	RUG10118_prot_2027	ibu:IB211_00817c Methionine ABC transporter ATP-binding protein	K02071	metN	D-methionine transport system ATP-binding protein	ko02010 ABC transporters	RUG10118	uncultured Clostridiales bacterium
ere:EUBREC_2975	RUG10118_prot_2060	ere:EUBREC_2975 tryptophan synthase, alpha subunit	K01695	trpA	tryptophan synthase alpha chain [EC:4.2.1.20]	ko00260 Glycine, serine and threonine metabolism*ko00400 Phenylalanine, tyrosine and tryptophan biosynthesis*ko01100 Metabolic pathways*ko01110 Biosynthesis of secondary metabolites*ko01230 Biosynthesis of amino acids	RUG10118	uncultured Clostridiales bacterium
abao:BEQ56_01150	RUG10118_prot_2064	abao:BEQ56_01150 hypothetical protein	K01695	trpA	tryptophan synthase alpha chain [EC:4.2.1.20]	ko00260 Glycine, serine and threonine metabolism*ko00400 Phenylalanine, tyrosine and tryptophan biosynthesis*ko01100 Metabolic pathways*ko01110 Biosynthesis of secondary metabolites*ko01230 Biosynthesis of amino acids	RUG10118	uncultured Clostridiales bacterium
ibu:IB211_00249	RUG10118_prot_594	ibu:IB211_00249 Amino acid ABC transporter, amino acid-binding/permease protein	K02030	ABC.PA.S	polar amino acid transport system substrate-binding protein	Null	RUG10118	uncultured Clostridiales bacterium
bprs:CK3_16420	RUG10118_prot_635	bprs:CK3_16420 ABC-type amino acid transport/signal transduction systems, periplasmic component/domain	K02030	ABC.PA.S	polar amino acid transport system substrate-binding protein	Null	RUG10118	uncultured Clostridiales bacterium
amt:Amet_2907	RUG10118_prot_923	amt:Amet_2907 binding-protein-dependent transport systems inner membrane component	K02034	ABC.PE.P1	peptide/nickel transport system permease protein	ko02024 Quorum sensing	RUG10118	uncultured Clostridiales bacterium
plt:Plut_0859	RUG10118_prot_966	plt:Plut_0859 amino acid ABC transporter membrane protein, PAAT family / amino acid ABC transporter substrate-binding protein, PAAT family	K02030	ABC.PA.S	polar amino acid transport system substrate-binding protein	Null	RUG10118	uncultured Clostridiales bacterium
cth:Cthe_0996	RUG10118_prot_99	cth:Cthe_0996 DNA polymerase III, alpha subunit	K03763	polC	DNA polymerase III subunit alpha, Gram-positive type [EC:2.7.7.7]	ko03030 DNA replication*ko03430 Mismatch repair*ko03440 Homologous recombination	RUG10118	uncultured Clostridiales bacterium
css:Cst_c09950	RUG10119_prot_1006	css:Cst_c09950 fliY2; cystine-binding periplasmic protein FliY	K02030	ABC.PA.S	polar amino acid transport system substrate-binding protein	Null	RUG10119	Sharpea azabuensis
cls:CXIVA_16230	RUG10119_prot_1214	cls:CXIVA_16230 hypothetical protein	K07133	K07133	uncharacterized protein	Null	RUG10119	Sharpea azabuensis
awo:Awo_c20340	RUG10119_prot_1260	awo:Awo_c20340 trpA; tryptophan synthase alpha chain	K01695	trpA	tryptophan synthase alpha chain [EC:4.2.1.20]	ko00260 Glycine, serine and threonine metabolism*ko00400 Phenylalanine, tyrosine and tryptophan biosynthesis*ko01100 Metabolic pathways*ko01110 Biosynthesis of secondary metabolites*ko01230 Biosynthesis of amino acids	RUG10119	Sharpea azabuensis
rho:RHOM_12810	RUG10119_prot_1453	rho:RHOM_12810 phosphonate-transporting ATPase	K02071	metN	D-methionine transport system ATP-binding protein	ko02010 ABC transporters	RUG10119	Sharpea azabuensis
max:MMALV_01090	RUG10119_prot_1582	max:MMALV_01090 hypothetical protein	K07133	K07133	uncharacterized protein	Null	RUG10119	Sharpea azabuensis
afn:Acfer_2042	RUG10119_prot_1807	afn:Acfer_2042 putative ATP/GTP-binding protein	K07133	K07133	uncharacterized protein	Null	RUG10119	Sharpea azabuensis
euc:EC1_20520	RUG10119_prot_1896	euc:EC1_20520 Predicted ATPase (AAA+ superfamily)	K07133	K07133	uncharacterized protein	Null	RUG10119	Sharpea azabuensis
ere:EUBREC_0502	RUG10119_prot_2102	ere:EUBREC_0502 hypothetical protein	K07133	K07133	uncharacterized protein	Null	RUG10119	Sharpea azabuensis
fro:AALO17_04160	RUG10119_prot_23	fro:AALO17_04160 hypothetical protein	K02030	ABC.PA.S	polar amino acid transport system substrate-binding protein	Null	RUG10119	Sharpea azabuensis
gth:Geoth_2662	RUG10119_prot_255	gth:Geoth_2662 DNA polymerase III, alpha subunit	K03763	polC	DNA polymerase III subunit alpha, Gram-positive type [EC:2.7.7.7]	ko03030 DNA replication*ko03430 Mismatch repair*ko03440 Homologous recombination	RUG10119	Sharpea azabuensis
euc:EC1_06960	RUG10119_prot_704	euc:EC1_06960 LSU ribosomal protein L6P	K02933	RP-L6, MRPL6, rplF	large subunit ribosomal protein L6	ko03010 Ribosome	RUG10119	Sharpea azabuensis
mpi:Mpet_1102	RUG10120_prot_1036	mpi:Mpet_1102 conserved hypothetical protein	K07133	K07133	uncharacterized protein	Null	RUG10120	uncultured Spirochaetales bacterium
awo:Awo_c32200	RUG10120_prot_1310	awo:Awo_c32200 polar amino acid ABC transport system permease protein	K02030	ABC.PA.S	polar amino acid transport system substrate-binding protein	Null	RUG10120	uncultured Spirochaetales bacterium
cbu:CBU_0770	RUG10120_prot_1348	cbu:CBU_0770 hypothetical ATPase	K07133	K07133	uncharacterized protein	Null	RUG10120	uncultured Spirochaetales bacterium
ral:Rumal_3362	RUG10120_prot_204	ral:Rumal_3362 AAA family ATPase	K07133	K07133	uncharacterized protein	Null	RUG10120	uncultured Spirochaetales bacterium
bacc:BRDCF_p271	RUG10120_prot_367	bacc:BRDCF_p271 ATPase	K07133	K07133	uncharacterized protein	Null	RUG10120	uncultured Spirochaetales bacterium
ral:Rumal_3362	RUG10120_prot_48	ral:Rumal_3362 AAA family ATPase	K07133	K07133	uncharacterized protein	Null	RUG10120	uncultured Spirochaetales bacterium
cbu:CBU_0770	RUG10120_prot_532	cbu:CBU_0770 hypothetical ATPase	K07133	K07133	uncharacterized protein	Null	RUG10120	uncultured Spirochaetales bacterium
sbu:SpiBuddy_0939	RUG10120_prot_731	sbu:SpiBuddy_0939 ABC-type transporter, periplasmic subunit family 3	K02030	ABC.PA.S	polar amino acid transport system substrate-binding protein	Null	RUG10120	uncultured Spirochaetales bacterium
rob:CK5_17180	RUG10120_prot_732	rob:CK5_17180 ABC-type amino acid transport/signal transduction systems, periplasmic component/domain	K02030	ABC.PA.S	polar amino acid transport system substrate-binding protein	Null	RUG10120	uncultured Spirochaetales bacterium
bth:BT_2012	RUG10120_prot_880	bth:BT_2012 ATPase	K07133	K07133	uncharacterized protein	Null	RUG10120	uncultured Spirochaetales bacterium
sbu:SpiBuddy_2878	RUG10120_prot_887	sbu:SpiBuddy_2878 Sulfate-transporting ATPase	K02071	metN	D-methionine transport system ATP-binding protein	ko02010 ABC transporters	RUG10120	uncultured Spirochaetales bacterium
afd:Alfi_1605	RUG10121_prot_1021	afd:Alfi_1605 putative ATPase (AAA+ superfamily)	K07133	K07133	uncharacterized protein	Null	RUG10121	uncultured Prevotellaceae bacterium
fln:FLA_0201	RUG10121_prot_1179	fln:FLA_0201 ATPase, AAA+ superfamily	K07133	K07133	uncharacterized protein	Null	RUG10121	uncultured Prevotellaceae bacterium
shg:Sph21_0400	RUG10121_prot_1231	shg:Sph21_0400 hypothetical protein	K07133	K07133	uncharacterized protein	Null	RUG10121	uncultured Prevotellaceae bacterium
pru:PRU_1234	RUG10121_prot_1470	pru:PRU_1234 conserved hypothetical protein	K07133	K07133	uncharacterized protein	Null	RUG10121	uncultured Prevotellaceae bacterium
bth:BT_3083	RUG10121_prot_1585	bth:BT_3083 ATPase	K07133	K07133	uncharacterized protein	Null	RUG10121	uncultured Prevotellaceae bacterium
psac:PSM36_0777	RUG10121_prot_1598	psac:PSM36_0777 putative ATPase	K07133	K07133	uncharacterized protein	Null	RUG10121	uncultured Prevotellaceae bacterium
dsy:DSY3285	RUG10121_prot_163	dsy:DSY3285 hypothetical protein	K07133	K07133	uncharacterized protein	Null	RUG10121	uncultured Prevotellaceae bacterium
pru:PRU_1281	RUG10121_prot_1700	pru:PRU_1281 inositol-3-phosphate synthase	K01858	INO1, ISYNA1	myo-inositol-1-phosphate synthase [EC:5.5.1.4]	ko00521 Streptomycin biosynthesis*ko00562 Inositol phosphate metabolism*ko01100 Metabolic pathways*ko01110 Biosynthesis of secondary metabolites	RUG10121	uncultured Prevotellaceae bacterium
afn:Acfer_2042	RUG10121_prot_1708	afn:Acfer_2042 putative ATP/GTP-binding protein	K07133	K07133	uncharacterized protein	Null	RUG10121	uncultured Prevotellaceae bacterium
pru:PRU_1716	RUG10121_prot_1896	pru:PRU_1716 putative proton-translocating NADH-quinone oxidoreductase, J subunit	K00339	nuoJ	NADH-quinone oxidoreductase subunit J [EC:7.1.1.2]	ko00190 Oxidative phosphorylation*ko01100 Metabolic pathways	RUG10121	uncultured Prevotellaceae bacterium
afd:Alfi_1605	RUG10121_prot_1995	afd:Alfi_1605 putative ATPase (AAA+ superfamily)	K07133	K07133	uncharacterized protein	Null	RUG10121	uncultured Prevotellaceae bacterium
max:MMALV_06990	RUG10121_prot_215	max:MMALV_06990 putative ATPase (AAA+ superfamily)	K07133	K07133	uncharacterized protein	Null	RUG10121	uncultured Prevotellaceae bacterium
dori:FH5T_07685	RUG10121_prot_2193	dori:FH5T_07685 ATPase	K07133	K07133	uncharacterized protein	Null	RUG10121	uncultured Prevotellaceae bacterium
caby:Cabys_3691	RUG10121_prot_2194	caby:Cabys_3691 hypothetical protein	K07133	K07133	uncharacterized protein	Null	RUG10121	uncultured Prevotellaceae bacterium
fsu:Fisuc_1710	RUG10121_prot_2270	fsu:Fisuc_1710 conserved hypothetical ATPase	K07133	K07133	uncharacterized protein	Null	RUG10121	uncultured Prevotellaceae bacterium
pru:PRU_0323	RUG10121_prot_2302	pru:PRU_0323 conserved hypothetical protein	K07133	K07133	uncharacterized protein	Null	RUG10121	uncultured Prevotellaceae bacterium
pru:PRU_1460	RUG10121_prot_2336	pru:PRU_1460 trpA; tryptophan synthase, alpha subunit	K01695	trpA	tryptophan synthase alpha chain [EC:4.2.1.20]	ko00260 Glycine, serine and threonine metabolism*ko00400 Phenylalanine, tyrosine and tryptophan biosynthesis*ko01100 Metabolic pathways*ko01110 Biosynthesis of secondary metabolites*ko01230 Biosynthesis of amino acids	RUG10121	uncultured Prevotellaceae bacterium
pary:A4V02_03740	RUG10121_prot_257	pary:A4V02_03740 AAA family ATPase	K07133	K07133	uncharacterized protein	Null	RUG10121	uncultured Prevotellaceae bacterium
pru:PRU_2100	RUG10121_prot_324	pru:PRU_2100 rplF; ribosomal protein L6	K02933	RP-L6, MRPL6, rplF	large subunit ribosomal protein L6	ko03010 Ribosome	RUG10121	uncultured Prevotellaceae bacterium
caby:Cabys_1019	RUG10121_prot_623	caby:Cabys_1019 hypothetical protein	K07133	K07133	uncharacterized protein	Null	RUG10121	uncultured Prevotellaceae bacterium
bth:BT_0221	RUG10121_prot_624	bth:BT_0221 hypothetical protein	K07133	K07133	uncharacterized protein	Null	RUG10121	uncultured Prevotellaceae bacterium
bth:BT_2012	RUG10121_prot_997	bth:BT_2012 ATPase	K07133	K07133	uncharacterized protein	Null	RUG10121	uncultured Prevotellaceae bacterium
bacc:BRDCF_p271	RUG10122_prot_1045	bacc:BRDCF_p271 ATPase	K07133	K07133	uncharacterized protein	Null	RUG10122	uncultured Prevotellaceae bacterium
osp:Odosp_0529	RUG10122_prot_119	osp:Odosp_0529 hypothetical protein	K07133	K07133	uncharacterized protein	Null	RUG10122	uncultured Prevotellaceae bacterium
pgi:PG_1528	RUG10122_prot_1499	pgi:PG_1528 conserved hypothetical protein	K07133	K07133	uncharacterized protein	Null	RUG10122	uncultured Prevotellaceae bacterium
pru:PRU_1234	RUG10122_prot_1591	pru:PRU_1234 conserved hypothetical protein	K07133	K07133	uncharacterized protein	Null	RUG10122	uncultured Prevotellaceae bacterium
pru:PRU_1281	RUG10122_prot_1706	pru:PRU_1281 inositol-3-phosphate synthase	K01858	INO1, ISYNA1	myo-inositol-1-phosphate synthase [EC:5.5.1.4]	ko00521 Streptomycin biosynthesis*ko00562 Inositol phosphate metabolism*ko01100 Metabolic pathways*ko01110 Biosynthesis of secondary metabolites	RUG10122	uncultured Prevotellaceae bacterium
pru:PRU_1460	RUG10122_prot_18	pru:PRU_1460 trpA; tryptophan synthase, alpha subunit	K01695	trpA	tryptophan synthase alpha chain [EC:4.2.1.20]	ko00260 Glycine, serine and threonine metabolism*ko00400 Phenylalanine, tyrosine and tryptophan biosynthesis*ko01100 Metabolic pathways*ko01110 Biosynthesis of secondary metabolites*ko01230 Biosynthesis of amino acids	RUG10122	uncultured Prevotellaceae bacterium
pru:PRU_2100	RUG10122_prot_1906	pru:PRU_2100 rplF; ribosomal protein L6	K02933	RP-L6, MRPL6, rplF	large subunit ribosomal protein L6	ko03010 Ribosome	RUG10122	uncultured Prevotellaceae bacterium
fln:FLA_0201	RUG10122_prot_2015	fln:FLA_0201 ATPase, AAA+ superfamily	K07133	K07133	uncharacterized protein	Null	RUG10122	uncultured Prevotellaceae bacterium
pru:PRU_1716	RUG10122_prot_544	pru:PRU_1716 putative proton-translocating NADH-quinone oxidoreductase, J subunit	K00339	nuoJ	NADH-quinone oxidoreductase subunit J [EC:7.1.1.2]	ko00190 Oxidative phosphorylation*ko01100 Metabolic pathways	RUG10122	uncultured Prevotellaceae bacterium
fln:FLA_0201	RUG10122_prot_590	fln:FLA_0201 ATPase, AAA+ superfamily	K07133	K07133	uncharacterized protein	Null	RUG10122	uncultured Prevotellaceae bacterium
pru:PRU_0323	RUG10122_prot_885	pru:PRU_0323 conserved hypothetical protein	K07133	K07133	uncharacterized protein	Null	RUG10122	uncultured Prevotellaceae bacterium
pth:PTH_2331	RUG10123_prot_1140	pth:PTH_2331 HisJ; ABC-type amino acid transport/signal transduction system	K02030	ABC.PA.S	polar amino acid transport system substrate-binding protein	Null	RUG10123	uncultured Bacteroidia bacterium
pmuc:ING2E5A_2858	RUG10123_prot_1181	pmuc:ING2E5A_2858 putative protein {ECO:0000313|EMBL:EPI42485,1}	K07133	K07133	uncharacterized protein	Null	RUG10123	uncultured Bacteroidia bacterium
osp:Odosp_1707	RUG10123_prot_892	osp:Odosp_1707 putative ATPase	K07133	K07133	uncharacterized protein	Null	RUG10123	uncultured Bacteroidia bacterium
bacc:BRDCF_p271	RUG10124_prot_1208	bacc:BRDCF_p271 ATPase	K07133	K07133	uncharacterized protein	Null	RUG10124	uncultured Bacteroidales bacterium
pru:PRU_1281	RUG10124_prot_1286	pru:PRU_1281 inositol-3-phosphate synthase	K01858	INO1, ISYNA1	myo-inositol-1-phosphate synthase [EC:5.5.1.4]	ko00521 Streptomycin biosynthesis*ko00562 Inositol phosphate metabolism*ko01100 Metabolic pathways*ko01110 Biosynthesis of secondary metabolites	RUG10124	uncultured Bacteroidales bacterium
bth:BT_1746	RUG10124_prot_199	bth:BT_1746 hypothetical protein	K07133	K07133	uncharacterized protein	Null	RUG10124	uncultured Bacteroidales bacterium
bth:BT_2712	RUG10124_prot_409	bth:BT_2712 rplF; 50S ribosomal protein L6	K02933	RP-L6, MRPL6, rplF	large subunit ribosomal protein L6	ko03010 Ribosome	RUG10124	uncultured Bacteroidales bacterium
osp:Odosp_1003	RUG10125_prot_1335	osp:Odosp_1003 hypothetical protein	K07133	K07133	uncharacterized protein	Null	RUG10125	uncultured Bacteroidia bacterium
ppn:Palpr_0763	RUG10125_prot_1681	ppn:Palpr_0763 ATPase (AAA+ superfamily)-like protein	K07133	K07133	uncharacterized protein	Null	RUG10125	uncultured Bacteroidia bacterium
osp:Odosp_1003	RUG10125_prot_1907	osp:Odosp_1003 hypothetical protein	K07133	K07133	uncharacterized protein	Null	RUG10125	uncultured Bacteroidia bacterium
pth:PTH_2331	RUG10125_prot_1918	pth:PTH_2331 HisJ; ABC-type amino acid transport/signal transduction system	K02030	ABC.PA.S	polar amino acid transport system substrate-binding protein	Null	RUG10125	uncultured Bacteroidia bacterium
asx:CDL62_14845	RUG10125_prot_2007	asx:CDL62_14845 ATPase	K07133	K07133	uncharacterized protein	Null	RUG10125	uncultured Bacteroidia bacterium
pmuc:ING2E5A_2858	RUG10125_prot_212	pmuc:ING2E5A_2858 putative protein {ECO:0000313|EMBL:EPI42485,1}	K07133	K07133	uncharacterized protein	Null	RUG10125	uncultured Bacteroidia bacterium
dfe:Dfer_3078	RUG10125_prot_250	dfe:Dfer_3078 conserved hypothetical protein	K07133	K07133	uncharacterized protein	Null	RUG10125	uncultured Bacteroidia bacterium
coc:Coch_1162	RUG10125_prot_332	coc:Coch_1162 ribosomal protein L6	K02933	RP-L6, MRPL6, rplF	large subunit ribosomal protein L6	ko03010 Ribosome	RUG10125	uncultured Bacteroidia bacterium
osp:Odosp_1003	RUG10125_prot_538	osp:Odosp_1003 hypothetical protein	K07133	K07133	uncharacterized protein	Null	RUG10125	uncultured Bacteroidia bacterium
tfo:BFO_1890	RUG10125_prot_653	tfo:BFO_1890 hypothetical protein	K07133	K07133	uncharacterized protein	Null	RUG10125	uncultured Bacteroidia bacterium
fla:SY85_14780	RUG10125_prot_746	fla:SY85_14780 peptide transporter	K02034	ABC.PE.P1	peptide/nickel transport system permease protein	ko02024 Quorum sensing	RUG10125	uncultured Bacteroidia bacterium
pgi:PG_1860	RUG10125_prot_824	pgi:PG_1860 conserved hypothetical protein	K07133	K07133	uncharacterized protein	Null	RUG10125	uncultured Bacteroidia bacterium
pary:A4V02_01225	RUG10125_prot_890	pary:A4V02_01225 AAA family ATPase	K07133	K07133	uncharacterized protein	Null	RUG10125	uncultured Bacteroidia bacterium
osp:Odosp_3434	RUG10125_prot_891	osp:Odosp_3434 conserved hypothetical ATPase	K07133	K07133	uncharacterized protein	Null	RUG10125	uncultured Bacteroidia bacterium
pth:PTH_2331	RUG10126_prot_1729	pth:PTH_2331 HisJ; ABC-type amino acid transport/signal transduction system	K02030	ABC.PA.S	polar amino acid transport system substrate-binding protein	Null	RUG10126	uncultured Bacteroidia bacterium
pru:PRU_1636	RUG10126_prot_337	pru:PRU_1636 amino acid ABC transporter, ATP-binding protein/permease protein, His/Glu/Gln/Arg/opine family	K02030	ABC.PA.S	polar amino acid transport system substrate-binding protein	Null	RUG10126	uncultured Bacteroidia bacterium
pth:PTH_2331	RUG10127_prot_1099	pth:PTH_2331 HisJ; ABC-type amino acid transport/signal transduction system	K02030	ABC.PA.S	polar amino acid transport system substrate-binding protein	Null	RUG10127	uncultured Bacteroidetes bacterium
dfe:Dfer_3078	RUG10127_prot_1744	dfe:Dfer_3078 conserved hypothetical protein	K07133	K07133	uncharacterized protein	Null	RUG10127	uncultured Bacteroidetes bacterium
fsu:Fisuc_1067	RUG10127_prot_186	fsu:Fisuc_1067 conserved hypothetical ATPase	K07133	K07133	uncharacterized protein	Null	RUG10127	uncultured Bacteroidetes bacterium
osp:Odosp_2319	RUG10127_prot_375	osp:Odosp_2319 ribosomal protein L6	K02933	RP-L6, MRPL6, rplF	large subunit ribosomal protein L6	ko03010 Ribosome	RUG10127	uncultured Bacteroidetes bacterium
ndo:DDD_2030	RUG10127_prot_442	ndo:DDD_2030 dppC; oligopeptide transport permeasee	K02034	ABC.PE.P1	peptide/nickel transport system permease protein	ko02024 Quorum sensing	RUG10127	uncultured Bacteroidetes bacterium
asl:Aeqsu_2911	RUG10128_prot_1161	asl:Aeqsu_2911 putative ATPase (AAA+ superfamily)	K07133	K07133	uncharacterized protein	Null	RUG10128	uncultured Bacteroidia bacterium
pdi:BDI_2764	RUG10128_prot_1261	pdi:BDI_2764 conserved hypothetical protein	K07133	K07133	uncharacterized protein	Null	RUG10128	uncultured Bacteroidia bacterium
osp:Odosp_1707	RUG10128_prot_1318	osp:Odosp_1707 putative ATPase	K07133	K07133	uncharacterized protein	Null	RUG10128	uncultured Bacteroidia bacterium
sat:SYN_01507	RUG10128_prot_1328	sat:SYN_01507 ATPase	K07133	K07133	uncharacterized protein	Null	RUG10128	uncultured Bacteroidia bacterium
tfo:BFO_1890	RUG10128_prot_1354	tfo:BFO_1890 hypothetical protein	K07133	K07133	uncharacterized protein	Null	RUG10128	uncultured Bacteroidia bacterium
fpsz:AMR72_07435	RUG10128_prot_1422	fpsz:AMR72_07435 peptide transporter	K02034	ABC.PE.P1	peptide/nickel transport system permease protein	ko02024 Quorum sensing	RUG10128	uncultured Bacteroidia bacterium
afn:Acfer_2042	RUG10128_prot_144	afn:Acfer_2042 putative ATP/GTP-binding protein	K07133	K07133	uncharacterized protein	Null	RUG10128	uncultured Bacteroidia bacterium
asx:CDL62_18375	RUG10128_prot_1624	asx:CDL62_18375 AAA family ATPase	K07133	K07133	uncharacterized protein	Null	RUG10128	uncultured Bacteroidia bacterium
bth:BT_2405	RUG10128_prot_1707	bth:BT_2405 hypothetical protein	K07133	K07133	uncharacterized protein	Null	RUG10128	uncultured Bacteroidia bacterium
coo:CCU_21420	RUG10128_prot_1730	coo:CCU_21420 Predicted ATPase (AAA+ superfamily)	K07133	K07133	uncharacterized protein	Null	RUG10128	uncultured Bacteroidia bacterium
coo:CCU_21420	RUG10128_prot_1737	coo:CCU_21420 Predicted ATPase (AAA+ superfamily)	K07133	K07133	uncharacterized protein	Null	RUG10128	uncultured Bacteroidia bacterium
dol:Dole_0644	RUG10128_prot_1799	dol:Dole_0644 conserved hypothetical protein	K07133	K07133	uncharacterized protein	Null	RUG10128	uncultured Bacteroidia bacterium
pru:PRU_0213	RUG10128_prot_1891	pru:PRU_0213 conserved hypothetical protein	K07133	K07133	uncharacterized protein	Null	RUG10128	uncultured Bacteroidia bacterium
bacc:BRDCF_p271	RUG10128_prot_1922	bacc:BRDCF_p271 ATPase	K07133	K07133	uncharacterized protein	Null	RUG10128	uncultured Bacteroidia bacterium
coc:Coch_1162	RUG10128_prot_1928	coc:Coch_1162 ribosomal protein L6	K02933	RP-L6, MRPL6, rplF	large subunit ribosomal protein L6	ko03010 Ribosome	RUG10128	uncultured Bacteroidia bacterium
osp:Odosp_3434	RUG10128_prot_2089	osp:Odosp_3434 conserved hypothetical ATPase	K07133	K07133	uncharacterized protein	Null	RUG10128	uncultured Bacteroidia bacterium
bth:BT_2405	RUG10128_prot_2133	bth:BT_2405 hypothetical protein	K07133	K07133	uncharacterized protein	Null	RUG10128	uncultured Bacteroidia bacterium
dfe:Dfer_3078	RUG10128_prot_2193	dfe:Dfer_3078 conserved hypothetical protein	K07133	K07133	uncharacterized protein	Null	RUG10128	uncultured Bacteroidia bacterium
pdi:BDI_2764	RUG10128_prot_2394	pdi:BDI_2764 conserved hypothetical protein	K07133	K07133	uncharacterized protein	Null	RUG10128	uncultured Bacteroidia bacterium
osp:Odosp_2238	RUG10128_prot_2395	osp:Odosp_2238 putative ATPase	K07133	K07133	uncharacterized protein	Null	RUG10128	uncultured Bacteroidia bacterium
bth:BT_2405	RUG10128_prot_2434	bth:BT_2405 hypothetical protein	K07133	K07133	uncharacterized protein	Null	RUG10128	uncultured Bacteroidia bacterium
gpa:GPA_09460	RUG10128_prot_2480	gpa:GPA_09460 Predicted ATPase (AAA+ superfamily)	K07133	K07133	uncharacterized protein	Null	RUG10128	uncultured Bacteroidia bacterium
asx:CDL62_14845	RUG10128_prot_2581	asx:CDL62_14845 ATPase	K07133	K07133	uncharacterized protein	Null	RUG10128	uncultured Bacteroidia bacterium
asx:CDL62_18375	RUG10128_prot_2715	asx:CDL62_18375 AAA family ATPase	K07133	K07133	uncharacterized protein	Null	RUG10128	uncultured Bacteroidia bacterium
max:MMALV_06990	RUG10128_prot_2804	max:MMALV_06990 putative ATPase (AAA+ superfamily)	K07133	K07133	uncharacterized protein	Null	RUG10128	uncultured Bacteroidia bacterium
osp:Odosp_1516	RUG10128_prot_291	osp:Odosp_1516 hypothetical protein	K07133	K07133	uncharacterized protein	Null	RUG10128	uncultured Bacteroidia bacterium
max:MMALV_06990	RUG10128_prot_293	max:MMALV_06990 putative ATPase (AAA+ superfamily)	K07133	K07133	uncharacterized protein	Null	RUG10128	uncultured Bacteroidia bacterium
ere:EUBREC_0502	RUG10128_prot_310	ere:EUBREC_0502 hypothetical protein	K07133	K07133	uncharacterized protein	Null	RUG10128	uncultured Bacteroidia bacterium
osp:Odosp_0529	RUG10128_prot_546	osp:Odosp_0529 hypothetical protein	K07133	K07133	uncharacterized protein	Null	RUG10128	uncultured Bacteroidia bacterium
osp:Odosp_1707	RUG10128_prot_56	osp:Odosp_1707 putative ATPase	K07133	K07133	uncharacterized protein	Null	RUG10128	uncultured Bacteroidia bacterium
tfo:BFO_1890	RUG10128_prot_628	tfo:BFO_1890 hypothetical protein	K07133	K07133	uncharacterized protein	Null	RUG10128	uncultured Bacteroidia bacterium
rbc:BN938_0664	RUG10128_prot_629	rbc:BN938_0664 ATPase component BioM of energizing module of biotin ECF transporter	K07133	K07133	uncharacterized protein	Null	RUG10128	uncultured Bacteroidia bacterium
blq:L21SP5_02158	RUG10128_prot_707	blq:L21SP5_02158 hypothetical protein	K07133	K07133	uncharacterized protein	Null	RUG10128	uncultured Bacteroidia bacterium
msu:MS2113	RUG10128_prot_895	msu:MS2113 unknown	K07133	K07133	uncharacterized protein	Null	RUG10128	uncultured Bacteroidia bacterium
psac:PSM36_0434	RUG10128_prot_901	psac:PSM36_0434 putative ATPase	K07133	K07133	uncharacterized protein	Null	RUG10128	uncultured Bacteroidia bacterium
pgi:PG_1860	RUG10128_prot_961	pgi:PG_1860 conserved hypothetical protein	K07133	K07133	uncharacterized protein	Null	RUG10128	uncultured Bacteroidia bacterium
afn:Acfer_2042	RUG10128_prot_962	afn:Acfer_2042 putative ATP/GTP-binding protein	K07133	K07133	uncharacterized protein	Null	RUG10128	uncultured Bacteroidia bacterium
afn:Acfer_2042	RUG10129_prot_1591	afn:Acfer_2042 putative ATP/GTP-binding protein	K07133	K07133	uncharacterized protein	Null	RUG10129	uncultured Bacteroidia bacterium
plt:Plut_0859	RUG10129_prot_1823	plt:Plut_0859 amino acid ABC transporter membrane protein, PAAT family / amino acid ABC transporter substrate-binding protein, PAAT family	K02030	ABC.PA.S	polar amino acid transport system substrate-binding protein	Null	RUG10129	uncultured Bacteroidia bacterium
plt:Plut_0859	RUG10129_prot_517	plt:Plut_0859 amino acid ABC transporter membrane protein, PAAT family / amino acid ABC transporter substrate-binding protein, PAAT family	K02030	ABC.PA.S	polar amino acid transport system substrate-binding protein	Null	RUG10129	uncultured Bacteroidia bacterium
afn:Acfer_2042	RUG10130_prot_1143	afn:Acfer_2042 putative ATP/GTP-binding protein	K07133	K07133	uncharacterized protein	Null	RUG10130	uncultured Prevotellaceae bacterium
osp:Odosp_1516	RUG10130_prot_1793	osp:Odosp_1516 hypothetical protein	K07133	K07133	uncharacterized protein	Null	RUG10130	uncultured Prevotellaceae bacterium
pru:PRU_1716	RUG10130_prot_1834	pru:PRU_1716 putative proton-translocating NADH-quinone oxidoreductase, J subunit	K00339	nuoJ	NADH-quinone oxidoreductase subunit J [EC:7.1.1.2]	ko00190 Oxidative phosphorylation*ko01100 Metabolic pathways	RUG10130	uncultured Prevotellaceae bacterium
pru:PRU_2100	RUG10130_prot_583	pru:PRU_2100 rplF; ribosomal protein L6	K02933	RP-L6, MRPL6, rplF	large subunit ribosomal protein L6	ko03010 Ribosome	RUG10130	uncultured Prevotellaceae bacterium
pru:PRU_1281	RUG10130_prot_885	pru:PRU_1281 inositol-3-phosphate synthase	K01858	INO1, ISYNA1	myo-inositol-1-phosphate synthase [EC:5.5.1.4]	ko00521 Streptomycin biosynthesis*ko00562 Inositol phosphate metabolism*ko01100 Metabolic pathways*ko01110 Biosynthesis of secondary metabolites	RUG10130	uncultured Prevotellaceae bacterium
osp:Odosp_0529	RUG10130_prot_998	osp:Odosp_0529 hypothetical protein	K07133	K07133	uncharacterized protein	Null	RUG10130	uncultured Prevotellaceae bacterium
gpa:GPA_08310	RUG10131_prot_13	gpa:GPA_08310 amino acid ABC transporter substrate-binding protein, PAAT family (TC 3.A.1.3.-)	K02030	ABC.PA.S	polar amino acid transport system substrate-binding protein	Null	RUG10131	Ruminococcaceae bacterium
rob:CK5_12650	RUG10131_prot_1414	rob:CK5_12650 hypothetical protein	K07133	K07133	uncharacterized protein	Null	RUG10131	Ruminococcaceae bacterium
fpla:A4U99_01880	RUG10131_prot_1534	fpla:A4U99_01880 50S ribosomal protein L6	K02933	RP-L6, MRPL6, rplF	large subunit ribosomal protein L6	ko03010 Ribosome	RUG10131	Ruminococcaceae bacterium
max:MMALV_06990	RUG10131_prot_193	max:MMALV_06990 putative ATPase (AAA+ superfamily)	K07133	K07133	uncharacterized protein	Null	RUG10131	Ruminococcaceae bacterium
slr:L21SP2_2627	RUG10131_prot_1966	slr:L21SP2_2627 Amino acid ABC transporter, amino acid-binding/permease protein	K02030	ABC.PA.S	polar amino acid transport system substrate-binding protein	Null	RUG10131	Ruminococcaceae bacterium
pho:PH0809	RUG10131_prot_210	pho:PH0809 PH0809; 283aa long hypothetical oligopeptide transport permease protein APPC	K02034	ABC.PE.P1	peptide/nickel transport system permease protein	ko02024 Quorum sensing	RUG10131	Ruminococcaceae bacterium
rob:CK5_21450	RUG10131_prot_2268	rob:CK5_21450 amino acid ABC transporter substrate-binding protein, PAAT family (TC 3.A.1.3.-)	K02030	ABC.PA.S	polar amino acid transport system substrate-binding protein	Null	RUG10131	Ruminococcaceae bacterium
css:Cst_c09950	RUG10131_prot_236	css:Cst_c09950 fliY2; cystine-binding periplasmic protein FliY	K02030	ABC.PA.S	polar amino acid transport system substrate-binding protein	Null	RUG10131	Ruminococcaceae bacterium
fpla:A4U99_08860	RUG10131_prot_412	fpla:A4U99_08860 polC; PolC-type DNA polymerase III	K03763	polC	DNA polymerase III subunit alpha, Gram-positive type [EC:2.7.7.7]	ko03030 DNA replication*ko03430 Mismatch repair*ko03440 Homologous recombination	RUG10131	Ruminococcaceae bacterium
cpro:CPRO_14940	RUG10131_prot_714	cpro:CPRO_14940 artP; arginine-binding extracellular protein ArtP precursor	K02030	ABC.PA.S	polar amino acid transport system substrate-binding protein	Null	RUG10131	Ruminococcaceae bacterium
ral:Rumal_0725	RUG10131_prot_776	ral:Rumal_0725 ATPase	K07133	K07133	uncharacterized protein	Null	RUG10131	Ruminococcaceae bacterium
pary:A4V02_01225	RUG10132_prot_11	pary:A4V02_01225 AAA family ATPase	K07133	K07133	uncharacterized protein	Null	RUG10132	uncultured Bacteroidales bacterium
dfe:Dfer_3078	RUG10132_prot_1265	dfe:Dfer_3078 conserved hypothetical protein	K07133	K07133	uncharacterized protein	Null	RUG10132	uncultured Bacteroidales bacterium
bvs:BARVI_08345	RUG10132_prot_1307	bvs:BARVI_08345 50S ribosomal protein L6	K02933	RP-L6, MRPL6, rplF	large subunit ribosomal protein L6	ko03010 Ribosome	RUG10132	uncultured Bacteroidales bacterium
rob:CK5_11420	RUG10132_prot_1461	rob:CK5_11420 Predicted ATPase (AAA+ superfamily)	K07133	K07133	uncharacterized protein	Null	RUG10132	uncultured Bacteroidales bacterium
pary:A4V02_03740	RUG10132_prot_1473	pary:A4V02_03740 AAA family ATPase	K07133	K07133	uncharacterized protein	Null	RUG10132	uncultured Bacteroidales bacterium
pary:A4V02_02120	RUG10132_prot_1689	pary:A4V02_02120 inositol-3-phosphate synthase	K01858	INO1, ISYNA1	myo-inositol-1-phosphate synthase [EC:5.5.1.4]	ko00521 Streptomycin biosynthesis*ko00562 Inositol phosphate metabolism*ko01100 Metabolic pathways*ko01110 Biosynthesis of secondary metabolites	RUG10132	uncultured Bacteroidales bacterium
ppn:Palpr_0763	RUG10132_prot_2148	ppn:Palpr_0763 ATPase (AAA+ superfamily)-like protein	K07133	K07133	uncharacterized protein	Null	RUG10132	uncultured Bacteroidales bacterium
rbc:BN938_2478	RUG10132_prot_2431	rbc:BN938_2478 ATPase component BioM of energizing module of biotin ECF transporter	K07133	K07133	uncharacterized protein	Null	RUG10132	uncultured Bacteroidales bacterium
max:MMALV_06990	RUG10132_prot_390	max:MMALV_06990 putative ATPase (AAA+ superfamily)	K07133	K07133	uncharacterized protein	Null	RUG10132	uncultured Bacteroidales bacterium
pary:A4V02_10860	RUG10132_prot_614	pary:A4V02_10860 NADH-quinone oxidoreductase subunit J	K00339	nuoJ	NADH-quinone oxidoreductase subunit J [EC:7.1.1.2]	ko00190 Oxidative phosphorylation*ko01100 Metabolic pathways	RUG10132	uncultured Bacteroidales bacterium
bth:BT_2012	RUG10132_prot_63	bth:BT_2012 ATPase	K07133	K07133	uncharacterized protein	Null	RUG10132	uncultured Bacteroidales bacterium
mhw:ACT01_12395	RUG10132_prot_753	mhw:ACT01_12395 AAA family ATPase	K07133	K07133	uncharacterized protein	Null	RUG10132	uncultured Bacteroidales bacterium
max:MMALV_06990	RUG10132_prot_767	max:MMALV_06990 putative ATPase (AAA+ superfamily)	K07133	K07133	uncharacterized protein	Null	RUG10132	uncultured Bacteroidales bacterium
asl:Aeqsu_2911	RUG10132_prot_769	asl:Aeqsu_2911 putative ATPase (AAA+ superfamily)	K07133	K07133	uncharacterized protein	Null	RUG10132	uncultured Bacteroidales bacterium
cth:Cthe_0996	RUG10133_prot_1714	cth:Cthe_0996 DNA polymerase III, alpha subunit	K03763	polC	DNA polymerase III subunit alpha, Gram-positive type [EC:2.7.7.7]	ko03030 DNA replication*ko03430 Mismatch repair*ko03440 Homologous recombination	RUG10133	uncultured Clostridiales bacterium
cth:Cthe_0996	RUG10133_prot_21	cth:Cthe_0996 DNA polymerase III, alpha subunit	K03763	polC	DNA polymerase III subunit alpha, Gram-positive type [EC:2.7.7.7]	ko03030 DNA replication*ko03430 Mismatch repair*ko03440 Homologous recombination	RUG10133	uncultured Clostridiales bacterium
ibu:IB211_00817c	RUG10133_prot_2248	ibu:IB211_00817c Methionine ABC transporter ATP-binding protein	K02071	metN	D-methionine transport system ATP-binding protein	ko02010 ABC transporters	RUG10133	uncultured Clostridiales bacterium
phm:PSMK_12140	RUG10133_prot_225	phm:PSMK_12140 amino acid ABC transporter substrate binding protein	K02030	ABC.PA.S	polar amino acid transport system substrate-binding protein	Null	RUG10133	uncultured Clostridiales bacterium
amu:Amuc_1446	RUG10133_prot_226	amu:Amuc_1446 polar amino acid ABC transporter, inner membrane subunit	K02030	ABC.PA.S	polar amino acid transport system substrate-binding protein	Null	RUG10133	uncultured Clostridiales bacterium
ral:Rumal_0725	RUG10133_prot_2503	ral:Rumal_0725 ATPase	K07133	K07133	uncharacterized protein	Null	RUG10133	uncultured Clostridiales bacterium
tur:AT726_03935	RUG10133_prot_308	tur:AT726_03935 amino acid ABC transporter substrate-binding protein	K02030	ABC.PA.S	polar amino acid transport system substrate-binding protein	Null	RUG10133	uncultured Clostridiales bacterium
pmuc:ING2E5A_2858	RUG10133_prot_360	pmuc:ING2E5A_2858 putative protein {ECO:0000313|EMBL:EPI42485,1}	K07133	K07133	uncharacterized protein	Null	RUG10133	uncultured Clostridiales bacterium
css:Cst_c08960	RUG10133_prot_581	css:Cst_c08960 appC2; oligopeptide transport system permease protein AppC	K02034	ABC.PE.P1	peptide/nickel transport system permease protein	ko02024 Quorum sensing	RUG10133	uncultured Clostridiales bacterium
ibu:IB211_02892	RUG10133_prot_8	ibu:IB211_02892 polar amino acid ABC transporter, substrate-binding component	K02030	ABC.PA.S	polar amino acid transport system substrate-binding protein	Null	RUG10133	uncultured Clostridiales bacterium
erh:ERH_0444	RUG10133_prot_951	erh:ERH_0444 oligopeptide ABC transporter, permease protein	K02034	ABC.PE.P1	peptide/nickel transport system permease protein	ko02024 Quorum sensing	RUG10133	uncultured Clostridiales bacterium
pru:PRU_0323	RUG10134_prot_1748	pru:PRU_0323 conserved hypothetical protein	K07133	K07133	uncharacterized protein	Null	RUG10134	uncultured Bacteroidia bacterium
osp:Odosp_3434	RUG10134_prot_2456	osp:Odosp_3434 conserved hypothetical ATPase	K07133	K07133	uncharacterized protein	Null	RUG10134	uncultured Bacteroidia bacterium
tfo:BFO_1890	RUG10134_prot_636	tfo:BFO_1890 hypothetical protein	K07133	K07133	uncharacterized protein	Null	RUG10134	uncultured Bacteroidia bacterium
cthd:CDO33_05950	RUG10135_prot_1109	cthd:CDO33_05950 polC; PolC-type DNA polymerase III	K03763	polC	DNA polymerase III subunit alpha, Gram-positive type [EC:2.7.7.7]	ko03030 DNA replication*ko03430 Mismatch repair*ko03440 Homologous recombination	RUG10135	uncultured Clostridiales bacterium
bprs:CK3_16420	RUG10135_prot_1233	bprs:CK3_16420 ABC-type amino acid transport/signal transduction systems, periplasmic component/domain	K02030	ABC.PA.S	polar amino acid transport system substrate-binding protein	Null	RUG10135	uncultured Clostridiales bacterium
ibu:IB211_00249	RUG10135_prot_1444	ibu:IB211_00249 Amino acid ABC transporter, amino acid-binding/permease protein	K02030	ABC.PA.S	polar amino acid transport system substrate-binding protein	Null	RUG10135	uncultured Clostridiales bacterium
rob:CK5_21450	RUG10135_prot_1475	rob:CK5_21450 amino acid ABC transporter substrate-binding protein, PAAT family (TC 3.A.1.3.-)	K02030	ABC.PA.S	polar amino acid transport system substrate-binding protein	Null	RUG10135	uncultured Clostridiales bacterium
faa:HMPREF0389_00832	RUG10135_prot_2965	faa:HMPREF0389_00832 rplF; ribosomal protein L6	K02933	RP-L6, MRPL6, rplF	large subunit ribosomal protein L6	ko03010 Ribosome	RUG10135	uncultured Clostridiales bacterium
ral:Rumal_3362	RUG10135_prot_3017	ral:Rumal_3362 AAA family ATPase	K07133	K07133	uncharacterized protein	Null	RUG10135	uncultured Clostridiales bacterium
bpb:bpr_I0158	RUG10135_prot_3145	bpb:bpr_I0158 hypothetical protein	K07133	K07133	uncharacterized protein	Null	RUG10135	uncultured Clostridiales bacterium
rho:RHOM_04535	RUG10135_prot_781	rho:RHOM_04535 amino acid ABC transporter substrate-binding protein	K02030	ABC.PA.S	polar amino acid transport system substrate-binding protein	Null	RUG10135	uncultured Clostridiales bacterium
ere:EUBREC_2975	RUG10135_prot_822	ere:EUBREC_2975 tryptophan synthase, alpha subunit	K01695	trpA	tryptophan synthase alpha chain [EC:4.2.1.20]	ko00260 Glycine, serine and threonine metabolism*ko00400 Phenylalanine, tyrosine and tryptophan biosynthesis*ko01100 Metabolic pathways*ko01110 Biosynthesis of secondary metabolites*ko01230 Biosynthesis of amino acids	RUG10135	uncultured Clostridiales bacterium
ibu:IB211_00817c	RUG10135_prot_944	ibu:IB211_00817c Methionine ABC transporter ATP-binding protein	K02071	metN	D-methionine transport system ATP-binding protein	ko02010 ABC transporters	RUG10135	uncultured Clostridiales bacterium
tbe:Trebr_1626	RUG10136_prot_1080	tbe:Trebr_1626 Tryptophan synthase alpha chain	K01695	trpA	tryptophan synthase alpha chain [EC:4.2.1.20]	ko00260 Glycine, serine and threonine metabolism*ko00400 Phenylalanine, tyrosine and tryptophan biosynthesis*ko01100 Metabolic pathways*ko01110 Biosynthesis of secondary metabolites*ko01230 Biosynthesis of amino acids	RUG10136	uncultured Spirochaetaceae bacterium
cpro:CPRO_25330	RUG10136_prot_1097	cpro:CPRO_25330 glnH_2; glutamine-binding periplasmic protein precursor	K02030	ABC.PA.S	polar amino acid transport system substrate-binding protein	Null	RUG10136	uncultured Spirochaetaceae bacterium
lmo:lmo0847	RUG10136_prot_1099	lmo:lmo0847 glutamine ABC transporter	K02030	ABC.PA.S	polar amino acid transport system substrate-binding protein	Null	RUG10136	uncultured Spirochaetaceae bacterium
thw:BMG03_04265	RUG10136_prot_1577	thw:BMG03_04265 peptide ABC transporter permease	K02034	ABC.PE.P1	peptide/nickel transport system permease protein	ko02024 Quorum sensing	RUG10136	uncultured Spirochaetaceae bacterium
tur:AT726_03935	RUG10136_prot_1652	tur:AT726_03935 amino acid ABC transporter substrate-binding protein	K02030	ABC.PA.S	polar amino acid transport system substrate-binding protein	Null	RUG10136	uncultured Spirochaetaceae bacterium
cpy:Cphy_1230	RUG10136_prot_1661	cpy:Cphy_1230 ABC transporter related	K02071	metN	D-methionine transport system ATP-binding protein	ko02010 ABC transporters	RUG10136	uncultured Spirochaetaceae bacterium
ibu:IB211_00817c	RUG10136_prot_1897	ibu:IB211_00817c Methionine ABC transporter ATP-binding protein	K02071	metN	D-methionine transport system ATP-binding protein	ko02010 ABC transporters	RUG10136	uncultured Spirochaetaceae bacterium
bacc:BRDCF_p271	RUG10136_prot_1925	bacc:BRDCF_p271 ATPase	K07133	K07133	uncharacterized protein	Null	RUG10136	uncultured Spirochaetaceae bacterium
ere:EUBREC_0502	RUG10136_prot_1935	ere:EUBREC_0502 hypothetical protein	K07133	K07133	uncharacterized protein	Null	RUG10136	uncultured Spirochaetaceae bacterium
sbu:SpiBuddy_0939	RUG10136_prot_2086	sbu:SpiBuddy_0939 ABC-type transporter, periplasmic subunit family 3	K02030	ABC.PA.S	polar amino acid transport system substrate-binding protein	Null	RUG10136	uncultured Spirochaetaceae bacterium
coo:CCU_21420	RUG10136_prot_2105	coo:CCU_21420 Predicted ATPase (AAA+ superfamily)	K07133	K07133	uncharacterized protein	Null	RUG10136	uncultured Spirochaetaceae bacterium
tpa:TP_0204	RUG10136_prot_290	tpa:TP_0204 ribosomal protein L6 (rplF)	K02933	RP-L6, MRPL6, rplF	large subunit ribosomal protein L6	ko03010 Ribosome	RUG10136	uncultured Spirochaetaceae bacterium
rho:RHOM_05430	RUG10136_prot_368	rho:RHOM_05430 amino acid ABC transporter, permease protein	K02030	ABC.PA.S	polar amino acid transport system substrate-binding protein	Null	RUG10136	uncultured Spirochaetaceae bacterium
tex:Teth514_1650	RUG10136_prot_964	tex:Teth514_1650 DNA polymerase III, alpha subunit	K03763	polC	DNA polymerase III subunit alpha, Gram-positive type [EC:2.7.7.7]	ko03030 DNA replication*ko03430 Mismatch repair*ko03440 Homologous recombination	RUG10136	uncultured Spirochaetaceae bacterium
pary:A4V02_01225	RUG10137_prot_1	pary:A4V02_01225 AAA family ATPase	K07133	K07133	uncharacterized protein	Null	RUG10137	uncultured Bacteroidia bacterium
coo:CCU_21420	RUG10137_prot_1015	coo:CCU_21420 Predicted ATPase (AAA+ superfamily)	K07133	K07133	uncharacterized protein	Null	RUG10137	uncultured Bacteroidia bacterium
hap:HAPS_0373	RUG10137_prot_1026	hap:HAPS_0373 ATPase, predicted ATPase (AAA+ superfamily)	K07133	K07133	uncharacterized protein	Null	RUG10137	uncultured Bacteroidia bacterium
eel:EUBELI_00033	RUG10137_prot_145	eel:EUBELI_00033 Hypothetical protein	K07133	K07133	uncharacterized protein	Null	RUG10137	uncultured Bacteroidia bacterium
pgi:PG_1860	RUG10137_prot_1485	pgi:PG_1860 conserved hypothetical protein	K07133	K07133	uncharacterized protein	Null	RUG10137	uncultured Bacteroidia bacterium
tfo:BFO_1890	RUG10137_prot_1831	tfo:BFO_1890 hypothetical protein	K07133	K07133	uncharacterized protein	Null	RUG10137	uncultured Bacteroidia bacterium
fnu:FN1715	RUG10137_prot_447	fnu:FN1715 ATPase	K07133	K07133	uncharacterized protein	Null	RUG10137	uncultured Bacteroidia bacterium
tfo:BFO_2194	RUG10137_prot_600	tfo:BFO_2194 hypothetical protein	K07133	K07133	uncharacterized protein	Null	RUG10137	uncultured Bacteroidia bacterium
osp:Odosp_3434	RUG10137_prot_962	osp:Odosp_3434 conserved hypothetical ATPase	K07133	K07133	uncharacterized protein	Null	RUG10137	uncultured Bacteroidia bacterium
mdv:C5Q96_03300	RUG10138_prot_152	mdv:C5Q96_03300 PolC-type DNA polymerase III	K03763	polC	DNA polymerase III subunit alpha, Gram-positive type [EC:2.7.7.7]	ko03030 DNA replication*ko03430 Mismatch repair*ko03440 Homologous recombination	RUG10138	uncultured Clostridiales bacterium
euu:ADJ67_00235	RUG10138_prot_284	euu:ADJ67_00235 glutamine ABC transporter permease	K02030	ABC.PA.S	polar amino acid transport system substrate-binding protein	Null	RUG10138	uncultured Clostridiales bacterium
tjr:TherJR_1191	RUG10138_prot_396	tjr:TherJR_1191 extracellular solute-binding protein family 3	K02030	ABC.PA.S	polar amino acid transport system substrate-binding protein	Null	RUG10138	uncultured Clostridiales bacterium
ere:EUBREC_1489	RUG10138_prot_397	ere:EUBREC_1489 amino acid ABC transporter, permease protein	K02030	ABC.PA.S	polar amino acid transport system substrate-binding protein	Null	RUG10138	uncultured Clostridiales bacterium
rob:CK5_21450	RUG10138_prot_927	rob:CK5_21450 amino acid ABC transporter substrate-binding protein, PAAT family (TC 3.A.1.3.-)	K02030	ABC.PA.S	polar amino acid transport system substrate-binding protein	Null	RUG10138	uncultured Clostridiales bacterium
eel:EUBELI_01397	RUG10138_prot_928	eel:EUBELI_01397 polar amino acid transport system substrate-binding protein	K02030	ABC.PA.S	polar amino acid transport system substrate-binding protein	Null	RUG10138	uncultured Clostridiales bacterium
tex:Teth514_1650	RUG10138_prot_978	tex:Teth514_1650 DNA polymerase III, alpha subunit	K03763	polC	DNA polymerase III subunit alpha, Gram-positive type [EC:2.7.7.7]	ko03030 DNA replication*ko03430 Mismatch repair*ko03440 Homologous recombination	RUG10138	uncultured Clostridiales bacterium
bpb:bpr_I0960	RUG10139_prot_1064	bpb:bpr_I0960 polC1; DNA polymerase III C PolC1	K03763	polC	DNA polymerase III subunit alpha, Gram-positive type [EC:2.7.7.7]	ko03030 DNA replication*ko03430 Mismatch repair*ko03440 Homologous recombination	RUG10139	uncultured Lachnospiraceae bacterium
cct:CC1_13910	RUG10139_prot_1155	cct:CC1_13910 LSU ribosomal protein L6P	K02933	RP-L6, MRPL6, rplF	large subunit ribosomal protein L6	ko03010 Ribosome	RUG10139	uncultured Lachnospiraceae bacterium
rho:RHOM_04045	RUG10139_prot_1616	rho:RHOM_04045 putative ATP/GTP-binding protein	K07133	K07133	uncharacterized protein	Null	RUG10139	uncultured Lachnospiraceae bacterium
cpy:Cphy_0433	RUG10139_prot_1959	cpy:Cphy_0433 binding-protein-dependent transport systems inner membrane component	K02034	ABC.PE.P1	peptide/nickel transport system permease protein	ko02024 Quorum sensing	RUG10139	uncultured Lachnospiraceae bacterium
coo:CCU_10570	RUG10139_prot_2468	coo:CCU_10570 amino acid ABC transporter substrate-binding protein, PAAT family (TC 3.A.1.3.-)	K02030	ABC.PA.S	polar amino acid transport system substrate-binding protein	Null	RUG10139	uncultured Lachnospiraceae bacterium
ead:OV14_b1511	RUG10139_prot_298	ead:OV14_b1511 putative permease component of ABC transporter	K02034	ABC.PE.P1	peptide/nickel transport system permease protein	ko02024 Quorum sensing	RUG10139	uncultured Lachnospiraceae bacterium
bpb:bpr_III225	RUG10139_prot_833	bpb:bpr_III225 amino acid ABC transporter substrate-binding protein	K02030	ABC.PA.S	polar amino acid transport system substrate-binding protein	Null	RUG10139	uncultured Lachnospiraceae bacterium
rho:RHOM_12810	RUG10139_prot_942	rho:RHOM_12810 phosphonate-transporting ATPase	K02071	metN	D-methionine transport system ATP-binding protein	ko02010 ABC transporters	RUG10139	uncultured Lachnospiraceae bacterium
bpb:bpr_I2234	RUG10140_prot_1166	bpb:bpr_I2234 archaeal ATPase family protein	K07133	K07133	uncharacterized protein	Null	RUG10140	uncultured Erysipelotrichaceae bacterium
erb:A4V01_16155	RUG10140_prot_1326	erb:A4V01_16155 polC; PolC-type DNA polymerase III	K03763	polC	DNA polymerase III subunit alpha, Gram-positive type [EC:2.7.7.7]	ko03030 DNA replication*ko03430 Mismatch repair*ko03440 Homologous recombination	RUG10140	uncultured Erysipelotrichaceae bacterium
fro:AALO17_04620	RUG10140_prot_151	fro:AALO17_04620 50S ribosomal protein L6	K02933	RP-L6, MRPL6, rplF	large subunit ribosomal protein L6	ko03010 Ribosome	RUG10140	uncultured Erysipelotrichaceae bacterium
kur:ASO14_677	RUG10140_prot_2000	kur:ASO14_677 metN; methionine import ATP-binding protein MetN	K02071	metN	D-methionine transport system ATP-binding protein	ko02010 ABC transporters	RUG10140	uncultured Erysipelotrichaceae bacterium
ddt:AAY81_07050	RUG10140_prot_287	ddt:AAY81_07050 methionine ABC transporter ATP-binding protein	K02071	metN	D-methionine transport system ATP-binding protein	ko02010 ABC transporters	RUG10140	uncultured Erysipelotrichaceae bacterium
fro:AALO17_04160	RUG10140_prot_50	fro:AALO17_04160 hypothetical protein	K02030	ABC.PA.S	polar amino acid transport system substrate-binding protein	Null	RUG10140	uncultured Erysipelotrichaceae bacterium
pmuc:ING2E5A_2858	RUG10141_prot_1040	pmuc:ING2E5A_2858 putative protein {ECO:0000313|EMBL:EPI42485,1}	K07133	K07133	uncharacterized protein	Null	RUG10141	uncultured Erysipelotrichaceae bacterium
coo:CCU_03430	RUG10141_prot_1090	coo:CCU_03430 Predicted ATPase (AAA+ superfamily)	K07133	K07133	uncharacterized protein	Null	RUG10141	uncultured Erysipelotrichaceae bacterium
pbq:C3V37_00950	RUG10141_prot_1223	pbq:C3V37_00950 polC; PolC-type DNA polymerase III	K03763	polC	DNA polymerase III subunit alpha, Gram-positive type [EC:2.7.7.7]	ko03030 DNA replication*ko03430 Mismatch repair*ko03440 Homologous recombination	RUG10141	uncultured Erysipelotrichaceae bacterium
tfo:BFO_3264	RUG10141_prot_1258	tfo:BFO_3264 hypothetical protein	K07133	K07133	uncharacterized protein	Null	RUG10141	uncultured Erysipelotrichaceae bacterium
afl:Aflv_1700	RUG10141_prot_23	afl:Aflv_1700 polC; DNA polymerase III, alpha subunit (gram-positive type)	K03763	polC	DNA polymerase III subunit alpha, Gram-positive type [EC:2.7.7.7]	ko03030 DNA replication*ko03430 Mismatch repair*ko03440 Homologous recombination	RUG10141	uncultured Erysipelotrichaceae bacterium
dsy:DSY0184	RUG10141_prot_306	dsy:DSY0184 hypothetical protein	K07133	K07133	uncharacterized protein	Null	RUG10141	uncultured Erysipelotrichaceae bacterium
tma:TM0593	RUG10142_prot_1011	tma:TM0593 amino acid ABC transporter substrate-binding protein	K02030	ABC.PA.S	polar amino acid transport system substrate-binding protein	Null	RUG10142	uncultured Erysipelotrichaceae bacterium
sbu:SpiBuddy_0680	RUG10142_prot_1055	sbu:SpiBuddy_0680 ATPase (AAA+ superfamily)-like protein	K07133	K07133	uncharacterized protein	Null	RUG10142	uncultured Erysipelotrichaceae bacterium
gva:HMPREF0424_1213	RUG10142_prot_1081	gva:HMPREF0424_1213 hypothetical protein	K07133	K07133	uncharacterized protein	Null	RUG10142	uncultured Erysipelotrichaceae bacterium
pary:A4V02_03740	RUG10142_prot_1084	pary:A4V02_03740 AAA family ATPase	K07133	K07133	uncharacterized protein	Null	RUG10142	uncultured Erysipelotrichaceae bacterium
pmuc:ING2E5A_2858	RUG10142_prot_1211	pmuc:ING2E5A_2858 putative protein {ECO:0000313|EMBL:EPI42485,1}	K07133	K07133	uncharacterized protein	Null	RUG10142	uncultured Erysipelotrichaceae bacterium
msi:Msm_1278	RUG10142_prot_1284	msi:Msm_1278 predicted ATPase, AAA+ superfamily	K07133	K07133	uncharacterized protein	Null	RUG10142	uncultured Erysipelotrichaceae bacterium
esu:EUS_26380	RUG10142_prot_1329	esu:EUS_26380 Predicted ATPase (AAA+ superfamily)	K07133	K07133	uncharacterized protein	Null	RUG10142	uncultured Erysipelotrichaceae bacterium
mpe:MYPE5220	RUG10142_prot_1369	mpe:MYPE5220 MYPE5220; conserved hypothetical protein	K07133	K07133	uncharacterized protein	Null	RUG10142	uncultured Erysipelotrichaceae bacterium
euc:EC1_20520	RUG10142_prot_1379	euc:EC1_20520 Predicted ATPase (AAA+ superfamily)	K07133	K07133	uncharacterized protein	Null	RUG10142	uncultured Erysipelotrichaceae bacterium
sbu:SpiBuddy_0135	RUG10142_prot_1575	sbu:SpiBuddy_0135 hypothetical protein	K07133	K07133	uncharacterized protein	Null	RUG10142	uncultured Erysipelotrichaceae bacterium
fpr:FP2_05190	RUG10142_prot_182	fpr:FP2_05190 amino acid ABC transporter substrate-binding protein, PAAT family (TC 3.A.1.3.-)	K02030	ABC.PA.S	polar amino acid transport system substrate-binding protein	Null	RUG10142	uncultured Erysipelotrichaceae bacterium
elm:ELI_0963	RUG10142_prot_307	elm:ELI_0963 ABC transporter related protein	K02071	metN	D-methionine transport system ATP-binding protein	ko02010 ABC transporters	RUG10142	uncultured Erysipelotrichaceae bacterium
mpe:MYPE7830	RUG10142_prot_406	mpe:MYPE7830 MYPE7830; conserved hypothetical protein	K07133	K07133	uncharacterized protein	Null	RUG10142	uncultured Erysipelotrichaceae bacterium
cls:CXIVA_16230	RUG10142_prot_582	cls:CXIVA_16230 hypothetical protein	K07133	K07133	uncharacterized protein	Null	RUG10142	uncultured Erysipelotrichaceae bacterium
fro:AALO17_06840	RUG10142_prot_64	fro:AALO17_06840 DNA polymerase III, alpha subunit, Gram-positive type	K03763	polC	DNA polymerase III subunit alpha, Gram-positive type [EC:2.7.7.7]	ko03030 DNA replication*ko03430 Mismatch repair*ko03440 Homologous recombination	RUG10142	uncultured Erysipelotrichaceae bacterium
mcu:HMPREF0573_10990	RUG10142_prot_698	mcu:HMPREF0573_10990 hypothetical protein	K07133	K07133	uncharacterized protein	Null	RUG10142	uncultured Erysipelotrichaceae bacterium
ruk:A4V00_02020	RUG10142_prot_716	ruk:A4V00_02020 ATPase	K07133	K07133	uncharacterized protein	Null	RUG10142	uncultured Erysipelotrichaceae bacterium
mpe:MYPE5220	RUG10142_prot_786	mpe:MYPE5220 MYPE5220; conserved hypothetical protein	K07133	K07133	uncharacterized protein	Null	RUG10142	uncultured Erysipelotrichaceae bacterium
bvs:BARVI_10500	RUG10142_prot_839	bvs:BARVI_10500 ATPase AAA	K07133	K07133	uncharacterized protein	Null	RUG10142	uncultured Erysipelotrichaceae bacterium
sbu:SpiBuddy_0154	RUG10142_prot_883	sbu:SpiBuddy_0154 hypothetical protein	K07133	K07133	uncharacterized protein	Null	RUG10142	uncultured Erysipelotrichaceae bacterium
rho:RHOM_04535	RUG10143_prot_1519	rho:RHOM_04535 amino acid ABC transporter substrate-binding protein	K02030	ABC.PA.S	polar amino acid transport system substrate-binding protein	Null	RUG10143	uncultured Lachnospiraceae bacterium
coo:CCU_10570	RUG10143_prot_1571	coo:CCU_10570 amino acid ABC transporter substrate-binding protein, PAAT family (TC 3.A.1.3.-)	K02030	ABC.PA.S	polar amino acid transport system substrate-binding protein	Null	RUG10143	uncultured Lachnospiraceae bacterium
rho:RHOM_14535	RUG10143_prot_1620	rho:RHOM_14535 rplF; 50S ribosomal protein L6	K02933	RP-L6, MRPL6, rplF	large subunit ribosomal protein L6	ko03010 Ribosome	RUG10143	uncultured Lachnospiraceae bacterium
osp:Odosp_1707	RUG10143_prot_173	osp:Odosp_1707 putative ATPase	K07133	K07133	uncharacterized protein	Null	RUG10143	uncultured Lachnospiraceae bacterium
ssm:Spirs_3310	RUG10143_prot_178	ssm:Spirs_3310 extracellular solute-binding protein family 3	K02030	ABC.PA.S	polar amino acid transport system substrate-binding protein	Null	RUG10143	uncultured Lachnospiraceae bacterium
bpb:bpr_III225	RUG10143_prot_1896	bpb:bpr_III225 amino acid ABC transporter substrate-binding protein	K02030	ABC.PA.S	polar amino acid transport system substrate-binding protein	Null	RUG10143	uncultured Lachnospiraceae bacterium
rho:RHOM_04045	RUG10143_prot_1924	rho:RHOM_04045 putative ATP/GTP-binding protein	K07133	K07133	uncharacterized protein	Null	RUG10143	uncultured Lachnospiraceae bacterium
bpb:bpr_I0960	RUG10143_prot_2306	bpb:bpr_I0960 polC1; DNA polymerase III C PolC1	K03763	polC	DNA polymerase III subunit alpha, Gram-positive type [EC:2.7.7.7]	ko03030 DNA replication*ko03430 Mismatch repair*ko03440 Homologous recombination	RUG10143	uncultured Lachnospiraceae bacterium
lai:LAC30SC_10220	RUG10143_prot_2429	lai:LAC30SC_10220 hypothetical protein	K07133	K07133	uncharacterized protein	Null	RUG10143	uncultured Lachnospiraceae bacterium
ere:EUBREC_3149	RUG10143_prot_2486	ere:EUBREC_3149 narrowly conserved hypothetical protein	K07133	K07133	uncharacterized protein	Null	RUG10143	uncultured Lachnospiraceae bacterium
ere:EUBREC_0502	RUG10143_prot_310	ere:EUBREC_0502 hypothetical protein	K07133	K07133	uncharacterized protein	Null	RUG10143	uncultured Lachnospiraceae bacterium
shi:Shel_27760	RUG10143_prot_311	shi:Shel_27760 predicted ATPase (AAA+ superfamily)	K07133	K07133	uncharacterized protein	Null	RUG10143	uncultured Lachnospiraceae bacterium
jep:BW721_00120	RUG10143_prot_403	jep:BW721_00120 amino acid ABC transporter substrate-binding protein	K02030	ABC.PA.S	polar amino acid transport system substrate-binding protein	Null	RUG10143	uncultured Lachnospiraceae bacterium
afn:Acfer_2025	RUG10143_prot_428	afn:Acfer_2025 conserved hypothetical protein	K07133	K07133	uncharacterized protein	Null	RUG10143	uncultured Lachnospiraceae bacterium
rho:RHOM_12810	RUG10143_prot_616	rho:RHOM_12810 phosphonate-transporting ATPase	K02071	metN	D-methionine transport system ATP-binding protein	ko02010 ABC transporters	RUG10143	uncultured Lachnospiraceae bacterium
tar:TALC_01440	RUG10143_prot_777	tar:TALC_01440 tryptophan synthase, alpha chain	K01695	trpA	tryptophan synthase alpha chain [EC:4.2.1.20]	ko00260 Glycine, serine and threonine metabolism*ko00400 Phenylalanine, tyrosine and tryptophan biosynthesis*ko01100 Metabolic pathways*ko01110 Biosynthesis of secondary metabolites*ko01230 Biosynthesis of amino acids	RUG10143	uncultured Lachnospiraceae bacterium
osp:Odosp_3368	RUG10144_prot_1421	osp:Odosp_3368 hypothetical protein	K07133	K07133	uncharacterized protein	Null	RUG10144	uncultured Prevotellaceae bacterium
pru:PRU_1234	RUG10144_prot_1475	pru:PRU_1234 conserved hypothetical protein	K07133	K07133	uncharacterized protein	Null	RUG10144	uncultured Prevotellaceae bacterium
pru:PRU_1716	RUG10144_prot_1484	pru:PRU_1716 putative proton-translocating NADH-quinone oxidoreductase, J subunit	K00339	nuoJ	NADH-quinone oxidoreductase subunit J [EC:7.1.1.2]	ko00190 Oxidative phosphorylation*ko01100 Metabolic pathways	RUG10144	uncultured Prevotellaceae bacterium
myr:MYRA21_3354	RUG10144_prot_1558	myr:MYRA21_3354 putative ATPase (AAA+ superfamily)	K07133	K07133	uncharacterized protein	Null	RUG10144	uncultured Prevotellaceae bacterium
pru:PRU_1281	RUG10144_prot_2133	pru:PRU_1281 inositol-3-phosphate synthase	K01858	INO1, ISYNA1	myo-inositol-1-phosphate synthase [EC:5.5.1.4]	ko00521 Streptomycin biosynthesis*ko00562 Inositol phosphate metabolism*ko01100 Metabolic pathways*ko01110 Biosynthesis of secondary metabolites	RUG10144	uncultured Prevotellaceae bacterium
ere:EUBREC_1489	RUG10144_prot_397	ere:EUBREC_1489 amino acid ABC transporter, permease protein	K02030	ABC.PA.S	polar amino acid transport system substrate-binding protein	Null	RUG10144	uncultured Prevotellaceae bacterium
tfo:BFO_2194	RUG10144_prot_722	tfo:BFO_2194 hypothetical protein	K07133	K07133	uncharacterized protein	Null	RUG10144	uncultured Prevotellaceae bacterium
pru:PRU_1460	RUG10144_prot_928	pru:PRU_1460 trpA; tryptophan synthase, alpha subunit	K01695	trpA	tryptophan synthase alpha chain [EC:4.2.1.20]	ko00260 Glycine, serine and threonine metabolism*ko00400 Phenylalanine, tyrosine and tryptophan biosynthesis*ko01100 Metabolic pathways*ko01110 Biosynthesis of secondary metabolites*ko01230 Biosynthesis of amino acids	RUG10144	uncultured Prevotellaceae bacterium
plt:Plut_0737	RUG10145_prot_1193	plt:Plut_0737 conserved hypothetical protein	K07133	K07133	uncharacterized protein	Null	RUG10145	uncultured bacterium
mbf:BHV42_03870	RUG10145_prot_1446	mbf:BHV42_03870 50S ribosomal protein L6	K02933	RP-L6, MRPL6, rplF	large subunit ribosomal protein L6	ko03010 Ribosome	RUG10145	uncultured bacterium
mbf:BHV42_08765	RUG10145_prot_456	mbf:BHV42_08765 ABC transporter permease	K02034	ABC.PE.P1	peptide/nickel transport system permease protein	ko02024 Quorum sensing	RUG10145	uncultured bacterium
lba:Lebu_0098	RUG10145_prot_511	lba:Lebu_0098 conserved hypothetical protein	K07133	K07133	uncharacterized protein	Null	RUG10145	uncultured bacterium
mbf:BHV42_04340	RUG10145_prot_618	mbf:BHV42_04340 hypothetical protein	K03763	polC	DNA polymerase III subunit alpha, Gram-positive type [EC:2.7.7.7]	ko03030 DNA replication*ko03430 Mismatch repair*ko03440 Homologous recombination	RUG10145	uncultured bacterium
psac:PSM36_2721	RUG10146_prot_1321	psac:PSM36_2721 putative ATPase	K07133	K07133	uncharacterized protein	Null	RUG10146	uncultured Coriobacteriaceae bacterium
apv:Apar_0919	RUG10146_prot_1504	apv:Apar_0919 binding-protein-dependent transport systems inner membrane component	K02034	ABC.PE.P1	peptide/nickel transport system permease protein	ko02024 Quorum sensing	RUG10146	uncultured Coriobacteriaceae bacterium
shi:Shel_19590	RUG10146_prot_1602	shi:Shel_19590 ABC-type metal ion transport system, ATPase component	K02071	metN	D-methionine transport system ATP-binding protein	ko02010 ABC transporters	RUG10146	uncultured Coriobacteriaceae bacterium
apv:Apar_0448	RUG10146_prot_348	apv:Apar_0448 extracellular solute-binding protein family 3	K02030	ABC.PA.S	polar amino acid transport system substrate-binding protein	Null	RUG10146	uncultured Coriobacteriaceae bacterium
cpro:CPRO_25330	RUG10146_prot_430	cpro:CPRO_25330 glnH_2; glutamine-binding periplasmic protein precursor	K02030	ABC.PA.S	polar amino acid transport system substrate-binding protein	Null	RUG10146	uncultured Coriobacteriaceae bacterium
rha:RHA1_ro05668	RUG10146_prot_431	rha:RHA1_ro05668 probable glutamine transport system permease protein	K02030	ABC.PA.S	polar amino acid transport system substrate-binding protein	Null	RUG10146	uncultured Coriobacteriaceae bacterium
ols:Olsu_1286	RUG10146_prot_575	ols:Olsu_1286 ABC transporter related protein	K02034	ABC.PE.P1	peptide/nickel transport system permease protein	ko02024 Quorum sensing	RUG10146	uncultured Coriobacteriaceae bacterium
apv:Apar_1146	RUG10146_prot_599	apv:Apar_1146 ribosomal protein L6	K02933	RP-L6, MRPL6, rplF	large subunit ribosomal protein L6	ko03010 Ribosome	RUG10146	uncultured Coriobacteriaceae bacterium
ols:Olsu_0419	RUG10146_prot_796	ols:Olsu_0419 amino acid ABC transporter substrate-binding protein, PAAT family	K02030	ABC.PA.S	polar amino acid transport system substrate-binding protein	Null	RUG10146	uncultured Coriobacteriaceae bacterium
apv:Apar_0429	RUG10146_prot_797	apv:Apar_0429 extracellular solute-binding protein family 3	K02030	ABC.PA.S	polar amino acid transport system substrate-binding protein	Null	RUG10146	uncultured Coriobacteriaceae bacterium
ols:Olsu_1346	RUG10146_prot_798	ols:Olsu_1346 polar amino acid ABC transporter, inner membrane subunit	K02030	ABC.PA.S	polar amino acid transport system substrate-binding protein	Null	RUG10146	uncultured Coriobacteriaceae bacterium
ols:Olsu_1323	RUG10146_prot_888	ols:Olsu_1323 binding-protein-dependent transport systems inner membrane component	K02034	ABC.PE.P1	peptide/nickel transport system permease protein	ko02024 Quorum sensing	RUG10146	uncultured Coriobacteriaceae bacterium
aeq:AEQU_2168	RUG10146_prot_970	aeq:AEQU_2168 conserved hypothetical protein	K07133	K07133	uncharacterized protein	Null	RUG10146	uncultured Coriobacteriaceae bacterium
rho:RHOM_14535	RUG10147_prot_1034	rho:RHOM_14535 rplF; 50S ribosomal protein L6	K02933	RP-L6, MRPL6, rplF	large subunit ribosomal protein L6	ko03010 Ribosome	RUG10147	uncultured Lachnospiraceae bacterium
cpro:CPRO_28730	RUG10147_prot_1583	cpro:CPRO_28730 fliY; cystine-binding periplasmic protein precursor	K02030	ABC.PA.S	polar amino acid transport system substrate-binding protein	Null	RUG10147	uncultured Lachnospiraceae bacterium
eel:EUBELI_01397	RUG10147_prot_1584	eel:EUBELI_01397 polar amino acid transport system substrate-binding protein	K02030	ABC.PA.S	polar amino acid transport system substrate-binding protein	Null	RUG10147	uncultured Lachnospiraceae bacterium
eyy:EGYY_21200	RUG10147_prot_1812	eyy:EGYY_21200 hypothetical protein	K07133	K07133	uncharacterized protein	Null	RUG10147	uncultured Lachnospiraceae bacterium
dsy:DSY0184	RUG10147_prot_2056	dsy:DSY0184 hypothetical protein	K07133	K07133	uncharacterized protein	Null	RUG10147	uncultured Lachnospiraceae bacterium
rho:RHOM_01410	RUG10147_prot_2104	rho:RHOM_01410 hypothetical protein	K03763	polC	DNA polymerase III subunit alpha, Gram-positive type [EC:2.7.7.7]	ko03030 DNA replication*ko03430 Mismatch repair*ko03440 Homologous recombination	RUG10147	uncultured Lachnospiraceae bacterium
awo:Awo_c11690	RUG10147_prot_2277	awo:Awo_c11690 hypothetical protein	K07133	K07133	uncharacterized protein	Null	RUG10147	uncultured Lachnospiraceae bacterium
eel:EUBELI_20438	RUG10147_prot_2281	eel:EUBELI_20438 polar amino acid transport system substrate-binding protein	K02030	ABC.PA.S	polar amino acid transport system substrate-binding protein	Null	RUG10147	uncultured Lachnospiraceae bacterium
rho:RHOM_07200	RUG10147_prot_237	rho:RHOM_07200 DNA polymerase III, alpha subunit	K03763	polC	DNA polymerase III subunit alpha, Gram-positive type [EC:2.7.7.7]	ko03030 DNA replication*ko03430 Mismatch repair*ko03440 Homologous recombination	RUG10147	uncultured Lachnospiraceae bacterium
eel:EUBELI_01698	RUG10147_prot_2491	eel:EUBELI_01698 polar amino acid transport system permease protein	K02030	ABC.PA.S	polar amino acid transport system substrate-binding protein	Null	RUG10147	uncultured Lachnospiraceae bacterium
ere:EUBREC_1489	RUG10147_prot_2492	ere:EUBREC_1489 amino acid ABC transporter, permease protein	K02030	ABC.PA.S	polar amino acid transport system substrate-binding protein	Null	RUG10147	uncultured Lachnospiraceae bacterium
bts:Btus_2895	RUG10147_prot_343	bts:Btus_2895 extracellular solute-binding protein family 3	K02030	ABC.PA.S	polar amino acid transport system substrate-binding protein	Null	RUG10147	uncultured Lachnospiraceae bacterium
eel:EUBELI_01301	RUG10147_prot_550	eel:EUBELI_01301 tryptophan synthase	K01695	trpA	tryptophan synthase alpha chain [EC:4.2.1.20]	ko00260 Glycine, serine and threonine metabolism*ko00400 Phenylalanine, tyrosine and tryptophan biosynthesis*ko01100 Metabolic pathways*ko01110 Biosynthesis of secondary metabolites*ko01230 Biosynthesis of amino acids	RUG10147	uncultured Lachnospiraceae bacterium
ral:Rumal_0762	RUG10147_prot_735	ral:Rumal_0762 hypothetical protein	K07133	K07133	uncharacterized protein	Null	RUG10147	uncultured Lachnospiraceae bacterium
ruk:A4V00_14395	RUG10148_prot_1129	ruk:A4V00_14395 hypothetical protein	K02030	ABC.PA.S	polar amino acid transport system substrate-binding protein	Null	RUG10148	uncultured Erysipelotrichaceae bacterium
bpb:bpr_I2215	RUG10148_prot_1340	bpb:bpr_I2215 ABC transporter ATP-binding protein	K02071	metN	D-methionine transport system ATP-binding protein	ko02010 ABC transporters	RUG10148	uncultured Erysipelotrichaceae bacterium
dsy:DSY0184	RUG10148_prot_1509	dsy:DSY0184 hypothetical protein	K07133	K07133	uncharacterized protein	Null	RUG10148	uncultured Erysipelotrichaceae bacterium
fro:AALO17_04160	RUG10148_prot_1970	fro:AALO17_04160 hypothetical protein	K02030	ABC.PA.S	polar amino acid transport system substrate-binding protein	Null	RUG10148	uncultured Erysipelotrichaceae bacterium
fro:AALO17_04620	RUG10148_prot_640	fro:AALO17_04620 50S ribosomal protein L6	K02933	RP-L6, MRPL6, rplF	large subunit ribosomal protein L6	ko03010 Ribosome	RUG10148	uncultured Erysipelotrichaceae bacterium
ddt:AAY81_07050	RUG10148_prot_743	ddt:AAY81_07050 methionine ABC transporter ATP-binding protein	K02071	metN	D-methionine transport system ATP-binding protein	ko02010 ABC transporters	RUG10148	uncultured Erysipelotrichaceae bacterium
amt:Amet_2913	RUG10148_prot_766	amt:Amet_2913 binding-protein-dependent transport systems inner membrane component	K02034	ABC.PE.P1	peptide/nickel transport system permease protein	ko02024 Quorum sensing	RUG10148	uncultured Erysipelotrichaceae bacterium
ral:Rumal_3449	RUG10148_prot_794	ral:Rumal_3449 hypothetical protein	K07133	K07133	uncharacterized protein	Null	RUG10148	uncultured Erysipelotrichaceae bacterium
fro:AALO17_06840	RUG10148_prot_933	fro:AALO17_06840 DNA polymerase III, alpha subunit, Gram-positive type	K03763	polC	DNA polymerase III subunit alpha, Gram-positive type [EC:2.7.7.7]	ko03030 DNA replication*ko03430 Mismatch repair*ko03440 Homologous recombination	RUG10148	uncultured Erysipelotrichaceae bacterium
ral:Rumal_0051	RUG10149_prot_302	ral:Rumal_0051 ribosomal protein L6	K02933	RP-L6, MRPL6, rplF	large subunit ribosomal protein L6	ko03010 Ribosome	RUG10149	Ruminococcus flavefaciens
bpb:bpr_I0008	RUG10149_prot_457	bpb:bpr_I0008 trpA; tryptophan synthase alpha subunit TrpA	K01695	trpA	tryptophan synthase alpha chain [EC:4.2.1.20]	ko00260 Glycine, serine and threonine metabolism*ko00400 Phenylalanine, tyrosine and tryptophan biosynthesis*ko01100 Metabolic pathways*ko01110 Biosynthesis of secondary metabolites*ko01230 Biosynthesis of amino acids	RUG10149	Ruminococcus flavefaciens
slr:L21SP2_2627	RUG10150_prot_1123	slr:L21SP2_2627 Amino acid ABC transporter, amino acid-binding/permease protein	K02030	ABC.PA.S	polar amino acid transport system substrate-binding protein	Null	RUG10150	Ruminococcaceae bacterium
ova:OBV_19450	RUG10150_prot_1618	ova:OBV_19450 polC; PolC-type DNA polymerase I	K03763	polC	DNA polymerase III subunit alpha, Gram-positive type [EC:2.7.7.7]	ko03030 DNA replication*ko03430 Mismatch repair*ko03440 Homologous recombination	RUG10150	Ruminococcaceae bacterium
fpla:A4U99_16580	RUG10150_prot_1774	fpla:A4U99_16580 ABC transporter	K02071	metN	D-methionine transport system ATP-binding protein	ko02010 ABC transporters	RUG10150	Ruminococcaceae bacterium
cpro:CPRO_28730	RUG10150_prot_390	cpro:CPRO_28730 fliY; cystine-binding periplasmic protein precursor	K02030	ABC.PA.S	polar amino acid transport system substrate-binding protein	Null	RUG10150	Ruminococcaceae bacterium
eel:EUBELI_01397	RUG10150_prot_391	eel:EUBELI_01397 polar amino acid transport system substrate-binding protein	K02030	ABC.PA.S	polar amino acid transport system substrate-binding protein	Null	RUG10150	Ruminococcaceae bacterium
fpla:A4U99_01880	RUG10150_prot_427	fpla:A4U99_01880 50S ribosomal protein L6	K02933	RP-L6, MRPL6, rplF	large subunit ribosomal protein L6	ko03010 Ribosome	RUG10150	Ruminococcaceae bacterium
ova:OBV_19450	RUG10150_prot_822	ova:OBV_19450 polC; PolC-type DNA polymerase I	K03763	polC	DNA polymerase III subunit alpha, Gram-positive type [EC:2.7.7.7]	ko03030 DNA replication*ko03430 Mismatch repair*ko03440 Homologous recombination	RUG10150	Ruminococcaceae bacterium
ova:OBV_41170	RUG10150_prot_855	ova:OBV_41170 putative ABC transporter permease protein	K02034	ABC.PE.P1	peptide/nickel transport system permease protein	ko02024 Quorum sensing	RUG10150	Ruminococcaceae bacterium
pru:PRU_1716	RUG10151_prot_1216	pru:PRU_1716 putative proton-translocating NADH-quinone oxidoreductase, J subunit	K00339	nuoJ	NADH-quinone oxidoreductase subunit J [EC:7.1.1.2]	ko00190 Oxidative phosphorylation*ko01100 Metabolic pathways	RUG10151	uncultured Prevotellaceae bacterium
bth:BT_2405	RUG10151_prot_1264	bth:BT_2405 hypothetical protein	K07133	K07133	uncharacterized protein	Null	RUG10151	uncultured Prevotellaceae bacterium
pru:PRU_1234	RUG10151_prot_1410	pru:PRU_1234 conserved hypothetical protein	K07133	K07133	uncharacterized protein	Null	RUG10151	uncultured Prevotellaceae bacterium
pgi:PG_1860	RUG10151_prot_1486	pgi:PG_1860 conserved hypothetical protein	K07133	K07133	uncharacterized protein	Null	RUG10151	uncultured Prevotellaceae bacterium
pru:PRU_1636	RUG10151_prot_1792	pru:PRU_1636 amino acid ABC transporter, ATP-binding protein/permease protein, His/Glu/Gln/Arg/opine family	K02030	ABC.PA.S	polar amino acid transport system substrate-binding protein	Null	RUG10151	uncultured Prevotellaceae bacterium
max:MMALV_06990	RUG10151_prot_2015	max:MMALV_06990 putative ATPase (AAA+ superfamily)	K07133	K07133	uncharacterized protein	Null	RUG10151	uncultured Prevotellaceae bacterium
pary:A4V02_01225	RUG10151_prot_600	pary:A4V02_01225 AAA family ATPase	K07133	K07133	uncharacterized protein	Null	RUG10151	uncultured Prevotellaceae bacterium
pru:PRU_0323	RUG10151_prot_812	pru:PRU_0323 conserved hypothetical protein	K07133	K07133	uncharacterized protein	Null	RUG10151	uncultured Prevotellaceae bacterium
pru:PRU_1460	RUG10151_prot_999	pru:PRU_1460 trpA; tryptophan synthase, alpha subunit	K01695	trpA	tryptophan synthase alpha chain [EC:4.2.1.20]	ko00260 Glycine, serine and threonine metabolism*ko00400 Phenylalanine, tyrosine and tryptophan biosynthesis*ko01100 Metabolic pathways*ko01110 Biosynthesis of secondary metabolites*ko01230 Biosynthesis of amino acids	RUG10151	uncultured Prevotellaceae bacterium
fsu:Fisuc_0180	RUG10152_prot_1017	fsu:Fisuc_0180 tryptophan synthase, alpha subunit	K01695	trpA	tryptophan synthase alpha chain [EC:4.2.1.20]	ko00260 Glycine, serine and threonine metabolism*ko00400 Phenylalanine, tyrosine and tryptophan biosynthesis*ko01100 Metabolic pathways*ko01110 Biosynthesis of secondary metabolites*ko01230 Biosynthesis of amino acids	RUG10152	Fibrobacter succinogenes
fsu:Fisuc_2340	RUG10152_prot_1036	fsu:Fisuc_2340 NADH-ubiquinone/plastoquinone oxidoreductase chain 6	K00339	nuoJ	NADH-quinone oxidoreductase subunit J [EC:7.1.1.2]	ko00190 Oxidative phosphorylation*ko01100 Metabolic pathways	RUG10152	Fibrobacter succinogenes
fsu:Fisuc_2772	RUG10152_prot_1404	fsu:Fisuc_2772 polar amino acid ABC transporter, inner membrane subunit	K02030	ABC.PA.S	polar amino acid transport system substrate-binding protein	Null	RUG10152	Fibrobacter succinogenes
fsu:Fisuc_2772	RUG10152_prot_1846	fsu:Fisuc_2772 polar amino acid ABC transporter, inner membrane subunit	K02030	ABC.PA.S	polar amino acid transport system substrate-binding protein	Null	RUG10152	Fibrobacter succinogenes
fsu:Fisuc_2040	RUG10152_prot_2056	fsu:Fisuc_2040 ATPase (AAA+ superfamily)-like protein	K07133	K07133	uncharacterized protein	Null	RUG10152	Fibrobacter succinogenes
fsu:Fisuc_1407	RUG10152_prot_2321	fsu:Fisuc_1407 ribosomal protein L6	K02933	RP-L6, MRPL6, rplF	large subunit ribosomal protein L6	ko03010 Ribosome	RUG10152	Fibrobacter succinogenes
fln:FLA_0201	RUG10152_prot_2338	fln:FLA_0201 ATPase, AAA+ superfamily	K07133	K07133	uncharacterized protein	Null	RUG10152	Fibrobacter succinogenes
coo:CCU_21420	RUG10152_prot_2441	coo:CCU_21420 Predicted ATPase (AAA+ superfamily)	K07133	K07133	uncharacterized protein	Null	RUG10152	Fibrobacter succinogenes
fsu:Fisuc_1228	RUG10152_prot_317	fsu:Fisuc_1228 binding-protein-dependent transport systems inner membrane component	K02034	ABC.PE.P1	peptide/nickel transport system permease protein	ko02024 Quorum sensing	RUG10152	Fibrobacter succinogenes
cbu:CBU_0770	RUG10152_prot_353	cbu:CBU_0770 hypothetical ATPase	K07133	K07133	uncharacterized protein	Null	RUG10152	Fibrobacter succinogenes
fsu:Fisuc_2134	RUG10152_prot_433	fsu:Fisuc_2134 NADH-ubiquinone/plastoquinone oxidoreductase chain 6	K00339	nuoJ	NADH-quinone oxidoreductase subunit J [EC:7.1.1.2]	ko00190 Oxidative phosphorylation*ko01100 Metabolic pathways	RUG10152	Fibrobacter succinogenes
fsu:Fisuc_1942	RUG10152_prot_499	fsu:Fisuc_1942 DNA polymerase III, epsilon subunit	K03763	polC	DNA polymerase III subunit alpha, Gram-positive type [EC:2.7.7.7]	ko03030 DNA replication*ko03430 Mismatch repair*ko03440 Homologous recombination	RUG10152	Fibrobacter succinogenes
asl:Aeqsu_2911	RUG10152_prot_689	asl:Aeqsu_2911 putative ATPase (AAA+ superfamily)	K07133	K07133	uncharacterized protein	Null	RUG10152	Fibrobacter succinogenes
fsu:Fisuc_2503	RUG10152_prot_796	fsu:Fisuc_2503 extracellular solute-binding protein family 3	K02030	ABC.PA.S	polar amino acid transport system substrate-binding protein	Null	RUG10152	Fibrobacter succinogenes
fsu:Fisuc_2503	RUG10152_prot_797	fsu:Fisuc_2503 extracellular solute-binding protein family 3	K02030	ABC.PA.S	polar amino acid transport system substrate-binding protein	Null	RUG10152	Fibrobacter succinogenes
fsu:Fisuc_2503	RUG10152_prot_802	fsu:Fisuc_2503 extracellular solute-binding protein family 3	K02030	ABC.PA.S	polar amino acid transport system substrate-binding protein	Null	RUG10152	Fibrobacter succinogenes
psac:PSM36_2721	RUG10152_prot_855	psac:PSM36_2721 putative ATPase	K07133	K07133	uncharacterized protein	Null	RUG10152	Fibrobacter succinogenes
sbu:SpiBuddy_0222	RUG10152_prot_925	sbu:SpiBuddy_0222 putative AAA+ superfamily ATPase	K07133	K07133	uncharacterized protein	Null	RUG10152	Fibrobacter succinogenes
pru:PRU_1281	RUG10153_prot_1335	pru:PRU_1281 inositol-3-phosphate synthase	K01858	INO1, ISYNA1	myo-inositol-1-phosphate synthase [EC:5.5.1.4]	ko00521 Streptomycin biosynthesis*ko00562 Inositol phosphate metabolism*ko01100 Metabolic pathways*ko01110 Biosynthesis of secondary metabolites	RUG10153	uncultured Prevotellaceae bacterium
pru:PRU_2100	RUG10153_prot_1448	pru:PRU_2100 rplF; ribosomal protein L6	K02933	RP-L6, MRPL6, rplF	large subunit ribosomal protein L6	ko03010 Ribosome	RUG10153	uncultured Prevotellaceae bacterium
osp:Odosp_2238	RUG10153_prot_1494	osp:Odosp_2238 putative ATPase	K07133	K07133	uncharacterized protein	Null	RUG10153	uncultured Prevotellaceae bacterium
tfo:BFO_1890	RUG10153_prot_1739	tfo:BFO_1890 hypothetical protein	K07133	K07133	uncharacterized protein	Null	RUG10153	uncultured Prevotellaceae bacterium
pru:PRU_0323	RUG10153_prot_2227	pru:PRU_0323 conserved hypothetical protein	K07133	K07133	uncharacterized protein	Null	RUG10153	uncultured Prevotellaceae bacterium
pru:PRU_1234	RUG10153_prot_2367	pru:PRU_1234 conserved hypothetical protein	K07133	K07133	uncharacterized protein	Null	RUG10153	uncultured Prevotellaceae bacterium
pru:PRU_1716	RUG10153_prot_2556	pru:PRU_1716 putative proton-translocating NADH-quinone oxidoreductase, J subunit	K00339	nuoJ	NADH-quinone oxidoreductase subunit J [EC:7.1.1.2]	ko00190 Oxidative phosphorylation*ko01100 Metabolic pathways	RUG10153	uncultured Prevotellaceae bacterium
pru:PRU_1460	RUG10153_prot_529	pru:PRU_1460 trpA; tryptophan synthase, alpha subunit	K01695	trpA	tryptophan synthase alpha chain [EC:4.2.1.20]	ko00260 Glycine, serine and threonine metabolism*ko00400 Phenylalanine, tyrosine and tryptophan biosynthesis*ko01100 Metabolic pathways*ko01110 Biosynthesis of secondary metabolites*ko01230 Biosynthesis of amino acids	RUG10153	uncultured Prevotellaceae bacterium
tbm:BK010_06780	RUG10154_prot_1547	tbm:BK010_06780 hypothetical protein	K07133	K07133	uncharacterized protein	Null	RUG10154	uncultured Bacteroidales bacterium
pru:PRU_1460	RUG10154_prot_1562	pru:PRU_1460 trpA; tryptophan synthase, alpha subunit	K01695	trpA	tryptophan synthase alpha chain [EC:4.2.1.20]	ko00260 Glycine, serine and threonine metabolism*ko00400 Phenylalanine, tyrosine and tryptophan biosynthesis*ko01100 Metabolic pathways*ko01110 Biosynthesis of secondary metabolites*ko01230 Biosynthesis of amino acids	RUG10154	uncultured Bacteroidales bacterium
hap:HAPS_0373	RUG10154_prot_1796	hap:HAPS_0373 ATPase, predicted ATPase (AAA+ superfamily)	K07133	K07133	uncharacterized protein	Null	RUG10154	uncultured Bacteroidales bacterium
psac:PSM36_0434	RUG10154_prot_1830	psac:PSM36_0434 putative ATPase	K07133	K07133	uncharacterized protein	Null	RUG10154	uncultured Bacteroidales bacterium
pru:PRU_1281	RUG10154_prot_1896	pru:PRU_1281 inositol-3-phosphate synthase	K01858	INO1, ISYNA1	myo-inositol-1-phosphate synthase [EC:5.5.1.4]	ko00521 Streptomycin biosynthesis*ko00562 Inositol phosphate metabolism*ko01100 Metabolic pathways*ko01110 Biosynthesis of secondary metabolites	RUG10154	uncultured Bacteroidales bacterium
pru:PRU_2100	RUG10154_prot_2475	pru:PRU_2100 rplF; ribosomal protein L6	K02933	RP-L6, MRPL6, rplF	large subunit ribosomal protein L6	ko03010 Ribosome	RUG10154	uncultured Bacteroidales bacterium
pru:PRU_1716	RUG10154_prot_287	pru:PRU_1716 putative proton-translocating NADH-quinone oxidoreductase, J subunit	K00339	nuoJ	NADH-quinone oxidoreductase subunit J [EC:7.1.1.2]	ko00190 Oxidative phosphorylation*ko01100 Metabolic pathways	RUG10154	uncultured Bacteroidales bacterium
tfo:BFO_0908	RUG10154_prot_3429	tfo:BFO_0908 hypothetical protein	K07133	K07133	uncharacterized protein	Null	RUG10154	uncultured Bacteroidales bacterium
max:MMALV_06990	RUG10154_prot_3864	max:MMALV_06990 putative ATPase (AAA+ superfamily)	K07133	K07133	uncharacterized protein	Null	RUG10154	uncultured Bacteroidales bacterium
pru:PRU_1234	RUG10154_prot_3919	pru:PRU_1234 conserved hypothetical protein	K07133	K07133	uncharacterized protein	Null	RUG10154	uncultured Bacteroidales bacterium
pary:A4V02_01225	RUG10154_prot_4685	pary:A4V02_01225 AAA family ATPase	K07133	K07133	uncharacterized protein	Null	RUG10154	uncultured Bacteroidales bacterium
tfo:BFO_0908	RUG10154_prot_4802	tfo:BFO_0908 hypothetical protein	K07133	K07133	uncharacterized protein	Null	RUG10154	uncultured Bacteroidales bacterium
osp:Odosp_2433	RUG10154_prot_5359	osp:Odosp_2433 hypothetical protein	K07133	K07133	uncharacterized protein	Null	RUG10154	uncultured Bacteroidales bacterium
osp:Odosp_3368	RUG10154_prot_5360	osp:Odosp_3368 hypothetical protein	K07133	K07133	uncharacterized protein	Null	RUG10154	uncultured Bacteroidales bacterium
max:MMALV_09260	RUG10155_prot_1356	max:MMALV_09260 Tryptophan synthase alpha chain	K01695	trpA	tryptophan synthase alpha chain [EC:4.2.1.20]	ko00260 Glycine, serine and threonine metabolism*ko00400 Phenylalanine, tyrosine and tryptophan biosynthesis*ko01100 Metabolic pathways*ko01110 Biosynthesis of secondary metabolites*ko01230 Biosynthesis of amino acids	RUG10155	uncultured Lachnospiraceae bacterium
coo:CCU_24790	RUG10155_prot_2122	coo:CCU_24790 DNA polymerase III catalytic subunit, PolC type	K03763	polC	DNA polymerase III subunit alpha, Gram-positive type [EC:2.7.7.7]	ko03030 DNA replication*ko03430 Mismatch repair*ko03440 Homologous recombination	RUG10155	uncultured Lachnospiraceae bacterium
bprl:CL2_19070	RUG10155_prot_220	bprl:CL2_19070 amino acid ABC transporter substrate-binding protein, PAAT family (TC 3.A.1.3.-)	K02030	ABC.PA.S	polar amino acid transport system substrate-binding protein	Null	RUG10155	uncultured Lachnospiraceae bacterium
cle:Clole_2523	RUG10155_prot_2555	cle:Clole_2523 DNA polymerase III, alpha subunit	K03763	polC	DNA polymerase III subunit alpha, Gram-positive type [EC:2.7.7.7]	ko03030 DNA replication*ko03430 Mismatch repair*ko03440 Homologous recombination	RUG10155	uncultured Lachnospiraceae bacterium
rho:RHOM_04045	RUG10155_prot_2811	rho:RHOM_04045 putative ATP/GTP-binding protein	K07133	K07133	uncharacterized protein	Null	RUG10155	uncultured Lachnospiraceae bacterium
fnu:FN1715	RUG10155_prot_2937	fnu:FN1715 ATPase	K07133	K07133	uncharacterized protein	Null	RUG10155	uncultured Lachnospiraceae bacterium
cct:CC1_13910	RUG10155_prot_462	cct:CC1_13910 LSU ribosomal protein L6P	K02933	RP-L6, MRPL6, rplF	large subunit ribosomal protein L6	ko03010 Ribosome	RUG10155	uncultured Lachnospiraceae bacterium
esr:ES1_11550	RUG10155_prot_478	esr:ES1_11550 amino acid ABC transporter substrate-binding protein, PAAT family (TC 3.A.1.3.-)	K02030	ABC.PA.S	polar amino acid transport system substrate-binding protein	Null	RUG10155	uncultured Lachnospiraceae bacterium
rob:CK5_31820	RUG10155_prot_479	rob:CK5_31820 ABC-type metal ion transport system, ATPase component	K02071	metN	D-methionine transport system ATP-binding protein	ko02010 ABC transporters	RUG10155	uncultured Lachnospiraceae bacterium
coo:CCU_10570	RUG10155_prot_847	coo:CCU_10570 amino acid ABC transporter substrate-binding protein, PAAT family (TC 3.A.1.3.-)	K02030	ABC.PA.S	polar amino acid transport system substrate-binding protein	Null	RUG10155	uncultured Lachnospiraceae bacterium
ova:OBV_41170	RUG10156_prot_1166	ova:OBV_41170 putative ABC transporter permease protein	K02034	ABC.PE.P1	peptide/nickel transport system permease protein	ko02024 Quorum sensing	RUG10156	uncultured Lachnospiraceae bacterium
rho:RHOM_07200	RUG10156_prot_1350	rho:RHOM_07200 DNA polymerase III, alpha subunit	K03763	polC	DNA polymerase III subunit alpha, Gram-positive type [EC:2.7.7.7]	ko03030 DNA replication*ko03430 Mismatch repair*ko03440 Homologous recombination	RUG10156	uncultured Lachnospiraceae bacterium
rho:RHOM_07200	RUG10156_prot_1683	rho:RHOM_07200 DNA polymerase III, alpha subunit	K03763	polC	DNA polymerase III subunit alpha, Gram-positive type [EC:2.7.7.7]	ko03030 DNA replication*ko03430 Mismatch repair*ko03440 Homologous recombination	RUG10156	uncultured Lachnospiraceae bacterium
ruk:A4V00_02020	RUG10156_prot_1878	ruk:A4V00_02020 ATPase	K07133	K07133	uncharacterized protein	Null	RUG10156	uncultured Lachnospiraceae bacterium
cpro:CPRO_25330	RUG10156_prot_2096	cpro:CPRO_25330 glnH_2; glutamine-binding periplasmic protein precursor	K02030	ABC.PA.S	polar amino acid transport system substrate-binding protein	Null	RUG10156	uncultured Lachnospiraceae bacterium
rob:CK5_21450	RUG10156_prot_399	rob:CK5_21450 amino acid ABC transporter substrate-binding protein, PAAT family (TC 3.A.1.3.-)	K02030	ABC.PA.S	polar amino acid transport system substrate-binding protein	Null	RUG10156	uncultured Lachnospiraceae bacterium
eel:EUBELI_01397	RUG10156_prot_400	eel:EUBELI_01397 polar amino acid transport system substrate-binding protein	K02030	ABC.PA.S	polar amino acid transport system substrate-binding protein	Null	RUG10156	uncultured Lachnospiraceae bacterium
rho:RHOM_12810	RUG10156_prot_552	rho:RHOM_12810 phosphonate-transporting ATPase	K02071	metN	D-methionine transport system ATP-binding protein	ko02010 ABC transporters	RUG10156	uncultured Lachnospiraceae bacterium
fpr:FP2_12680	RUG10156_prot_592	fpr:FP2_12680 Predicted ATPase (AAA+ superfamily)	K07133	K07133	uncharacterized protein	Null	RUG10156	uncultured Lachnospiraceae bacterium
emi:Emin_1403	RUG10157_prot_154	emi:Emin_1403 Ribosomal protein L6	K02933	RP-L6, MRPL6, rplF	large subunit ribosomal protein L6	ko03010 Ribosome	RUG10157	uncultured Elusimicrobium sp.
emi:Emin_1236	RUG10157_prot_293	emi:Emin_1236 ABC-type dipeptide/oligopeptide/nickel transport system	K02034	ABC.PE.P1	peptide/nickel transport system permease protein	ko02024 Quorum sensing	RUG10157	uncultured Elusimicrobium sp.
rob:CK5_14040	RUG10158_prot_1039	rob:CK5_14040 Predicted ATPase (AAA+ superfamily)	K07133	K07133	uncharacterized protein	Null	RUG10158	Ruminococcaceae bacterium
fpla:A4U99_08860	RUG10158_prot_1119	fpla:A4U99_08860 polC; PolC-type DNA polymerase III	K03763	polC	DNA polymerase III subunit alpha, Gram-positive type [EC:2.7.7.7]	ko03030 DNA replication*ko03430 Mismatch repair*ko03440 Homologous recombination	RUG10158	Ruminococcaceae bacterium
max:MMALV_06990	RUG10158_prot_1228	max:MMALV_06990 putative ATPase (AAA+ superfamily)	K07133	K07133	uncharacterized protein	Null	RUG10158	Ruminococcaceae bacterium
ibu:IB211_03030c	RUG10158_prot_1410	ibu:IB211_03030c LSU ribosomal protein L6p (L9e)	K02933	RP-L6, MRPL6, rplF	large subunit ribosomal protein L6	ko03010 Ribosome	RUG10158	Ruminococcaceae bacterium
ral:Rumal_0725	RUG10158_prot_1449	ral:Rumal_0725 ATPase	K07133	K07133	uncharacterized protein	Null	RUG10158	Ruminococcaceae bacterium
awo:Awo_c32200	RUG10158_prot_1697	awo:Awo_c32200 polar amino acid ABC transport system permease protein	K02030	ABC.PA.S	polar amino acid transport system substrate-binding protein	Null	RUG10158	Ruminococcaceae bacterium
pgi:PG_1528	RUG10158_prot_174	pgi:PG_1528 conserved hypothetical protein	K07133	K07133	uncharacterized protein	Null	RUG10158	Ruminococcaceae bacterium
sbu:SpiBuddy_2131	RUG10158_prot_2022	sbu:SpiBuddy_2131 ABC-type transporter, integral membrane subunit	K02034	ABC.PE.P1	peptide/nickel transport system permease protein	ko02024 Quorum sensing	RUG10158	Ruminococcaceae bacterium
cls:CXIVA_16990	RUG10158_prot_2078	cls:CXIVA_16990 hypothetical protein	K07133	K07133	uncharacterized protein	Null	RUG10158	Ruminococcaceae bacterium
ral:Rumal_3409	RUG10158_prot_2090	ral:Rumal_3409 putative AAA+ superfamily ATPase	K07133	K07133	uncharacterized protein	Null	RUG10158	Ruminococcaceae bacterium
ral:Rumal_0725	RUG10158_prot_2252	ral:Rumal_0725 ATPase	K07133	K07133	uncharacterized protein	Null	RUG10158	Ruminococcaceae bacterium
hhy:Halhy_0980	RUG10158_prot_2256	hhy:Halhy_0980 hypothetical protein	K07133	K07133	uncharacterized protein	Null	RUG10158	Ruminococcaceae bacterium
rob:CK5_21450	RUG10158_prot_2372	rob:CK5_21450 amino acid ABC transporter substrate-binding protein, PAAT family (TC 3.A.1.3.-)	K02030	ABC.PA.S	polar amino acid transport system substrate-binding protein	Null	RUG10158	Ruminococcaceae bacterium
ead:OV14_b1511	RUG10158_prot_2390	ead:OV14_b1511 putative permease component of ABC transporter	K02034	ABC.PE.P1	peptide/nickel transport system permease protein	ko02024 Quorum sensing	RUG10158	Ruminococcaceae bacterium
sbr:SY1_01600	RUG10158_prot_2541	sbr:SY1_01600 Predicted ATPase (AAA+ superfamily)	K07133	K07133	uncharacterized protein	Null	RUG10158	Ruminococcaceae bacterium
esu:EUS_04600	RUG10158_prot_261	esu:EUS_04600 ABC-type metal ion transport system, ATPase component	K02071	metN	D-methionine transport system ATP-binding protein	ko02010 ABC transporters	RUG10158	Ruminococcaceae bacterium
sbu:SpiBuddy_0222	RUG10158_prot_341	sbu:SpiBuddy_0222 putative AAA+ superfamily ATPase	K07133	K07133	uncharacterized protein	Null	RUG10158	Ruminococcaceae bacterium
rob:CK5_17180	RUG10158_prot_835	rob:CK5_17180 ABC-type amino acid transport/signal transduction systems, periplasmic component/domain	K02030	ABC.PA.S	polar amino acid transport system substrate-binding protein	Null	RUG10158	Ruminococcaceae bacterium
tfo:BFO_3264	RUG10159_prot_1184	tfo:BFO_3264 hypothetical protein	K07133	K07133	uncharacterized protein	Null	RUG10159	uncultured Bacteroidales bacterium
fnu:FN1715	RUG10159_prot_1277	fnu:FN1715 ATPase	K07133	K07133	uncharacterized protein	Null	RUG10159	uncultured Bacteroidales bacterium
tfo:BFO_2194	RUG10159_prot_1313	tfo:BFO_2194 hypothetical protein	K07133	K07133	uncharacterized protein	Null	RUG10159	uncultured Bacteroidales bacterium
bacc:BRDCF_p271	RUG10159_prot_1590	bacc:BRDCF_p271 ATPase	K07133	K07133	uncharacterized protein	Null	RUG10159	uncultured Bacteroidales bacterium
hap:HAPS_0373	RUG10159_prot_1630	hap:HAPS_0373 ATPase, predicted ATPase (AAA+ superfamily)	K07133	K07133	uncharacterized protein	Null	RUG10159	uncultured Bacteroidales bacterium
ppn:Palpr_2472	RUG10159_prot_1698	ppn:Palpr_2472 LSU ribosomal protein L6P	K02933	RP-L6, MRPL6, rplF	large subunit ribosomal protein L6	ko03010 Ribosome	RUG10159	uncultured Bacteroidales bacterium
pary:A4V02_03740	RUG10159_prot_1870	pary:A4V02_03740 AAA family ATPase	K07133	K07133	uncharacterized protein	Null	RUG10159	uncultured Bacteroidales bacterium
afn:Acfer_2042	RUG10159_prot_1919	afn:Acfer_2042 putative ATP/GTP-binding protein	K07133	K07133	uncharacterized protein	Null	RUG10159	uncultured Bacteroidales bacterium
pdi:BDI_3447	RUG10159_prot_1931	pdi:BDI_3447 conserved hypothetical protein	K07133	K07133	uncharacterized protein	Null	RUG10159	uncultured Bacteroidales bacterium
tfo:BFO_1890	RUG10159_prot_70	tfo:BFO_1890 hypothetical protein	K07133	K07133	uncharacterized protein	Null	RUG10159	uncultured Bacteroidales bacterium
osp:Odosp_1003	RUG10159_prot_921	osp:Odosp_1003 hypothetical protein	K07133	K07133	uncharacterized protein	Null	RUG10159	uncultured Bacteroidales bacterium
psac:PSM36_0736	RUG10159_prot_925	psac:PSM36_0736 putative ATPase	K07133	K07133	uncharacterized protein	Null	RUG10159	uncultured Bacteroidales bacterium
ppn:Palpr_0371	RUG10159_prot_990	ppn:Palpr_0371 hypothetical protein	K07133	K07133	uncharacterized protein	Null	RUG10159	uncultured Bacteroidales bacterium
ssg:Selsp_2108	RUG10160_prot_1038	ssg:Selsp_2108 Phosphonate-transporting ATPase	K02071	metN	D-methionine transport system ATP-binding protein	ko02010 ABC transporters	RUG10160	uncultured Veillonellaceae bacterium
ssg:Selsp_0676	RUG10160_prot_1087	ssg:Selsp_0676 ABC-type transporter, periplasmic subunit family 3	K02030	ABC.PA.S	polar amino acid transport system substrate-binding protein	Null	RUG10160	uncultured Veillonellaceae bacterium
gfe:Gferi_07570	RUG10160_prot_1236	gfe:Gferi_07570 nikC; nickel ABC transporter permease subunit NikC	K02034	ABC.PE.P1	peptide/nickel transport system permease protein	ko02024 Quorum sensing	RUG10160	uncultured Veillonellaceae bacterium
ssg:Selsp_0575	RUG10160_prot_1343	ssg:Selsp_0575 ABC-type transporter, periplasmic subunit family 3	K02030	ABC.PA.S	polar amino acid transport system substrate-binding protein	Null	RUG10160	uncultured Veillonellaceae bacterium
ssg:Selsp_1475	RUG10160_prot_1584	ssg:Selsp_1475 ribosomal protein L6	K02933	RP-L6, MRPL6, rplF	large subunit ribosomal protein L6	ko03010 Ribosome	RUG10160	uncultured Veillonellaceae bacterium
ssg:Selsp_1749	RUG10160_prot_1737	ssg:Selsp_1749 tryptophan synthase, alpha subunit	K01695	trpA	tryptophan synthase alpha chain [EC:4.2.1.20]	ko00260 Glycine, serine and threonine metabolism*ko00400 Phenylalanine, tyrosine and tryptophan biosynthesis*ko01100 Metabolic pathways*ko01110 Biosynthesis of secondary metabolites*ko01230 Biosynthesis of amino acids	RUG10160	uncultured Veillonellaceae bacterium
mhw:ACT01_05305	RUG10160_prot_1823	mhw:ACT01_05305 ATPase	K07133	K07133	uncharacterized protein	Null	RUG10160	uncultured Veillonellaceae bacterium
afn:Acfer_2042	RUG10160_prot_2198	afn:Acfer_2042 putative ATP/GTP-binding protein	K07133	K07133	uncharacterized protein	Null	RUG10160	uncultured Veillonellaceae bacterium
ssg:Selsp_1098	RUG10160_prot_278	ssg:Selsp_1098 DNA polymerase III, alpha subunit	K03763	polC	DNA polymerase III subunit alpha, Gram-positive type [EC:2.7.7.7]	ko03030 DNA replication*ko03430 Mismatch repair*ko03440 Homologous recombination	RUG10160	uncultured Veillonellaceae bacterium
ssg:Selsp_0676	RUG10160_prot_395	ssg:Selsp_0676 ABC-type transporter, periplasmic subunit family 3	K02030	ABC.PA.S	polar amino acid transport system substrate-binding protein	Null	RUG10160	uncultured Veillonellaceae bacterium
sgy:Sgly_0094	RUG10160_prot_54	sgy:Sgly_0094 putative GTP-binding protein	K07133	K07133	uncharacterized protein	Null	RUG10160	uncultured Veillonellaceae bacterium
mhw:ACT01_12395	RUG10160_prot_817	mhw:ACT01_12395 AAA family ATPase	K07133	K07133	uncharacterized protein	Null	RUG10160	uncultured Veillonellaceae bacterium
eyy:EGYY_21200	RUG10160_prot_844	eyy:EGYY_21200 hypothetical protein	K07133	K07133	uncharacterized protein	Null	RUG10160	uncultured Veillonellaceae bacterium
gva:HMPREF0424_0745	RUG10160_prot_908	gva:HMPREF0424_0745 hypothetical protein	K07133	K07133	uncharacterized protein	Null	RUG10160	uncultured Veillonellaceae bacterium
dsy:DSY2938	RUG10160_prot_994	dsy:DSY2938 hypothetical protein	K07133	K07133	uncharacterized protein	Null	RUG10160	uncultured Veillonellaceae bacterium
plt:Plut_0859	RUG10161_prot_105	plt:Plut_0859 amino acid ABC transporter membrane protein, PAAT family / amino acid ABC transporter substrate-binding protein, PAAT family	K02030	ABC.PA.S	polar amino acid transport system substrate-binding protein	Null	RUG10161	uncultured Bacteroidales bacterium
plt:Plut_0860	RUG10161_prot_164	plt:Plut_0860 amino acid ABC transporter membrane protein, PAAT family / amino acid ABC transporter substrate-binding protein, PAAT family	K02030	ABC.PA.S	polar amino acid transport system substrate-binding protein	Null	RUG10161	uncultured Bacteroidales bacterium
pth:PTH_2331	RUG10161_prot_165	pth:PTH_2331 HisJ; ABC-type amino acid transport/signal transduction system	K02030	ABC.PA.S	polar amino acid transport system substrate-binding protein	Null	RUG10161	uncultured Bacteroidales bacterium
pru:PRU_1460	RUG10161_prot_1775	pru:PRU_1460 trpA; tryptophan synthase, alpha subunit	K01695	trpA	tryptophan synthase alpha chain [EC:4.2.1.20]	ko00260 Glycine, serine and threonine metabolism*ko00400 Phenylalanine, tyrosine and tryptophan biosynthesis*ko01100 Metabolic pathways*ko01110 Biosynthesis of secondary metabolites*ko01230 Biosynthesis of amino acids	RUG10161	uncultured Bacteroidales bacterium
bth:BT_2712	RUG10161_prot_541	bth:BT_2712 rplF; 50S ribosomal protein L6	K02933	RP-L6, MRPL6, rplF	large subunit ribosomal protein L6	ko03010 Ribosome	RUG10161	uncultured Bacteroidales bacterium
pary:A4V02_02120	RUG10161_prot_829	pary:A4V02_02120 inositol-3-phosphate synthase	K01858	INO1, ISYNA1	myo-inositol-1-phosphate synthase [EC:5.5.1.4]	ko00521 Streptomycin biosynthesis*ko00562 Inositol phosphate metabolism*ko01100 Metabolic pathways*ko01110 Biosynthesis of secondary metabolites	RUG10161	uncultured Bacteroidales bacterium
bth:BT_1746	RUG10161_prot_945	bth:BT_1746 hypothetical protein	K07133	K07133	uncharacterized protein	Null	RUG10161	uncultured Bacteroidales bacterium
euc:EC1_20520	RUG10162_prot_110	euc:EC1_20520 Predicted ATPase (AAA+ superfamily)	K07133	K07133	uncharacterized protein	Null	RUG10162	Ruminococcaceae bacterium
ere:EUBREC_2975	RUG10162_prot_1299	ere:EUBREC_2975 tryptophan synthase, alpha subunit	K01695	trpA	tryptophan synthase alpha chain [EC:4.2.1.20]	ko00260 Glycine, serine and threonine metabolism*ko00400 Phenylalanine, tyrosine and tryptophan biosynthesis*ko01100 Metabolic pathways*ko01110 Biosynthesis of secondary metabolites*ko01230 Biosynthesis of amino acids	RUG10162	Ruminococcaceae bacterium
css:Cst_c26300	RUG10162_prot_422	css:Cst_c26300 rplF; 50S ribosomal protein L6	K02933	RP-L6, MRPL6, rplF	large subunit ribosomal protein L6	ko03010 Ribosome	RUG10162	Ruminococcaceae bacterium
clo:HMPREF0868_0936	RUG10162_prot_554	clo:HMPREF0868_0936 polC; DNA polymerase III, alpha subunit, Gram-positive type	K03763	polC	DNA polymerase III subunit alpha, Gram-positive type [EC:2.7.7.7]	ko03030 DNA replication*ko03430 Mismatch repair*ko03440 Homologous recombination	RUG10162	Ruminococcaceae bacterium
rsi:Runsl_2172	RUG10163_prot_2169	rsi:Runsl_2172 AAA ATPase	K07133	K07133	uncharacterized protein	Null	RUG10163	uncultured Bacteroidetes bacterium
dfe:Dfer_3078	RUG10163_prot_2179	dfe:Dfer_3078 conserved hypothetical protein	K07133	K07133	uncharacterized protein	Null	RUG10163	uncultured Bacteroidetes bacterium
psn:Pedsa_2133	RUG10163_prot_29	psn:Pedsa_2133 LSU ribosomal protein L6P	K02933	RP-L6, MRPL6, rplF	large subunit ribosomal protein L6	ko03010 Ribosome	RUG10163	uncultured Bacteroidetes bacterium
osp:Odosp_1003	RUG10163_prot_321	osp:Odosp_1003 hypothetical protein	K07133	K07133	uncharacterized protein	Null	RUG10163	uncultured Bacteroidetes bacterium
bth:BT_2012	RUG10163_prot_561	bth:BT_2012 ATPase	K07133	K07133	uncharacterized protein	Null	RUG10163	uncultured Bacteroidetes bacterium
bvs:BARVI_10500	RUG10163_prot_632	bvs:BARVI_10500 ATPase AAA	K07133	K07133	uncharacterized protein	Null	RUG10163	uncultured Bacteroidetes bacterium
dsy:DSY3285	RUG10163_prot_634	dsy:DSY3285 hypothetical protein	K07133	K07133	uncharacterized protein	Null	RUG10163	uncultured Bacteroidetes bacterium
ndo:DDD_2030	RUG10163_prot_813	ndo:DDD_2030 dppC; oligopeptide transport permeasee	K02034	ABC.PE.P1	peptide/nickel transport system permease protein	ko02024 Quorum sensing	RUG10163	uncultured Bacteroidetes bacterium
dfe:Dfer_3078	RUG10163_prot_820	dfe:Dfer_3078 conserved hypothetical protein	K07133	K07133	uncharacterized protein	Null	RUG10163	uncultured Bacteroidetes bacterium
asx:CDL62_18375	RUG10163_prot_821	asx:CDL62_18375 AAA family ATPase	K07133	K07133	uncharacterized protein	Null	RUG10163	uncultured Bacteroidetes bacterium
tbz:BK011_04305	RUG10163_prot_832	tbz:BK011_04305 hypothetical protein	K07133	K07133	uncharacterized protein	Null	RUG10163	uncultured Bacteroidetes bacterium
tga:TGAM_0091	RUG10164_prot_1197	tga:TGAM_0091 Amino acid ABC transporter, periplasmic amino acid-binding protein	K02030	ABC.PA.S	polar amino acid transport system substrate-binding protein	Null	RUG10164	uncultured Succiniclasticum sp.
lba:Lebu_0024	RUG10164_prot_1201	lba:Lebu_0024 binding-protein-dependent transport systems inner membrane component	K02034	ABC.PE.P1	peptide/nickel transport system permease protein	ko02024 Quorum sensing	RUG10164	uncultured Succiniclasticum sp.
afn:Acfer_0287	RUG10164_prot_1209	afn:Acfer_0287 tryptophan synthase, alpha subunit	K01695	trpA	tryptophan synthase alpha chain [EC:4.2.1.20]	ko00260 Glycine, serine and threonine metabolism*ko00400 Phenylalanine, tyrosine and tryptophan biosynthesis*ko01100 Metabolic pathways*ko01110 Biosynthesis of secondary metabolites*ko01230 Biosynthesis of amino acids	RUG10164	uncultured Succiniclasticum sp.
afn:Acfer_1179	RUG10164_prot_1376	afn:Acfer_1179 ABC transporter related protein	K02071	metN	D-methionine transport system ATP-binding protein	ko02010 ABC transporters	RUG10164	uncultured Succiniclasticum sp.
awo:Awo_c00380	RUG10164_prot_1405	awo:Awo_c00380 oppC3; oligopeptide ABC transport system permease OppC3	K02034	ABC.PE.P1	peptide/nickel transport system permease protein	ko02024 Quorum sensing	RUG10164	uncultured Succiniclasticum sp.
osp:Odosp_1516	RUG10164_prot_1559	osp:Odosp_1516 hypothetical protein	K07133	K07133	uncharacterized protein	Null	RUG10164	uncultured Succiniclasticum sp.
afn:Acfer_1914	RUG10164_prot_1612	afn:Acfer_1914 ribosomal protein L6	K02933	RP-L6, MRPL6, rplF	large subunit ribosomal protein L6	ko03010 Ribosome	RUG10164	uncultured Succiniclasticum sp.
afn:Acfer_1457	RUG10164_prot_1650	afn:Acfer_1457 extracellular solute-binding protein family 3	K02030	ABC.PA.S	polar amino acid transport system substrate-binding protein	Null	RUG10164	uncultured Succiniclasticum sp.
afn:Acfer_0649	RUG10164_prot_1651	afn:Acfer_0649 extracellular solute-binding protein family 3	K02030	ABC.PA.S	polar amino acid transport system substrate-binding protein	Null	RUG10164	uncultured Succiniclasticum sp.
osp:Odosp_1516	RUG10164_prot_1890	osp:Odosp_1516 hypothetical protein	K07133	K07133	uncharacterized protein	Null	RUG10164	uncultured Succiniclasticum sp.
afn:Acfer_1370	RUG10164_prot_258	afn:Acfer_1370 DNA polymerase III, alpha subunit	K03763	polC	DNA polymerase III subunit alpha, Gram-positive type [EC:2.7.7.7]	ko03030 DNA replication*ko03430 Mismatch repair*ko03440 Homologous recombination	RUG10164	uncultured Succiniclasticum sp.
afn:Acfer_0649	RUG10164_prot_38	afn:Acfer_0649 extracellular solute-binding protein family 3	K02030	ABC.PA.S	polar amino acid transport system substrate-binding protein	Null	RUG10164	uncultured Succiniclasticum sp.
tbz:BK011_04305	RUG10164_prot_638	tbz:BK011_04305 hypothetical protein	K07133	K07133	uncharacterized protein	Null	RUG10164	uncultured Succiniclasticum sp.
bacc:BRDCF_p271	RUG10164_prot_700	bacc:BRDCF_p271 ATPase	K07133	K07133	uncharacterized protein	Null	RUG10164	uncultured Succiniclasticum sp.
puf:UFO1_2814	RUG10164_prot_875	puf:UFO1_2814 ABC-type transporter, periplasmic subunit family 3	K02030	ABC.PA.S	polar amino acid transport system substrate-binding protein	Null	RUG10164	uncultured Succiniclasticum sp.
dfe:Dfer_3078	RUG10165_prot_1771	dfe:Dfer_3078 conserved hypothetical protein	K07133	K07133	uncharacterized protein	Null	RUG10165	uncultured Bacteroidetes bacterium
osp:Odosp_2319	RUG10165_prot_422	osp:Odosp_2319 ribosomal protein L6	K02933	RP-L6, MRPL6, rplF	large subunit ribosomal protein L6	ko03010 Ribosome	RUG10165	uncultured Bacteroidetes bacterium
pth:PTH_2331	RUG10165_prot_449	pth:PTH_2331 HisJ; ABC-type amino acid transport/signal transduction system	K02030	ABC.PA.S	polar amino acid transport system substrate-binding protein	Null	RUG10165	uncultured Bacteroidetes bacterium
fla:SY85_14780	RUG10165_prot_819	fla:SY85_14780 peptide transporter	K02034	ABC.PE.P1	peptide/nickel transport system permease protein	ko02024 Quorum sensing	RUG10165	uncultured Bacteroidetes bacterium
coo:CCU_10570	RUG10166_prot_1052	coo:CCU_10570 amino acid ABC transporter substrate-binding protein, PAAT family (TC 3.A.1.3.-)	K02030	ABC.PA.S	polar amino acid transport system substrate-binding protein	Null	RUG10166	uncultured Lachnospiraceae bacterium
fnu:FN1522	RUG10166_prot_1242	fnu:FN1522 peptide ABC transporter permease	K02034	ABC.PE.P1	peptide/nickel transport system permease protein	ko02024 Quorum sensing	RUG10166	uncultured Lachnospiraceae bacterium
cbu:CBU_0770	RUG10166_prot_1290	cbu:CBU_0770 hypothetical ATPase	K07133	K07133	uncharacterized protein	Null	RUG10166	uncultured Lachnospiraceae bacterium
bpb:bpr_IV123	RUG10166_prot_1399	bpb:bpr_IV123 polC2; DNA polymerase III C polC2	K03763	polC	DNA polymerase III subunit alpha, Gram-positive type [EC:2.7.7.7]	ko03030 DNA replication*ko03430 Mismatch repair*ko03440 Homologous recombination	RUG10166	uncultured Lachnospiraceae bacterium
byl:A4V09_14765	RUG10166_prot_1400	byl:A4V09_14765 PolC-type DNA polymerase III	K03763	polC	DNA polymerase III subunit alpha, Gram-positive type [EC:2.7.7.7]	ko03030 DNA replication*ko03430 Mismatch repair*ko03440 Homologous recombination	RUG10166	uncultured Lachnospiraceae bacterium
sij:SCIP_1172	RUG10166_prot_1493	sij:SCIP_1172 tryptophan synthase alpha subunit	K01695	trpA	tryptophan synthase alpha chain [EC:4.2.1.20]	ko00260 Glycine, serine and threonine metabolism*ko00400 Phenylalanine, tyrosine and tryptophan biosynthesis*ko01100 Metabolic pathways*ko01110 Biosynthesis of secondary metabolites*ko01230 Biosynthesis of amino acids	RUG10166	uncultured Lachnospiraceae bacterium
byl:A4V09_14765	RUG10166_prot_1630	byl:A4V09_14765 PolC-type DNA polymerase III	K03763	polC	DNA polymerase III subunit alpha, Gram-positive type [EC:2.7.7.7]	ko03030 DNA replication*ko03430 Mismatch repair*ko03440 Homologous recombination	RUG10166	uncultured Lachnospiraceae bacterium
ibu:IB211_00249	RUG10166_prot_421	ibu:IB211_00249 Amino acid ABC transporter, amino acid-binding/permease protein	K02030	ABC.PA.S	polar amino acid transport system substrate-binding protein	Null	RUG10166	uncultured Lachnospiraceae bacterium
bprm:CL3_14450	RUG10166_prot_786	bprm:CL3_14450 LSU ribosomal protein L6P	K02933	RP-L6, MRPL6, rplF	large subunit ribosomal protein L6	ko03010 Ribosome	RUG10166	uncultured Lachnospiraceae bacterium
pru:PRU_2100	RUG10167_prot_1009	pru:PRU_2100 rplF; ribosomal protein L6	K02933	RP-L6, MRPL6, rplF	large subunit ribosomal protein L6	ko03010 Ribosome	RUG10167	uncultured Prevotellaceae bacterium
pru:PRU_1716	RUG10167_prot_1154	pru:PRU_1716 putative proton-translocating NADH-quinone oxidoreductase, J subunit	K00339	nuoJ	NADH-quinone oxidoreductase subunit J [EC:7.1.1.2]	ko00190 Oxidative phosphorylation*ko01100 Metabolic pathways	RUG10167	uncultured Prevotellaceae bacterium
pru:PRU_1460	RUG10167_prot_118	pru:PRU_1460 trpA; tryptophan synthase, alpha subunit	K01695	trpA	tryptophan synthase alpha chain [EC:4.2.1.20]	ko00260 Glycine, serine and threonine metabolism*ko00400 Phenylalanine, tyrosine and tryptophan biosynthesis*ko01100 Metabolic pathways*ko01110 Biosynthesis of secondary metabolites*ko01230 Biosynthesis of amino acids	RUG10167	uncultured Prevotellaceae bacterium
pdi:BDI_2764	RUG10167_prot_1339	pdi:BDI_2764 conserved hypothetical protein	K07133	K07133	uncharacterized protein	Null	RUG10167	uncultured Prevotellaceae bacterium
pru:PRU_1281	RUG10167_prot_1463	pru:PRU_1281 inositol-3-phosphate synthase	K01858	INO1, ISYNA1	myo-inositol-1-phosphate synthase [EC:5.5.1.4]	ko00521 Streptomycin biosynthesis*ko00562 Inositol phosphate metabolism*ko01100 Metabolic pathways*ko01110 Biosynthesis of secondary metabolites	RUG10167	uncultured Prevotellaceae bacterium
pru:PRU_1234	RUG10167_prot_1784	pru:PRU_1234 conserved hypothetical protein	K07133	K07133	uncharacterized protein	Null	RUG10167	uncultured Prevotellaceae bacterium
bth:BT_2012	RUG10167_prot_2057	bth:BT_2012 ATPase	K07133	K07133	uncharacterized protein	Null	RUG10167	uncultured Prevotellaceae bacterium
ral:Rumal_1712	RUG10168_prot_1298	ral:Rumal_1712 tryptophan synthase, alpha subunit	K01695	trpA	tryptophan synthase alpha chain [EC:4.2.1.20]	ko00260 Glycine, serine and threonine metabolism*ko00400 Phenylalanine, tyrosine and tryptophan biosynthesis*ko01100 Metabolic pathways*ko01110 Biosynthesis of secondary metabolites*ko01230 Biosynthesis of amino acids	RUG10168	uncultured Ruminococcus sp.
ral:Rumal_0613	RUG10168_prot_1597	ral:Rumal_0613 extracellular solute-binding protein family 3	K02030	ABC.PA.S	polar amino acid transport system substrate-binding protein	Null	RUG10168	uncultured Ruminococcus sp.
esu:EUS_27760	RUG10168_prot_1963	esu:EUS_27760 LSU ribosomal protein L6P	K02933	RP-L6, MRPL6, rplF	large subunit ribosomal protein L6	ko03010 Ribosome	RUG10168	uncultured Ruminococcus sp.
ral:Rumal_2122	RUG10168_prot_1988	ral:Rumal_2122 DNA polymerase III, alpha subunit	K03763	polC	DNA polymerase III subunit alpha, Gram-positive type [EC:2.7.7.7]	ko03030 DNA replication*ko03430 Mismatch repair*ko03440 Homologous recombination	RUG10168	uncultured Ruminococcus sp.
eel:EUBELI_01397	RUG10168_prot_2027	eel:EUBELI_01397 polar amino acid transport system substrate-binding protein	K02030	ABC.PA.S	polar amino acid transport system substrate-binding protein	Null	RUG10168	uncultured Ruminococcus sp.
esu:EUS_21200	RUG10168_prot_2277	esu:EUS_21200 exonuclease, DNA polymerase III, epsilon subunit family	K03763	polC	DNA polymerase III subunit alpha, Gram-positive type [EC:2.7.7.7]	ko03030 DNA replication*ko03430 Mismatch repair*ko03440 Homologous recombination	RUG10168	uncultured Ruminococcus sp.
ral:Rumal_0051	RUG10168_prot_457	ral:Rumal_0051 ribosomal protein L6	K02933	RP-L6, MRPL6, rplF	large subunit ribosomal protein L6	ko03010 Ribosome	RUG10168	uncultured Ruminococcus sp.
dsy:DSY0184	RUG10169_prot_1104	dsy:DSY0184 hypothetical protein	K07133	K07133	uncharacterized protein	Null	RUG10169	uncultured Lachnospiraceae bacterium
ead:OV14_b1511	RUG10169_prot_1248	ead:OV14_b1511 putative permease component of ABC transporter	K02034	ABC.PE.P1	peptide/nickel transport system permease protein	ko02024 Quorum sensing	RUG10169	uncultured Lachnospiraceae bacterium
msi:Msm_0807	RUG10169_prot_1630	msi:Msm_0807 polar amino acid ABC transporter, substrate-binding component	K02030	ABC.PA.S	polar amino acid transport system substrate-binding protein	Null	RUG10169	uncultured Lachnospiraceae bacterium
ssm:Spirs_0352	RUG10169_prot_176	ssm:Spirs_0352 extracellular solute-binding protein family 3	K02030	ABC.PA.S	polar amino acid transport system substrate-binding protein	Null	RUG10169	uncultured Lachnospiraceae bacterium
bprm:CL3_14450	RUG10169_prot_385	bprm:CL3_14450 LSU ribosomal protein L6P	K02933	RP-L6, MRPL6, rplF	large subunit ribosomal protein L6	ko03010 Ribosome	RUG10169	uncultured Lachnospiraceae bacterium
ova:OBV_11230	RUG10169_prot_4	ova:OBV_11230 trpA; tryptophan synthase alpha chain	K01695	trpA	tryptophan synthase alpha chain [EC:4.2.1.20]	ko00260 Glycine, serine and threonine metabolism*ko00400 Phenylalanine, tyrosine and tryptophan biosynthesis*ko01100 Metabolic pathways*ko01110 Biosynthesis of secondary metabolites*ko01230 Biosynthesis of amino acids	RUG10169	uncultured Lachnospiraceae bacterium
rho:RHOM_12810	RUG10169_prot_509	rho:RHOM_12810 phosphonate-transporting ATPase	K02071	metN	D-methionine transport system ATP-binding protein	ko02010 ABC transporters	RUG10169	uncultured Lachnospiraceae bacterium
bpb:bpr_I0960	RUG10169_prot_86	bpb:bpr_I0960 polC1; DNA polymerase III C PolC1	K03763	polC	DNA polymerase III subunit alpha, Gram-positive type [EC:2.7.7.7]	ko03030 DNA replication*ko03430 Mismatch repair*ko03440 Homologous recombination	RUG10169	uncultured Lachnospiraceae bacterium
pru:PRU_1636	RUG10170_prot_1023	pru:PRU_1636 amino acid ABC transporter, ATP-binding protein/permease protein, His/Glu/Gln/Arg/opine family	K02030	ABC.PA.S	polar amino acid transport system substrate-binding protein	Null	RUG10170	uncultured Prevotellaceae bacterium
pru:PRU_0323	RUG10170_prot_1030	pru:PRU_0323 conserved hypothetical protein	K07133	K07133	uncharacterized protein	Null	RUG10170	uncultured Prevotellaceae bacterium
pru:PRU_1460	RUG10170_prot_1203	pru:PRU_1460 trpA; tryptophan synthase, alpha subunit	K01695	trpA	tryptophan synthase alpha chain [EC:4.2.1.20]	ko00260 Glycine, serine and threonine metabolism*ko00400 Phenylalanine, tyrosine and tryptophan biosynthesis*ko01100 Metabolic pathways*ko01110 Biosynthesis of secondary metabolites*ko01230 Biosynthesis of amino acids	RUG10170	uncultured Prevotellaceae bacterium
pru:PRU_1716	RUG10170_prot_1375	pru:PRU_1716 putative proton-translocating NADH-quinone oxidoreductase, J subunit	K00339	nuoJ	NADH-quinone oxidoreductase subunit J [EC:7.1.1.2]	ko00190 Oxidative phosphorylation*ko01100 Metabolic pathways	RUG10170	uncultured Prevotellaceae bacterium
pru:PRU_1281	RUG10170_prot_1522	pru:PRU_1281 inositol-3-phosphate synthase	K01858	INO1, ISYNA1	myo-inositol-1-phosphate synthase [EC:5.5.1.4]	ko00521 Streptomycin biosynthesis*ko00562 Inositol phosphate metabolism*ko01100 Metabolic pathways*ko01110 Biosynthesis of secondary metabolites	RUG10170	uncultured Prevotellaceae bacterium
bacc:BRDCF_p271	RUG10170_prot_2028	bacc:BRDCF_p271 ATPase	K07133	K07133	uncharacterized protein	Null	RUG10170	uncultured Prevotellaceae bacterium
pru:PRU_2100	RUG10170_prot_2326	pru:PRU_2100 rplF; ribosomal protein L6	K02933	RP-L6, MRPL6, rplF	large subunit ribosomal protein L6	ko03010 Ribosome	RUG10170	uncultured Prevotellaceae bacterium
fro:AALO17_04160	RUG10171_prot_1293	fro:AALO17_04160 hypothetical protein	K02030	ABC.PA.S	polar amino acid transport system substrate-binding protein	Null	RUG10171	uncultured Erysipelotrichaceae bacterium
erb:A4V01_16155	RUG10171_prot_2200	erb:A4V01_16155 polC; PolC-type DNA polymerase III	K03763	polC	DNA polymerase III subunit alpha, Gram-positive type [EC:2.7.7.7]	ko03030 DNA replication*ko03430 Mismatch repair*ko03440 Homologous recombination	RUG10171	uncultured Erysipelotrichaceae bacterium
kur:ASO14_677	RUG10171_prot_2275	kur:ASO14_677 metN; methionine import ATP-binding protein MetN	K02071	metN	D-methionine transport system ATP-binding protein	ko02010 ABC transporters	RUG10171	uncultured Erysipelotrichaceae bacterium
fro:AALO17_04160	RUG10171_prot_2370	fro:AALO17_04160 hypothetical protein	K02030	ABC.PA.S	polar amino acid transport system substrate-binding protein	Null	RUG10171	uncultured Erysipelotrichaceae bacterium
ddt:AAY81_07050	RUG10171_prot_39	ddt:AAY81_07050 methionine ABC transporter ATP-binding protein	K02071	metN	D-methionine transport system ATP-binding protein	ko02010 ABC transporters	RUG10171	uncultured Erysipelotrichaceae bacterium
fro:AALO17_04620	RUG10171_prot_578	fro:AALO17_04620 50S ribosomal protein L6	K02933	RP-L6, MRPL6, rplF	large subunit ribosomal protein L6	ko03010 Ribosome	RUG10171	uncultured Erysipelotrichaceae bacterium
afn:Acfer_2042	RUG10172_prot_1217	afn:Acfer_2042 putative ATP/GTP-binding protein	K07133	K07133	uncharacterized protein	Null	RUG10172	uncultured Bacteroidia bacterium
pru:PRU_0323	RUG10172_prot_1762	pru:PRU_0323 conserved hypothetical protein	K07133	K07133	uncharacterized protein	Null	RUG10172	uncultured Bacteroidia bacterium
tfo:BFO_2194	RUG10172_prot_269	tfo:BFO_2194 hypothetical protein	K07133	K07133	uncharacterized protein	Null	RUG10172	uncultured Bacteroidia bacterium
plt:Plut_0859	RUG10172_prot_784	plt:Plut_0859 amino acid ABC transporter membrane protein, PAAT family / amino acid ABC transporter substrate-binding protein, PAAT family	K02030	ABC.PA.S	polar amino acid transport system substrate-binding protein	Null	RUG10172	uncultured Bacteroidia bacterium
bacc:BRDCF_p271	RUG10172_prot_793	bacc:BRDCF_p271 ATPase	K07133	K07133	uncharacterized protein	Null	RUG10172	uncultured Bacteroidia bacterium
afd:Alfi_1605	RUG10172_prot_909	afd:Alfi_1605 putative ATPase (AAA+ superfamily)	K07133	K07133	uncharacterized protein	Null	RUG10172	uncultured Bacteroidia bacterium
asx:CDL62_18375	RUG10172_prot_910	asx:CDL62_18375 AAA family ATPase	K07133	K07133	uncharacterized protein	Null	RUG10172	uncultured Bacteroidia bacterium
pru:PRU_1234	RUG10173_prot_2165	pru:PRU_1234 conserved hypothetical protein	K07133	K07133	uncharacterized protein	Null	RUG10173	uncultured Prevotellaceae bacterium
pru:PRU_1460	RUG10173_prot_3176	pru:PRU_1460 trpA; tryptophan synthase, alpha subunit	K01695	trpA	tryptophan synthase alpha chain [EC:4.2.1.20]	ko00260 Glycine, serine and threonine metabolism*ko00400 Phenylalanine, tyrosine and tryptophan biosynthesis*ko01100 Metabolic pathways*ko01110 Biosynthesis of secondary metabolites*ko01230 Biosynthesis of amino acids	RUG10173	uncultured Prevotellaceae bacterium
hap:HAPS_0373	RUG10173_prot_3477	hap:HAPS_0373 ATPase, predicted ATPase (AAA+ superfamily)	K07133	K07133	uncharacterized protein	Null	RUG10173	uncultured Prevotellaceae bacterium
pary:A4V02_01225	RUG10173_prot_3712	pary:A4V02_01225 AAA family ATPase	K07133	K07133	uncharacterized protein	Null	RUG10173	uncultured Prevotellaceae bacterium
pru:PRU_2100	RUG10173_prot_3744	pru:PRU_2100 rplF; ribosomal protein L6	K02933	RP-L6, MRPL6, rplF	large subunit ribosomal protein L6	ko03010 Ribosome	RUG10173	uncultured Prevotellaceae bacterium
pru:PRU_2100	RUG10173_prot_3753	pru:PRU_2100 rplF; ribosomal protein L6	K02933	RP-L6, MRPL6, rplF	large subunit ribosomal protein L6	ko03010 Ribosome	RUG10173	uncultured Prevotellaceae bacterium
osp:Odosp_3434	RUG10173_prot_483	osp:Odosp_3434 conserved hypothetical ATPase	K07133	K07133	uncharacterized protein	Null	RUG10173	uncultured Prevotellaceae bacterium
pmuc:ING2E5A_2858	RUG10173_prot_674	pmuc:ING2E5A_2858 putative protein {ECO:0000313|EMBL:EPI42485,1}	K07133	K07133	uncharacterized protein	Null	RUG10173	uncultured Prevotellaceae bacterium
pru:PRU_1716	RUG10173_prot_742	pru:PRU_1716 putative proton-translocating NADH-quinone oxidoreductase, J subunit	K00339	nuoJ	NADH-quinone oxidoreductase subunit J [EC:7.1.1.2]	ko00190 Oxidative phosphorylation*ko01100 Metabolic pathways	RUG10173	uncultured Prevotellaceae bacterium
cpro:CPRO_14940	RUG10174_prot_1309	cpro:CPRO_14940 artP; arginine-binding extracellular protein ArtP precursor	K02030	ABC.PA.S	polar amino acid transport system substrate-binding protein	Null	RUG10174	uncultured Ruminococcus sp.
fpla:A4U99_16580	RUG10174_prot_1600	fpla:A4U99_16580 ABC transporter	K02071	metN	D-methionine transport system ATP-binding protein	ko02010 ABC transporters	RUG10174	uncultured Ruminococcus sp.
ere:EUBREC_2975	RUG10174_prot_1646	ere:EUBREC_2975 tryptophan synthase, alpha subunit	K01695	trpA	tryptophan synthase alpha chain [EC:4.2.1.20]	ko00260 Glycine, serine and threonine metabolism*ko00400 Phenylalanine, tyrosine and tryptophan biosynthesis*ko01100 Metabolic pathways*ko01110 Biosynthesis of secondary metabolites*ko01230 Biosynthesis of amino acids	RUG10174	uncultured Ruminococcus sp.
mla:Mlab_1185	RUG10174_prot_1690	mla:Mlab_1185 ATPase (AAA+ superfamily)-like protein	K07133	K07133	uncharacterized protein	Null	RUG10174	uncultured Ruminococcus sp.
fpla:A4U99_04275	RUG10174_prot_294	fpla:A4U99_04275 amino acid ABC transporter substrate-binding protein	K02030	ABC.PA.S	polar amino acid transport system substrate-binding protein	Null	RUG10174	uncultured Ruminococcus sp.
rbp:B6259_05375	RUG10174_prot_925	rbp:B6259_05375 PolC-type DNA polymerase III	K03763	polC	DNA polymerase III subunit alpha, Gram-positive type [EC:2.7.7.7]	ko03030 DNA replication*ko03430 Mismatch repair*ko03440 Homologous recombination	RUG10174	uncultured Ruminococcus sp.
ddt:AAY81_03065	RUG10175_prot_1177	ddt:AAY81_03065 hypothetical protein	K02030	ABC.PA.S	polar amino acid transport system substrate-binding protein	Null	RUG10175	uncultured Ruminococcus sp.
ere:EUBREC_2975	RUG10175_prot_1449	ere:EUBREC_2975 tryptophan synthase, alpha subunit	K01695	trpA	tryptophan synthase alpha chain [EC:4.2.1.20]	ko00260 Glycine, serine and threonine metabolism*ko00400 Phenylalanine, tyrosine and tryptophan biosynthesis*ko01100 Metabolic pathways*ko01110 Biosynthesis of secondary metabolites*ko01230 Biosynthesis of amino acids	RUG10175	uncultured Ruminococcus sp.
ibu:IB211_00817c	RUG10175_prot_1472	ibu:IB211_00817c Methionine ABC transporter ATP-binding protein	K02071	metN	D-methionine transport system ATP-binding protein	ko02010 ABC transporters	RUG10175	uncultured Ruminococcus sp.
esu:EUS_24500	RUG10175_prot_2325	esu:EUS_24500 Predicted ATPase (AAA+ superfamily)	K07133	K07133	uncharacterized protein	Null	RUG10175	uncultured Ruminococcus sp.
cst:CLOST_0209	RUG10175_prot_2374	cst:CLOST_0209 conserved protein of unknown function	K07133	K07133	uncharacterized protein	Null	RUG10175	uncultured Ruminococcus sp.
esu:EUS_17230	RUG10175_prot_400	esu:EUS_17230 exonuclease, DNA polymerase III, epsilon subunit family	K03763	polC	DNA polymerase III subunit alpha, Gram-positive type [EC:2.7.7.7]	ko03030 DNA replication*ko03430 Mismatch repair*ko03440 Homologous recombination	RUG10175	uncultured Ruminococcus sp.
cpro:CPRO_14940	RUG10175_prot_774	cpro:CPRO_14940 artP; arginine-binding extracellular protein ArtP precursor	K02030	ABC.PA.S	polar amino acid transport system substrate-binding protein	Null	RUG10175	uncultured Ruminococcus sp.
rbp:B6259_05375	RUG10175_prot_911	rbp:B6259_05375 PolC-type DNA polymerase III	K03763	polC	DNA polymerase III subunit alpha, Gram-positive type [EC:2.7.7.7]	ko03030 DNA replication*ko03430 Mismatch repair*ko03440 Homologous recombination	RUG10175	uncultured Ruminococcus sp.
ral:Rumal_2407	RUG10175_prot_93	ral:Rumal_2407 extracellular solute-binding protein family 3	K02030	ABC.PA.S	polar amino acid transport system substrate-binding protein	Null	RUG10175	uncultured Ruminococcus sp.
esu:EUS_27760	RUG10175_prot_953	esu:EUS_27760 LSU ribosomal protein L6P	K02933	RP-L6, MRPL6, rplF	large subunit ribosomal protein L6	ko03010 Ribosome	RUG10175	uncultured Ruminococcus sp.
abao:BEQ56_01360	RUG10176_prot_1066	abao:BEQ56_01360 AAA family ATPase	K07133	K07133	uncharacterized protein	Null	RUG10176	uncultured Bacteroidia bacterium
blq:L21SP5_02158	RUG10176_prot_1226	blq:L21SP5_02158 hypothetical protein	K07133	K07133	uncharacterized protein	Null	RUG10176	uncultured Bacteroidia bacterium
pru:PRU_0323	RUG10176_prot_1311	pru:PRU_0323 conserved hypothetical protein	K07133	K07133	uncharacterized protein	Null	RUG10176	uncultured Bacteroidia bacterium
ral:Rumal_3362	RUG10176_prot_1315	ral:Rumal_3362 AAA family ATPase	K07133	K07133	uncharacterized protein	Null	RUG10176	uncultured Bacteroidia bacterium
osp:Odosp_0529	RUG10176_prot_1384	osp:Odosp_0529 hypothetical protein	K07133	K07133	uncharacterized protein	Null	RUG10176	uncultured Bacteroidia bacterium
max:MMALV_06990	RUG10176_prot_1490	max:MMALV_06990 putative ATPase (AAA+ superfamily)	K07133	K07133	uncharacterized protein	Null	RUG10176	uncultured Bacteroidia bacterium
bacc:BRDCF_p271	RUG10176_prot_1837	bacc:BRDCF_p271 ATPase	K07133	K07133	uncharacterized protein	Null	RUG10176	uncultured Bacteroidia bacterium
psac:PSM36_0434	RUG10176_prot_1933	psac:PSM36_0434 putative ATPase	K07133	K07133	uncharacterized protein	Null	RUG10176	uncultured Bacteroidia bacterium
osp:Odosp_2238	RUG10176_prot_2052	osp:Odosp_2238 putative ATPase	K07133	K07133	uncharacterized protein	Null	RUG10176	uncultured Bacteroidia bacterium
osp:Odosp_1707	RUG10176_prot_2076	osp:Odosp_1707 putative ATPase	K07133	K07133	uncharacterized protein	Null	RUG10176	uncultured Bacteroidia bacterium
coc:Coch_1162	RUG10176_prot_2259	coc:Coch_1162 ribosomal protein L6	K02933	RP-L6, MRPL6, rplF	large subunit ribosomal protein L6	ko03010 Ribosome	RUG10176	uncultured Bacteroidia bacterium
bvs:BARVI_10500	RUG10176_prot_2295	bvs:BARVI_10500 ATPase AAA	K07133	K07133	uncharacterized protein	Null	RUG10176	uncultured Bacteroidia bacterium
bvs:BARVI_10500	RUG10176_prot_2332	bvs:BARVI_10500 ATPase AAA	K07133	K07133	uncharacterized protein	Null	RUG10176	uncultured Bacteroidia bacterium
coo:CCU_21420	RUG10176_prot_2441	coo:CCU_21420 Predicted ATPase (AAA+ superfamily)	K07133	K07133	uncharacterized protein	Null	RUG10176	uncultured Bacteroidia bacterium
osp:Odosp_1707	RUG10176_prot_2458	osp:Odosp_1707 putative ATPase	K07133	K07133	uncharacterized protein	Null	RUG10176	uncultured Bacteroidia bacterium
shi:Shel_27760	RUG10176_prot_2490	shi:Shel_27760 predicted ATPase (AAA+ superfamily)	K07133	K07133	uncharacterized protein	Null	RUG10176	uncultured Bacteroidia bacterium
asx:CDL62_14845	RUG10176_prot_2589	asx:CDL62_14845 ATPase	K07133	K07133	uncharacterized protein	Null	RUG10176	uncultured Bacteroidia bacterium
pgi:PG_1528	RUG10176_prot_2595	pgi:PG_1528 conserved hypothetical protein	K07133	K07133	uncharacterized protein	Null	RUG10176	uncultured Bacteroidia bacterium
afd:Alfi_1605	RUG10176_prot_699	afd:Alfi_1605 putative ATPase (AAA+ superfamily)	K07133	K07133	uncharacterized protein	Null	RUG10176	uncultured Bacteroidia bacterium
fln:FLA_0201	RUG10176_prot_835	fln:FLA_0201 ATPase, AAA+ superfamily	K07133	K07133	uncharacterized protein	Null	RUG10176	uncultured Bacteroidia bacterium
nso:NIASO_17140	RUG10176_prot_947	nso:NIASO_17140 peptide transporter	K02034	ABC.PE.P1	peptide/nickel transport system permease protein	ko02024 Quorum sensing	RUG10176	uncultured Bacteroidia bacterium
fpla:A4U99_16580	RUG10177_prot_1317	fpla:A4U99_16580 ABC transporter	K02071	metN	D-methionine transport system ATP-binding protein	ko02010 ABC transporters	RUG10177	uncultured Clostridiales bacterium
ral:Rumal_3409	RUG10177_prot_1326	ral:Rumal_3409 putative AAA+ superfamily ATPase	K07133	K07133	uncharacterized protein	Null	RUG10177	uncultured Clostridiales bacterium
cpro:CPRO_10140	RUG10177_prot_1352	cpro:CPRO_10140 glnH_1; ABC transporter glutamine-binding protein GlnH precursor	K02030	ABC.PA.S	polar amino acid transport system substrate-binding protein	Null	RUG10177	uncultured Clostridiales bacterium
plt:Plut_0859	RUG10177_prot_1904	plt:Plut_0859 amino acid ABC transporter membrane protein, PAAT family / amino acid ABC transporter substrate-binding protein, PAAT family	K02030	ABC.PA.S	polar amino acid transport system substrate-binding protein	Null	RUG10177	uncultured Clostridiales bacterium
ere:EUBREC_2975	RUG10177_prot_2341	ere:EUBREC_2975 tryptophan synthase, alpha subunit	K01695	trpA	tryptophan synthase alpha chain [EC:4.2.1.20]	ko00260 Glycine, serine and threonine metabolism*ko00400 Phenylalanine, tyrosine and tryptophan biosynthesis*ko01100 Metabolic pathways*ko01110 Biosynthesis of secondary metabolites*ko01230 Biosynthesis of amino acids	RUG10177	uncultured Clostridiales bacterium
ere:EUBREC_3149	RUG10177_prot_2628	ere:EUBREC_3149 narrowly conserved hypothetical protein	K07133	K07133	uncharacterized protein	Null	RUG10177	uncultured Clostridiales bacterium
ead:OV14_b1511	RUG10177_prot_2742	ead:OV14_b1511 putative permease component of ABC transporter	K02034	ABC.PE.P1	peptide/nickel transport system permease protein	ko02024 Quorum sensing	RUG10177	uncultured Clostridiales bacterium
msi:Msm_1278	RUG10177_prot_2933	msi:Msm_1278 predicted ATPase, AAA+ superfamily	K07133	K07133	uncharacterized protein	Null	RUG10177	uncultured Clostridiales bacterium
lap:ACP90_22760	RUG10177_prot_3016	lap:ACP90_22760 amino acid ABC transporter	K02030	ABC.PA.S	polar amino acid transport system substrate-binding protein	Null	RUG10177	uncultured Clostridiales bacterium
cdf:CD630_00860	RUG10177_prot_3028	cdf:CD630_00860 rplF; 50S ribosomal protein L6	K02933	RP-L6, MRPL6, rplF	large subunit ribosomal protein L6	ko03010 Ribosome	RUG10177	uncultured Clostridiales bacterium
ssg:Selsp_2206	RUG10177_prot_3145	ssg:Selsp_2206 AAA family ATPase	K07133	K07133	uncharacterized protein	Null	RUG10177	uncultured Clostridiales bacterium
cbu:CBU_0770	RUG10177_prot_3188	cbu:CBU_0770 hypothetical ATPase	K07133	K07133	uncharacterized protein	Null	RUG10177	uncultured Clostridiales bacterium
euc:EC1_20520	RUG10177_prot_3231	euc:EC1_20520 Predicted ATPase (AAA+ superfamily)	K07133	K07133	uncharacterized protein	Null	RUG10177	uncultured Clostridiales bacterium
fpr:FP2_05190	RUG10177_prot_340	fpr:FP2_05190 amino acid ABC transporter substrate-binding protein, PAAT family (TC 3.A.1.3.-)	K02030	ABC.PA.S	polar amino acid transport system substrate-binding protein	Null	RUG10177	uncultured Clostridiales bacterium
pgi:PG_1528	RUG10177_prot_3513	pgi:PG_1528 conserved hypothetical protein	K07133	K07133	uncharacterized protein	Null	RUG10177	uncultured Clostridiales bacterium
cpy:Cphy_0847	RUG10177_prot_3580	cpy:Cphy_0847 ABC-type amino acid transport/signal transduction systems periplasmic component/domain-like protein	K02030	ABC.PA.S	polar amino acid transport system substrate-binding protein	Null	RUG10177	uncultured Clostridiales bacterium
cpro:CPRO_14940	RUG10177_prot_374	cpro:CPRO_14940 artP; arginine-binding extracellular protein ArtP precursor	K02030	ABC.PA.S	polar amino acid transport system substrate-binding protein	Null	RUG10177	uncultured Clostridiales bacterium
aeq:AEQU_2168	RUG10177_prot_3883	aeq:AEQU_2168 conserved hypothetical protein	K07133	K07133	uncharacterized protein	Null	RUG10177	uncultured Clostridiales bacterium
bprs:CK3_16420	RUG10177_prot_607	bprs:CK3_16420 ABC-type amino acid transport/signal transduction systems, periplasmic component/domain	K02030	ABC.PA.S	polar amino acid transport system substrate-binding protein	Null	RUG10177	uncultured Clostridiales bacterium
mpi:Mpet_1102	RUG10177_prot_948	mpi:Mpet_1102 conserved hypothetical protein	K07133	K07133	uncharacterized protein	Null	RUG10177	uncultured Clostridiales bacterium
cth:Cthe_0996	RUG10177_prot_998	cth:Cthe_0996 DNA polymerase III, alpha subunit	K03763	polC	DNA polymerase III subunit alpha, Gram-positive type [EC:2.7.7.7]	ko03030 DNA replication*ko03430 Mismatch repair*ko03440 Homologous recombination	RUG10177	uncultured Clostridiales bacterium
coo:CCU_10570	RUG10178_prot_393	coo:CCU_10570 amino acid ABC transporter substrate-binding protein, PAAT family (TC 3.A.1.3.-)	K02030	ABC.PA.S	polar amino acid transport system substrate-binding protein	Null	RUG10178	Ruminococcaceae bacterium
bpb:bpr_I2748	RUG10178_prot_424	bpb:bpr_I2748 peptide/nickel ABC transporter permease	K02034	ABC.PE.P1	peptide/nickel transport system permease protein	ko02024 Quorum sensing	RUG10178	Ruminococcaceae bacterium
fro:AALO17_03300	RUG10178_prot_487	fro:AALO17_03300 ATPase	K07133	K07133	uncharacterized protein	Null	RUG10178	Ruminococcaceae bacterium
rob:CK5_21450	RUG10178_prot_755	rob:CK5_21450 amino acid ABC transporter substrate-binding protein, PAAT family (TC 3.A.1.3.-)	K02030	ABC.PA.S	polar amino acid transport system substrate-binding protein	Null	RUG10178	Ruminococcaceae bacterium
eel:EUBELI_01397	RUG10178_prot_756	eel:EUBELI_01397 polar amino acid transport system substrate-binding protein	K02030	ABC.PA.S	polar amino acid transport system substrate-binding protein	Null	RUG10178	Ruminococcaceae bacterium
cpro:CPRO_14940	RUG10178_prot_775	cpro:CPRO_14940 artP; arginine-binding extracellular protein ArtP precursor	K02030	ABC.PA.S	polar amino acid transport system substrate-binding protein	Null	RUG10178	Ruminococcaceae bacterium
fpla:A4U99_04275	RUG10179_prot_1323	fpla:A4U99_04275 amino acid ABC transporter substrate-binding protein	K02030	ABC.PA.S	polar amino acid transport system substrate-binding protein	Null	RUG10179	uncultured Ruminococcus sp.
ere:EUBREC_2975	RUG10179_prot_666	ere:EUBREC_2975 tryptophan synthase, alpha subunit	K01695	trpA	tryptophan synthase alpha chain [EC:4.2.1.20]	ko00260 Glycine, serine and threonine metabolism*ko00400 Phenylalanine, tyrosine and tryptophan biosynthesis*ko01100 Metabolic pathways*ko01110 Biosynthesis of secondary metabolites*ko01230 Biosynthesis of amino acids	RUG10179	uncultured Ruminococcus sp.
cpro:CPRO_14940	RUG10179_prot_75	cpro:CPRO_14940 artP; arginine-binding extracellular protein ArtP precursor	K02030	ABC.PA.S	polar amino acid transport system substrate-binding protein	Null	RUG10179	uncultured Ruminococcus sp.
rbp:B6259_05375	RUG10179_prot_91	rbp:B6259_05375 PolC-type DNA polymerase III	K03763	polC	DNA polymerase III subunit alpha, Gram-positive type [EC:2.7.7.7]	ko03030 DNA replication*ko03430 Mismatch repair*ko03440 Homologous recombination	RUG10179	uncultured Ruminococcus sp.
esu:EUS_27760	RUG10180_prot_1082	esu:EUS_27760 LSU ribosomal protein L6P	K02933	RP-L6, MRPL6, rplF	large subunit ribosomal protein L6	ko03010 Ribosome	RUG10180	uncultured Ruminococcus sp.
ere:EUBREC_2975	RUG10180_prot_1215	ere:EUBREC_2975 tryptophan synthase, alpha subunit	K01695	trpA	tryptophan synthase alpha chain [EC:4.2.1.20]	ko00260 Glycine, serine and threonine metabolism*ko00400 Phenylalanine, tyrosine and tryptophan biosynthesis*ko01100 Metabolic pathways*ko01110 Biosynthesis of secondary metabolites*ko01230 Biosynthesis of amino acids	RUG10180	uncultured Ruminococcus sp.
bacc:BRDCF_p271	RUG10180_prot_187	bacc:BRDCF_p271 ATPase	K07133	K07133	uncharacterized protein	Null	RUG10180	uncultured Ruminococcus sp.
cpro:CPRO_14940	RUG10180_prot_1901	cpro:CPRO_14940 artP; arginine-binding extracellular protein ArtP precursor	K02030	ABC.PA.S	polar amino acid transport system substrate-binding protein	Null	RUG10180	uncultured Ruminococcus sp.
ere:EUBREC_2975	RUG10180_prot_1913	ere:EUBREC_2975 tryptophan synthase, alpha subunit	K01695	trpA	tryptophan synthase alpha chain [EC:4.2.1.20]	ko00260 Glycine, serine and threonine metabolism*ko00400 Phenylalanine, tyrosine and tryptophan biosynthesis*ko01100 Metabolic pathways*ko01110 Biosynthesis of secondary metabolites*ko01230 Biosynthesis of amino acids	RUG10180	uncultured Ruminococcus sp.
mhw:ACT01_12395	RUG10180_prot_233	mhw:ACT01_12395 AAA family ATPase	K07133	K07133	uncharacterized protein	Null	RUG10180	uncultured Ruminococcus sp.
fpla:A4U99_04275	RUG10180_prot_411	fpla:A4U99_04275 amino acid ABC transporter substrate-binding protein	K02030	ABC.PA.S	polar amino acid transport system substrate-binding protein	Null	RUG10180	uncultured Ruminococcus sp.
ruk:A4V00_16690	RUG10180_prot_434	ruk:A4V00_16690 PolC-type DNA polymerase III	K03763	polC	DNA polymerase III subunit alpha, Gram-positive type [EC:2.7.7.7]	ko03030 DNA replication*ko03430 Mismatch repair*ko03440 Homologous recombination	RUG10180	uncultured Ruminococcus sp.
eyy:EGYY_21200	RUG10180_prot_658	eyy:EGYY_21200 hypothetical protein	K07133	K07133	uncharacterized protein	Null	RUG10180	uncultured Ruminococcus sp.
aep:AMC99_01531	RUG10181_prot_644	aep:AMC99_01531 LSU ribosomal protein L6p (L9e)	K02933	RP-L6, MRPL6, rplF	large subunit ribosomal protein L6	ko03010 Ribosome	RUG10181	uncultured Proteobacterium
gpa:GPA_34880	RUG10182_prot_1041	gpa:GPA_34880 Predicted ATPase (AAA+ superfamily)	K07133	K07133	uncharacterized protein	Null	RUG10182	Ruminococcaceae bacterium
ova:OBV_41170	RUG10182_prot_1306	ova:OBV_41170 putative ABC transporter permease protein	K02034	ABC.PE.P1	peptide/nickel transport system permease protein	ko02024 Quorum sensing	RUG10182	Ruminococcaceae bacterium
fpla:A4U99_08860	RUG10182_prot_1727	fpla:A4U99_08860 polC; PolC-type DNA polymerase III	K03763	polC	DNA polymerase III subunit alpha, Gram-positive type [EC:2.7.7.7]	ko03030 DNA replication*ko03430 Mismatch repair*ko03440 Homologous recombination	RUG10182	Ruminococcaceae bacterium
awo:Awo_c32200	RUG10182_prot_1747	awo:Awo_c32200 polar amino acid ABC transport system permease protein	K02030	ABC.PA.S	polar amino acid transport system substrate-binding protein	Null	RUG10182	Ruminococcaceae bacterium
ruk:A4V00_14395	RUG10182_prot_1896	ruk:A4V00_14395 hypothetical protein	K02030	ABC.PA.S	polar amino acid transport system substrate-binding protein	Null	RUG10182	Ruminococcaceae bacterium
esu:EUS_26380	RUG10182_prot_1944	esu:EUS_26380 Predicted ATPase (AAA+ superfamily)	K07133	K07133	uncharacterized protein	Null	RUG10182	Ruminococcaceae bacterium
fpla:A4U99_01880	RUG10182_prot_2154	fpla:A4U99_01880 50S ribosomal protein L6	K02933	RP-L6, MRPL6, rplF	large subunit ribosomal protein L6	ko03010 Ribosome	RUG10182	Ruminococcaceae bacterium
euc:EC1_20520	RUG10182_prot_2249	euc:EC1_20520 Predicted ATPase (AAA+ superfamily)	K07133	K07133	uncharacterized protein	Null	RUG10182	Ruminococcaceae bacterium
ral:Rumal_3409	RUG10182_prot_2259	ral:Rumal_3409 putative AAA+ superfamily ATPase	K07133	K07133	uncharacterized protein	Null	RUG10182	Ruminococcaceae bacterium
cls:CXIVA_16990	RUG10182_prot_2495	cls:CXIVA_16990 hypothetical protein	K07133	K07133	uncharacterized protein	Null	RUG10182	Ruminococcaceae bacterium
rob:CK5_21450	RUG10182_prot_2506	rob:CK5_21450 amino acid ABC transporter substrate-binding protein, PAAT family (TC 3.A.1.3.-)	K02030	ABC.PA.S	polar amino acid transport system substrate-binding protein	Null	RUG10182	Ruminococcaceae bacterium
ere:EUBREC_2975	RUG10182_prot_430	ere:EUBREC_2975 tryptophan synthase, alpha subunit	K01695	trpA	tryptophan synthase alpha chain [EC:4.2.1.20]	ko00260 Glycine, serine and threonine metabolism*ko00400 Phenylalanine, tyrosine and tryptophan biosynthesis*ko01100 Metabolic pathways*ko01110 Biosynthesis of secondary metabolites*ko01230 Biosynthesis of amino acids	RUG10182	Ruminococcaceae bacterium
rob:CK5_21450	RUG10182_prot_66	rob:CK5_21450 amino acid ABC transporter substrate-binding protein, PAAT family (TC 3.A.1.3.-)	K02030	ABC.PA.S	polar amino acid transport system substrate-binding protein	Null	RUG10182	Ruminococcaceae bacterium
ddt:AAY81_07050	RUG10182_prot_866	ddt:AAY81_07050 methionine ABC transporter ATP-binding protein	K02071	metN	D-methionine transport system ATP-binding protein	ko02010 ABC transporters	RUG10182	Ruminococcaceae bacterium
rob:CK5_14040	RUG10182_prot_928	rob:CK5_14040 Predicted ATPase (AAA+ superfamily)	K07133	K07133	uncharacterized protein	Null	RUG10182	Ruminococcaceae bacterium
mpi:Mpet_1102	RUG10182_prot_962	mpi:Mpet_1102 conserved hypothetical protein	K07133	K07133	uncharacterized protein	Null	RUG10182	Ruminococcaceae bacterium
pru:PRU_1460	RUG10183_prot_1149	pru:PRU_1460 trpA; tryptophan synthase, alpha subunit	K01695	trpA	tryptophan synthase alpha chain [EC:4.2.1.20]	ko00260 Glycine, serine and threonine metabolism*ko00400 Phenylalanine, tyrosine and tryptophan biosynthesis*ko01100 Metabolic pathways*ko01110 Biosynthesis of secondary metabolites*ko01230 Biosynthesis of amino acids	RUG10183	uncultured Prevotellaceae bacterium
pru:PRU_2100	RUG10183_prot_1266	pru:PRU_2100 rplF; ribosomal protein L6	K02933	RP-L6, MRPL6, rplF	large subunit ribosomal protein L6	ko03010 Ribosome	RUG10183	uncultured Prevotellaceae bacterium
pary:A4V02_01225	RUG10183_prot_1288	pary:A4V02_01225 AAA family ATPase	K07133	K07133	uncharacterized protein	Null	RUG10183	uncultured Prevotellaceae bacterium
pru:PRU_1716	RUG10183_prot_153	pru:PRU_1716 putative proton-translocating NADH-quinone oxidoreductase, J subunit	K00339	nuoJ	NADH-quinone oxidoreductase subunit J [EC:7.1.1.2]	ko00190 Oxidative phosphorylation*ko01100 Metabolic pathways	RUG10183	uncultured Prevotellaceae bacterium
osp:Odosp_3368	RUG10183_prot_18	osp:Odosp_3368 hypothetical protein	K07133	K07133	uncharacterized protein	Null	RUG10183	uncultured Prevotellaceae bacterium
osp:Odosp_1516	RUG10183_prot_1925	osp:Odosp_1516 hypothetical protein	K07133	K07133	uncharacterized protein	Null	RUG10183	uncultured Prevotellaceae bacterium
pary:A4V02_01225	RUG10183_prot_2092	pary:A4V02_01225 AAA family ATPase	K07133	K07133	uncharacterized protein	Null	RUG10183	uncultured Prevotellaceae bacterium
pru:PRU_1281	RUG10183_prot_213	pru:PRU_1281 inositol-3-phosphate synthase	K01858	INO1, ISYNA1	myo-inositol-1-phosphate synthase [EC:5.5.1.4]	ko00521 Streptomycin biosynthesis*ko00562 Inositol phosphate metabolism*ko01100 Metabolic pathways*ko01110 Biosynthesis of secondary metabolites	RUG10183	uncultured Prevotellaceae bacterium
pru:PRU_1234	RUG10183_prot_2165	pru:PRU_1234 conserved hypothetical protein	K07133	K07133	uncharacterized protein	Null	RUG10183	uncultured Prevotellaceae bacterium
ral:Rumal_2122	RUG10184_prot_1838	ral:Rumal_2122 DNA polymerase III, alpha subunit	K03763	polC	DNA polymerase III subunit alpha, Gram-positive type [EC:2.7.7.7]	ko03030 DNA replication*ko03430 Mismatch repair*ko03440 Homologous recombination	RUG10184	Ruminococcus flavefaciens
ere:EUBREC_2975	RUG10184_prot_424	ere:EUBREC_2975 tryptophan synthase, alpha subunit	K01695	trpA	tryptophan synthase alpha chain [EC:4.2.1.20]	ko00260 Glycine, serine and threonine metabolism*ko00400 Phenylalanine, tyrosine and tryptophan biosynthesis*ko01100 Metabolic pathways*ko01110 Biosynthesis of secondary metabolites*ko01230 Biosynthesis of amino acids	RUG10184	Ruminococcus flavefaciens
ral:Rumal_0051	RUG10184_prot_946	ral:Rumal_0051 ribosomal protein L6	K02933	RP-L6, MRPL6, rplF	large subunit ribosomal protein L6	ko03010 Ribosome	RUG10184	Ruminococcus flavefaciens
pru:PRU_1460	RUG10185_prot_1120	pru:PRU_1460 trpA; tryptophan synthase, alpha subunit	K01695	trpA	tryptophan synthase alpha chain [EC:4.2.1.20]	ko00260 Glycine, serine and threonine metabolism*ko00400 Phenylalanine, tyrosine and tryptophan biosynthesis*ko01100 Metabolic pathways*ko01110 Biosynthesis of secondary metabolites*ko01230 Biosynthesis of amino acids	RUG10185	uncultured Prevotellaceae bacterium
pru:PRU_2100	RUG10185_prot_1554	pru:PRU_2100 rplF; ribosomal protein L6	K02933	RP-L6, MRPL6, rplF	large subunit ribosomal protein L6	ko03010 Ribosome	RUG10185	uncultured Prevotellaceae bacterium
pru:PRU_1460	RUG10186_prot_103	pru:PRU_1460 trpA; tryptophan synthase, alpha subunit	K01695	trpA	tryptophan synthase alpha chain [EC:4.2.1.20]	ko00260 Glycine, serine and threonine metabolism*ko00400 Phenylalanine, tyrosine and tryptophan biosynthesis*ko01100 Metabolic pathways*ko01110 Biosynthesis of secondary metabolites*ko01230 Biosynthesis of amino acids	RUG10186	uncultured Prevotella sp.
pru:PRU_1877	RUG10186_prot_1293	pru:PRU_1877 conserved hypothetical protein	K07133	K07133	uncharacterized protein	Null	RUG10186	uncultured Prevotella sp.
pru:PRU_1281	RUG10186_prot_1363	pru:PRU_1281 inositol-3-phosphate synthase	K01858	INO1, ISYNA1	myo-inositol-1-phosphate synthase [EC:5.5.1.4]	ko00521 Streptomycin biosynthesis*ko00562 Inositol phosphate metabolism*ko01100 Metabolic pathways*ko01110 Biosynthesis of secondary metabolites	RUG10186	uncultured Prevotella sp.
fln:FLA_0201	RUG10186_prot_1852	fln:FLA_0201 ATPase, AAA+ superfamily	K07133	K07133	uncharacterized protein	Null	RUG10186	uncultured Prevotella sp.
pru:PRU_1716	RUG10186_prot_1930	pru:PRU_1716 putative proton-translocating NADH-quinone oxidoreductase, J subunit	K00339	nuoJ	NADH-quinone oxidoreductase subunit J [EC:7.1.1.2]	ko00190 Oxidative phosphorylation*ko01100 Metabolic pathways	RUG10186	uncultured Prevotella sp.
pru:PRU_1234	RUG10186_prot_2381	pru:PRU_1234 conserved hypothetical protein	K07133	K07133	uncharacterized protein	Null	RUG10186	uncultured Prevotella sp.
pgi:PG_1528	RUG10186_prot_30	pgi:PG_1528 conserved hypothetical protein	K07133	K07133	uncharacterized protein	Null	RUG10186	uncultured Prevotella sp.
tfo:BFO_1890	RUG10186_prot_36	tfo:BFO_1890 hypothetical protein	K07133	K07133	uncharacterized protein	Null	RUG10186	uncultured Prevotella sp.
cthm:CFE_2107	RUG10187_prot_1360	cthm:CFE_2107 amino acid ABC transporter substrate-binding protein, PAAT family	K02030	ABC.PA.S	polar amino acid transport system substrate-binding protein	Null	RUG10187	uncultured Clostridiales bacterium
ere:EUBREC_1489	RUG10187_prot_1361	ere:EUBREC_1489 amino acid ABC transporter, permease protein	K02030	ABC.PA.S	polar amino acid transport system substrate-binding protein	Null	RUG10187	uncultured Clostridiales bacterium
cpro:CPRO_29220	RUG10187_prot_1587	cpro:CPRO_29220 metN_3; methionine import ATP-binding protein MetN	K02071	metN	D-methionine transport system ATP-binding protein	ko02010 ABC transporters	RUG10187	uncultured Clostridiales bacterium
euu:ADJ67_00235	RUG10187_prot_360	euu:ADJ67_00235 glutamine ABC transporter permease	K02030	ABC.PA.S	polar amino acid transport system substrate-binding protein	Null	RUG10187	uncultured Clostridiales bacterium
bpb:bpr_I2748	RUG10187_prot_409	bpb:bpr_I2748 peptide/nickel ABC transporter permease	K02034	ABC.PE.P1	peptide/nickel transport system permease protein	ko02024 Quorum sensing	RUG10187	uncultured Clostridiales bacterium
mdv:C5Q96_03300	RUG10187_prot_442	mdv:C5Q96_03300 PolC-type DNA polymerase III	K03763	polC	DNA polymerase III subunit alpha, Gram-positive type [EC:2.7.7.7]	ko03030 DNA replication*ko03430 Mismatch repair*ko03440 Homologous recombination	RUG10187	uncultured Clostridiales bacterium
rob:CK5_21450	RUG10187_prot_450	rob:CK5_21450 amino acid ABC transporter substrate-binding protein, PAAT family (TC 3.A.1.3.-)	K02030	ABC.PA.S	polar amino acid transport system substrate-binding protein	Null	RUG10187	uncultured Clostridiales bacterium
msi:Msm_0061	RUG10188_prot_1386	msi:Msm_0061 predicted ATPase (AAA+ superfamily)	K07133	K07133	uncharacterized protein	Null	RUG10188	uncultured Methanobrevibacter sp.
msi:Msm_0807	RUG10188_prot_1667	msi:Msm_0807 polar amino acid ABC transporter, substrate-binding component	K02030	ABC.PA.S	polar amino acid transport system substrate-binding protein	Null	RUG10188	uncultured Methanobrevibacter sp.
mst:Msp_0810	RUG10188_prot_1775	mst:Msp_0810 ABC-type dipeptide transport system, permease protein	K02034	ABC.PE.P1	peptide/nickel transport system permease protein	ko02024 Quorum sensing	RUG10188	uncultured Methanobrevibacter sp.
msi:Msm_0302	RUG10188_prot_2117	msi:Msm_0302 peptide/nickel ABC transporter, permease component, DppC	K02034	ABC.PE.P1	peptide/nickel transport system permease protein	ko02024 Quorum sensing	RUG10188	uncultured Methanobrevibacter sp.
msi:Msm_0940	RUG10188_prot_249	msi:Msm_0940 myo-inositol-1-phosphate synthase	K01858	INO1, ISYNA1	myo-inositol-1-phosphate synthase [EC:5.5.1.4]	ko00521 Streptomycin biosynthesis*ko00562 Inositol phosphate metabolism*ko01100 Metabolic pathways*ko01110 Biosynthesis of secondary metabolites	RUG10188	uncultured Methanobrevibacter sp.
msi:Msm_1141	RUG10188_prot_735	msi:Msm_1141 tryptophan synthase, alpha subunit, TrpA	K01695	trpA	tryptophan synthase alpha chain [EC:4.2.1.20]	ko00260 Glycine, serine and threonine metabolism*ko00400 Phenylalanine, tyrosine and tryptophan biosynthesis*ko01100 Metabolic pathways*ko01110 Biosynthesis of secondary metabolites*ko01230 Biosynthesis of amino acids	RUG10188	uncultured Methanobrevibacter sp.
ols:Olsu_1346	RUG10189_prot_1156	ols:Olsu_1346 polar amino acid ABC transporter, inner membrane subunit	K02030	ABC.PA.S	polar amino acid transport system substrate-binding protein	Null	RUG10189	uncultured Coriobacteriaceae bacterium
ols:Olsu_0769	RUG10189_prot_1159	ols:Olsu_0769 amino acid ABC transporter substrate-binding protein, PAAT family	K02030	ABC.PA.S	polar amino acid transport system substrate-binding protein	Null	RUG10189	uncultured Coriobacteriaceae bacterium
ruk:A4V00_16690	RUG10189_prot_1202	ruk:A4V00_16690 PolC-type DNA polymerase III	K03763	polC	DNA polymerase III subunit alpha, Gram-positive type [EC:2.7.7.7]	ko03030 DNA replication*ko03430 Mismatch repair*ko03440 Homologous recombination	RUG10189	uncultured Coriobacteriaceae bacterium
tar:TALC_00488	RUG10189_prot_1605	tar:TALC_00488 hypothetical protein	K07133	K07133	uncharacterized protein	Null	RUG10189	uncultured Coriobacteriaceae bacterium
ddt:AAY81_09215	RUG10189_prot_297	ddt:AAY81_09215 ABC transporter	K02071	metN	D-methionine transport system ATP-binding protein	ko02010 ABC transporters	RUG10189	uncultured Coriobacteriaceae bacterium
ols:Olsu_1594	RUG10189_prot_426	ols:Olsu_1594 LSU ribosomal protein L6P	K02933	RP-L6, MRPL6, rplF	large subunit ribosomal protein L6	ko03010 Ribosome	RUG10189	uncultured Coriobacteriaceae bacterium
ols:Olsu_1264	RUG10189_prot_63	ols:Olsu_1264 binding-protein-dependent transport systems inner membrane component	K02034	ABC.PE.P1	peptide/nickel transport system permease protein	ko02024 Quorum sensing	RUG10189	uncultured Coriobacteriaceae bacterium
lpl:lp_0802	RUG10189_prot_721	lpl:lp_0802 polar amino acid ABC transporter, substrate binding and permease protein	K02030	ABC.PA.S	polar amino acid transport system substrate-binding protein	Null	RUG10189	uncultured Coriobacteriaceae bacterium
pbo:PACID_01070	RUG10189_prot_722	pbo:PACID_01070 Amino acid ABC transporter, amino acid-binding/permease protein	K02030	ABC.PA.S	polar amino acid transport system substrate-binding protein	Null	RUG10189	uncultured Coriobacteriaceae bacterium
shi:Shel_18710	RUG10189_prot_790	shi:Shel_18710 predicted ATPase (AAA+ superfamily)	K07133	K07133	uncharacterized protein	Null	RUG10189	uncultured Coriobacteriaceae bacterium
ele:Elen_0237	RUG10189_prot_920	ele:Elen_0237 extracellular solute-binding protein family 3	K02030	ABC.PA.S	polar amino acid transport system substrate-binding protein	Null	RUG10189	uncultured Coriobacteriaceae bacterium
pru:PRU_0323	RUG10190_prot_1302	pru:PRU_0323 conserved hypothetical protein	K07133	K07133	uncharacterized protein	Null	RUG10190	uncultured Prevotellaceae bacterium
pru:PRU_1636	RUG10190_prot_1309	pru:PRU_1636 amino acid ABC transporter, ATP-binding protein/permease protein, His/Glu/Gln/Arg/opine family	K02030	ABC.PA.S	polar amino acid transport system substrate-binding protein	Null	RUG10190	uncultured Prevotellaceae bacterium
pru:PRU_1460	RUG10190_prot_148	pru:PRU_1460 trpA; tryptophan synthase, alpha subunit	K01695	trpA	tryptophan synthase alpha chain [EC:4.2.1.20]	ko00260 Glycine, serine and threonine metabolism*ko00400 Phenylalanine, tyrosine and tryptophan biosynthesis*ko01100 Metabolic pathways*ko01110 Biosynthesis of secondary metabolites*ko01230 Biosynthesis of amino acids	RUG10190	uncultured Prevotellaceae bacterium
pru:PRU_1234	RUG10190_prot_1615	pru:PRU_1234 conserved hypothetical protein	K07133	K07133	uncharacterized protein	Null	RUG10190	uncultured Prevotellaceae bacterium
pru:PRU_2100	RUG10190_prot_1764	pru:PRU_2100 rplF; ribosomal protein L6	K02933	RP-L6, MRPL6, rplF	large subunit ribosomal protein L6	ko03010 Ribosome	RUG10190	uncultured Prevotellaceae bacterium
pru:PRU_1281	RUG10190_prot_1828	pru:PRU_1281 inositol-3-phosphate synthase	K01858	INO1, ISYNA1	myo-inositol-1-phosphate synthase [EC:5.5.1.4]	ko00521 Streptomycin biosynthesis*ko00562 Inositol phosphate metabolism*ko01100 Metabolic pathways*ko01110 Biosynthesis of secondary metabolites	RUG10190	uncultured Prevotellaceae bacterium
pru:PRU_1716	RUG10190_prot_2074	pru:PRU_1716 putative proton-translocating NADH-quinone oxidoreductase, J subunit	K00339	nuoJ	NADH-quinone oxidoreductase subunit J [EC:7.1.1.2]	ko00190 Oxidative phosphorylation*ko01100 Metabolic pathways	RUG10190	uncultured Prevotellaceae bacterium
fln:FLA_0201	RUG10190_prot_397	fln:FLA_0201 ATPase, AAA+ superfamily	K07133	K07133	uncharacterized protein	Null	RUG10190	uncultured Prevotellaceae bacterium
bacc:BRDCF_p271	RUG10190_prot_977	bacc:BRDCF_p271 ATPase	K07133	K07133	uncharacterized protein	Null	RUG10190	uncultured Prevotellaceae bacterium
ppd:Ppro_0262	RUG10191_prot_1	ppd:Ppro_0262 ATPase	K07133	K07133	uncharacterized protein	Null	RUG10191	uncultured Bacteroidales bacterium
pru:PRU_0323	RUG10191_prot_1053	pru:PRU_0323 conserved hypothetical protein	K07133	K07133	uncharacterized protein	Null	RUG10191	uncultured Bacteroidales bacterium
ppn:Palpr_0371	RUG10191_prot_1420	ppn:Palpr_0371 hypothetical protein	K07133	K07133	uncharacterized protein	Null	RUG10191	uncultured Bacteroidales bacterium
hap:HAPS_0373	RUG10191_prot_1838	hap:HAPS_0373 ATPase, predicted ATPase (AAA+ superfamily)	K07133	K07133	uncharacterized protein	Null	RUG10191	uncultured Bacteroidales bacterium
pary:A4V02_01225	RUG10191_prot_276	pary:A4V02_01225 AAA family ATPase	K07133	K07133	uncharacterized protein	Null	RUG10191	uncultured Bacteroidales bacterium
pgi:PG_1528	RUG10191_prot_363	pgi:PG_1528 conserved hypothetical protein	K07133	K07133	uncharacterized protein	Null	RUG10191	uncultured Bacteroidales bacterium
psac:PSM36_2967	RUG10191_prot_513	psac:PSM36_2967 putative ATPase, AAA+ superfamily	K07133	K07133	uncharacterized protein	Null	RUG10191	uncultured Bacteroidales bacterium
pdi:BDI_2365	RUG10191_prot_798	pdi:BDI_2365 ribosomal protein L6	K02933	RP-L6, MRPL6, rplF	large subunit ribosomal protein L6	ko03010 Ribosome	RUG10191	uncultured Bacteroidales bacterium
spy:SPy_0066	RUG10192_prot_116	spy:SPy_0066 rplF; 50S ribosomal protein L6	K02933	RP-L6, MRPL6, rplF	large subunit ribosomal protein L6	ko03010 Ribosome	RUG10192	uncultured Streptococcus sp.
spy:SPy_1315	RUG10192_prot_1221	spy:SPy_1315 hypothetical protein	K02030	ABC.PA.S	polar amino acid transport system substrate-binding protein	Null	RUG10192	uncultured Streptococcus sp.
spy:SPy_1315	RUG10192_prot_1682	spy:SPy_1315 hypothetical protein	K02030	ABC.PA.S	polar amino acid transport system substrate-binding protein	Null	RUG10192	uncultured Streptococcus sp.
spy:SPy_1961	RUG10192_prot_400	spy:SPy_1961 polC; DNA polymerase III (alpha subunit)	K03763	polC	DNA polymerase III subunit alpha, Gram-positive type [EC:2.7.7.7]	ko03030 DNA replication*ko03430 Mismatch repair*ko03440 Homologous recombination	RUG10192	uncultured Streptococcus sp.
lla:L158343	RUG10192_prot_669	lla:L158343 gltS; glutamate or arginine ABC transporter substrate binding protein	K02030	ABC.PA.S	polar amino acid transport system substrate-binding protein	Null	RUG10192	uncultured Streptococcus sp.
spy:SPy_0778	RUG10192_prot_670	spy:SPy_0778 ABC transporter substrate-binding protein	K02030	ABC.PA.S	polar amino acid transport system substrate-binding protein	Null	RUG10192	uncultured Streptococcus sp.
spy:SPy_0778	RUG10192_prot_672	spy:SPy_0778 ABC transporter substrate-binding protein	K02030	ABC.PA.S	polar amino acid transport system substrate-binding protein	Null	RUG10192	uncultured Streptococcus sp.
spy:SPy_0317	RUG10192_prot_702	spy:SPy_0317 ABC transporter substrate-binding protein	K02030	ABC.PA.S	polar amino acid transport system substrate-binding protein	Null	RUG10192	uncultured Streptococcus sp.
fpp:FPB0191_01810	RUG10192_prot_703	fpp:FPB0191_01810 ABC-type amino acid transport/signal transduction system	K02030	ABC.PA.S	polar amino acid transport system substrate-binding protein	Null	RUG10192	uncultured Streptococcus sp.
spy:SPy_0317	RUG10192_prot_783	spy:SPy_0317 ABC transporter substrate-binding protein	K02030	ABC.PA.S	polar amino acid transport system substrate-binding protein	Null	RUG10192	uncultured Streptococcus sp.
spy:SPy_0317	RUG10192_prot_785	spy:SPy_0317 ABC transporter substrate-binding protein	K02030	ABC.PA.S	polar amino acid transport system substrate-binding protein	Null	RUG10192	uncultured Streptococcus sp.
spy:SPy_0320	RUG10192_prot_787	spy:SPy_0320 putative ABC transporter (ATP-binding protein)h	K02071	metN	D-methionine transport system ATP-binding protein	ko02010 ABC transporters	RUG10192	uncultured Streptococcus sp.
pru:PRU_1716	RUG10193_prot_1568	pru:PRU_1716 putative proton-translocating NADH-quinone oxidoreductase, J subunit	K00339	nuoJ	NADH-quinone oxidoreductase subunit J [EC:7.1.1.2]	ko00190 Oxidative phosphorylation*ko01100 Metabolic pathways	RUG10193	uncultured Prevotellaceae bacterium
pru:PRU_1460	RUG10193_prot_1770	pru:PRU_1460 trpA; tryptophan synthase, alpha subunit	K01695	trpA	tryptophan synthase alpha chain [EC:4.2.1.20]	ko00260 Glycine, serine and threonine metabolism*ko00400 Phenylalanine, tyrosine and tryptophan biosynthesis*ko01100 Metabolic pathways*ko01110 Biosynthesis of secondary metabolites*ko01230 Biosynthesis of amino acids	RUG10193	uncultured Prevotellaceae bacterium
pru:PRU_1234	RUG10193_prot_2256	pru:PRU_1234 conserved hypothetical protein	K07133	K07133	uncharacterized protein	Null	RUG10193	uncultured Prevotellaceae bacterium
pru:PRU_1281	RUG10193_prot_2362	pru:PRU_1281 inositol-3-phosphate synthase	K01858	INO1, ISYNA1	myo-inositol-1-phosphate synthase [EC:5.5.1.4]	ko00521 Streptomycin biosynthesis*ko00562 Inositol phosphate metabolism*ko01100 Metabolic pathways*ko01110 Biosynthesis of secondary metabolites	RUG10193	uncultured Prevotellaceae bacterium
pru:PRU_2100	RUG10193_prot_2667	pru:PRU_2100 rplF; ribosomal protein L6	K02933	RP-L6, MRPL6, rplF	large subunit ribosomal protein L6	ko03010 Ribosome	RUG10193	uncultured Prevotellaceae bacterium
pary:A4V02_01225	RUG10193_prot_683	pary:A4V02_01225 AAA family ATPase	K07133	K07133	uncharacterized protein	Null	RUG10193	uncultured Prevotellaceae bacterium
pbq:C3V37_05865	RUG10193_prot_845	pbq:C3V37_05865 AAA family ATPase	K07133	K07133	uncharacterized protein	Null	RUG10193	uncultured Prevotellaceae bacterium
pth:PTH_2331	RUG10194_prot_1184	pth:PTH_2331 HisJ; ABC-type amino acid transport/signal transduction system	K02030	ABC.PA.S	polar amino acid transport system substrate-binding protein	Null	RUG10194	uncultured Bacteroidia bacterium
bth:BT_2012	RUG10195_prot_1004	bth:BT_2012 ATPase	K07133	K07133	uncharacterized protein	Null	RUG10195	uncultured Succinivibrio sp.
ssg:Selsp_0008	RUG10195_prot_1021	ssg:Selsp_0008 hypothetical protein	K07133	K07133	uncharacterized protein	Null	RUG10195	uncultured Succinivibrio sp.
ral:Rumal_0762	RUG10195_prot_1285	ral:Rumal_0762 hypothetical protein	K07133	K07133	uncharacterized protein	Null	RUG10195	uncultured Succinivibrio sp.
fpr:FP2_09310	RUG10195_prot_1310	fpr:FP2_09310 Predicted ATPase (AAA+ superfamily)	K07133	K07133	uncharacterized protein	Null	RUG10195	uncultured Succinivibrio sp.
ere:EUBREC_0502	RUG10195_prot_1352	ere:EUBREC_0502 hypothetical protein	K07133	K07133	uncharacterized protein	Null	RUG10195	uncultured Succinivibrio sp.
gva:HMPREF0424_1326	RUG10195_prot_1381	gva:HMPREF0424_1326 hypothetical protein	K07133	K07133	uncharacterized protein	Null	RUG10195	uncultured Succinivibrio sp.
fpr:FP2_12680	RUG10195_prot_1521	fpr:FP2_12680 Predicted ATPase (AAA+ superfamily)	K07133	K07133	uncharacterized protein	Null	RUG10195	uncultured Succinivibrio sp.
puf:UFO1_4091	RUG10195_prot_1765	puf:UFO1_4091 ABC-type transporter, periplasmic subunit family 3	K02030	ABC.PA.S	polar amino acid transport system substrate-binding protein	Null	RUG10195	uncultured Succinivibrio sp.
mhg:MHY_19200	RUG10195_prot_1766	mhg:MHY_19200 amino acid ABC transporter substrate-binding protein, PAAT family (TC 3.A.1.3.-)	K02030	ABC.PA.S	polar amino acid transport system substrate-binding protein	Null	RUG10195	uncultured Succinivibrio sp.
afn:Acfer_0648	RUG10195_prot_1767	afn:Acfer_0648 extracellular solute-binding protein family 3	K02030	ABC.PA.S	polar amino acid transport system substrate-binding protein	Null	RUG10195	uncultured Succinivibrio sp.
puf:UFO1_4091	RUG10195_prot_1768	puf:UFO1_4091 ABC-type transporter, periplasmic subunit family 3	K02030	ABC.PA.S	polar amino acid transport system substrate-binding protein	Null	RUG10195	uncultured Succinivibrio sp.
afn:Acfer_1179	RUG10195_prot_1773	afn:Acfer_1179 ABC transporter related protein	K02071	metN	D-methionine transport system ATP-binding protein	ko02010 ABC transporters	RUG10195	uncultured Succinivibrio sp.
fro:AALO17_03300	RUG10195_prot_1775	fro:AALO17_03300 ATPase	K07133	K07133	uncharacterized protein	Null	RUG10195	uncultured Succinivibrio sp.
cpro:CPRO_05960	RUG10195_prot_1783	cpro:CPRO_05960 metN_1; methionine import ATP-binding protein MetN	K02071	metN	D-methionine transport system ATP-binding protein	ko02010 ABC transporters	RUG10195	uncultured Succinivibrio sp.
bpb:bpr_I2234	RUG10195_prot_1846	bpb:bpr_I2234 archaeal ATPase family protein	K07133	K07133	uncharacterized protein	Null	RUG10195	uncultured Succinivibrio sp.
eel:EUBELI_00033	RUG10195_prot_1879	eel:EUBELI_00033 Hypothetical protein	K07133	K07133	uncharacterized protein	Null	RUG10195	uncultured Succinivibrio sp.
ftu:FTT_1772c	RUG10195_prot_1970	ftu:FTT_1772c trpA; tryptophan synthase subunit alpha	K01695	trpA	tryptophan synthase alpha chain [EC:4.2.1.20]	ko00260 Glycine, serine and threonine metabolism*ko00400 Phenylalanine, tyrosine and tryptophan biosynthesis*ko01100 Metabolic pathways*ko01110 Biosynthesis of secondary metabolites*ko01230 Biosynthesis of amino acids	RUG10195	uncultured Succinivibrio sp.
awo:Awo_c11690	RUG10195_prot_1972	awo:Awo_c11690 hypothetical protein	K07133	K07133	uncharacterized protein	Null	RUG10195	uncultured Succinivibrio sp.
fpr:FP2_12680	RUG10195_prot_1991	fpr:FP2_12680 Predicted ATPase (AAA+ superfamily)	K07133	K07133	uncharacterized protein	Null	RUG10195	uncultured Succinivibrio sp.
dsy:DSY4861	RUG10195_prot_2053	dsy:DSY4861 hypothetical protein	K07133	K07133	uncharacterized protein	Null	RUG10195	uncultured Succinivibrio sp.
vpr:Vpar_0258	RUG10195_prot_214	vpr:Vpar_0258 ABC transporter related protein	K02071	metN	D-methionine transport system ATP-binding protein	ko02010 ABC transporters	RUG10195	uncultured Succinivibrio sp.
mpi:Mpet_1102	RUG10195_prot_2355	mpi:Mpet_1102 conserved hypothetical protein	K07133	K07133	uncharacterized protein	Null	RUG10195	uncultured Succinivibrio sp.
mpi:Mpet_1102	RUG10195_prot_2356	mpi:Mpet_1102 conserved hypothetical protein	K07133	K07133	uncharacterized protein	Null	RUG10195	uncultured Succinivibrio sp.
vpr:Vpar_0358	RUG10195_prot_603	vpr:Vpar_0358 extracellular solute-binding protein family 3	K02030	ABC.PA.S	polar amino acid transport system substrate-binding protein	Null	RUG10195	uncultured Succinivibrio sp.
bprl:CL2_17780	RUG10195_prot_612	bprl:CL2_17780 ABC-type metal ion transport system, ATPase component	K02071	metN	D-methionine transport system ATP-binding protein	ko02010 ABC transporters	RUG10195	uncultured Succinivibrio sp.
bacc:BRDCF_p271	RUG10195_prot_699	bacc:BRDCF_p271 ATPase	K07133	K07133	uncharacterized protein	Null	RUG10195	uncultured Succinivibrio sp.
cpro:CPRO_05960	RUG10195_prot_765	cpro:CPRO_05960 metN_1; methionine import ATP-binding protein MetN	K02071	metN	D-methionine transport system ATP-binding protein	ko02010 ABC transporters	RUG10195	uncultured Succinivibrio sp.
puf:UFO1_4092	RUG10195_prot_776	puf:UFO1_4092 ABC-type transporter, periplasmic subunit family 3	K02030	ABC.PA.S	polar amino acid transport system substrate-binding protein	Null	RUG10195	uncultured Succinivibrio sp.
mdv:C5Q96_07865	RUG10195_prot_777	mdv:C5Q96_07865 glutamine ABC transporter permease	K02030	ABC.PA.S	polar amino acid transport system substrate-binding protein	Null	RUG10195	uncultured Succinivibrio sp.
puf:UFO1_4092	RUG10195_prot_785	puf:UFO1_4092 ABC-type transporter, periplasmic subunit family 3	K02030	ABC.PA.S	polar amino acid transport system substrate-binding protein	Null	RUG10195	uncultured Succinivibrio sp.
rah:Rahaq_0357	RUG10195_prot_931	rah:Rahaq_0357 ribosomal protein L6	K02933	RP-L6, MRPL6, rplF	large subunit ribosomal protein L6	ko03010 Ribosome	RUG10195	uncultured Succinivibrio sp.
ral:Rumal_3409	RUG10195_prot_956	ral:Rumal_3409 putative AAA+ superfamily ATPase	K07133	K07133	uncharacterized protein	Null	RUG10195	uncultured Succinivibrio sp.
coo:CCU_21420	RUG10195_prot_976	coo:CCU_21420 Predicted ATPase (AAA+ superfamily)	K07133	K07133	uncharacterized protein	Null	RUG10195	uncultured Succinivibrio sp.
coo:CCU_21420	RUG10196_prot_1206	coo:CCU_21420 Predicted ATPase (AAA+ superfamily)	K07133	K07133	uncharacterized protein	Null	RUG10196	Ruminococcaceae bacterium
cpro:CPRO_25330	RUG10196_prot_1687	cpro:CPRO_25330 glnH_2; glutamine-binding periplasmic protein precursor	K02030	ABC.PA.S	polar amino acid transport system substrate-binding protein	Null	RUG10196	Ruminococcaceae bacterium
rbp:B6259_05375	RUG10196_prot_26	rbp:B6259_05375 PolC-type DNA polymerase III	K03763	polC	DNA polymerase III subunit alpha, Gram-positive type [EC:2.7.7.7]	ko03030 DNA replication*ko03430 Mismatch repair*ko03440 Homologous recombination	RUG10196	Ruminococcaceae bacterium
fpla:A4U99_02525	RUG10196_prot_353	fpla:A4U99_02525 ATPase	K07133	K07133	uncharacterized protein	Null	RUG10196	Ruminococcaceae bacterium
coo:CCU_10570	RUG10196_prot_489	coo:CCU_10570 amino acid ABC transporter substrate-binding protein, PAAT family (TC 3.A.1.3.-)	K02030	ABC.PA.S	polar amino acid transport system substrate-binding protein	Null	RUG10196	Ruminococcaceae bacterium
rbp:B6259_05375	RUG10197_prot_1446	rbp:B6259_05375 PolC-type DNA polymerase III	K03763	polC	DNA polymerase III subunit alpha, Gram-positive type [EC:2.7.7.7]	ko03030 DNA replication*ko03430 Mismatch repair*ko03440 Homologous recombination	RUG10197	uncultured Ruminococcus sp.
ibu:IB211_00817c	RUG10197_prot_1501	ibu:IB211_00817c Methionine ABC transporter ATP-binding protein	K02071	metN	D-methionine transport system ATP-binding protein	ko02010 ABC transporters	RUG10197	uncultured Ruminococcus sp.
fpla:A4U99_04275	RUG10197_prot_410	fpla:A4U99_04275 amino acid ABC transporter substrate-binding protein	K02030	ABC.PA.S	polar amino acid transport system substrate-binding protein	Null	RUG10197	uncultured Ruminococcus sp.
rbp:B6259_05375	RUG10197_prot_481	rbp:B6259_05375 PolC-type DNA polymerase III	K03763	polC	DNA polymerase III subunit alpha, Gram-positive type [EC:2.7.7.7]	ko03030 DNA replication*ko03430 Mismatch repair*ko03440 Homologous recombination	RUG10197	uncultured Ruminococcus sp.
esu:EUS_27760	RUG10197_prot_634	esu:EUS_27760 LSU ribosomal protein L6P	K02933	RP-L6, MRPL6, rplF	large subunit ribosomal protein L6	ko03010 Ribosome	RUG10197	uncultured Ruminococcus sp.
cpro:CPRO_14940	RUG10197_prot_812	cpro:CPRO_14940 artP; arginine-binding extracellular protein ArtP precursor	K02030	ABC.PA.S	polar amino acid transport system substrate-binding protein	Null	RUG10197	uncultured Ruminococcus sp.
bacc:BRDCF_p127	RUG10198_prot_1097	bacc:BRDCF_p127 hypothetical protein	K07133	K07133	uncharacterized protein	Null	RUG10198	uncultured Bacteroidales bacterium
pgi:PG_1528	RUG10198_prot_1137	pgi:PG_1528 conserved hypothetical protein	K07133	K07133	uncharacterized protein	Null	RUG10198	uncultured Bacteroidales bacterium
pary:A4V02_02120	RUG10198_prot_1145	pary:A4V02_02120 inositol-3-phosphate synthase	K01858	INO1, ISYNA1	myo-inositol-1-phosphate synthase [EC:5.5.1.4]	ko00521 Streptomycin biosynthesis*ko00562 Inositol phosphate metabolism*ko01100 Metabolic pathways*ko01110 Biosynthesis of secondary metabolites	RUG10198	uncultured Bacteroidales bacterium
osp:Odosp_1516	RUG10198_prot_1360	osp:Odosp_1516 hypothetical protein	K07133	K07133	uncharacterized protein	Null	RUG10198	uncultured Bacteroidales bacterium
pary:A4V02_01225	RUG10198_prot_1367	pary:A4V02_01225 AAA family ATPase	K07133	K07133	uncharacterized protein	Null	RUG10198	uncultured Bacteroidales bacterium
bth:BT_1746	RUG10198_prot_1462	bth:BT_1746 hypothetical protein	K07133	K07133	uncharacterized protein	Null	RUG10198	uncultured Bacteroidales bacterium
pru:PRU_1877	RUG10198_prot_1549	pru:PRU_1877 conserved hypothetical protein	K07133	K07133	uncharacterized protein	Null	RUG10198	uncultured Bacteroidales bacterium
pru:PRU_1460	RUG10198_prot_671	pru:PRU_1460 trpA; tryptophan synthase, alpha subunit	K01695	trpA	tryptophan synthase alpha chain [EC:4.2.1.20]	ko00260 Glycine, serine and threonine metabolism*ko00400 Phenylalanine, tyrosine and tryptophan biosynthesis*ko01100 Metabolic pathways*ko01110 Biosynthesis of secondary metabolites*ko01230 Biosynthesis of amino acids	RUG10198	uncultured Bacteroidales bacterium
max:MMALV_13160	RUG10199_prot_1080	max:MMALV_13160 hypothetical protein	K07133	K07133	uncharacterized protein	Null	RUG10199	uncultured Erysipelotrichaceae bacterium
pmuc:ING2E5A_2858	RUG10199_prot_1183	pmuc:ING2E5A_2858 putative protein {ECO:0000313|EMBL:EPI42485,1}	K07133	K07133	uncharacterized protein	Null	RUG10199	uncultured Erysipelotrichaceae bacterium
coo:CCU_21420	RUG10199_prot_348	coo:CCU_21420 Predicted ATPase (AAA+ superfamily)	K07133	K07133	uncharacterized protein	Null	RUG10199	uncultured Erysipelotrichaceae bacterium
aco:Amico_0642	RUG10199_prot_432	aco:Amico_0642 ribosomal protein L6	K02933	RP-L6, MRPL6, rplF	large subunit ribosomal protein L6	ko03010 Ribosome	RUG10199	uncultured Erysipelotrichaceae bacterium
sbr:SY1_01600	RUG10199_prot_551	sbr:SY1_01600 Predicted ATPase (AAA+ superfamily)	K07133	K07133	uncharacterized protein	Null	RUG10199	uncultured Erysipelotrichaceae bacterium
fro:AALO17_06840	RUG10199_prot_889	fro:AALO17_06840 DNA polymerase III, alpha subunit, Gram-positive type	K03763	polC	DNA polymerase III subunit alpha, Gram-positive type [EC:2.7.7.7]	ko03030 DNA replication*ko03430 Mismatch repair*ko03440 Homologous recombination	RUG10199	uncultured Erysipelotrichaceae bacterium
esu:EUS_26380	RUG10199_prot_934	esu:EUS_26380 Predicted ATPase (AAA+ superfamily)	K07133	K07133	uncharacterized protein	Null	RUG10199	uncultured Erysipelotrichaceae bacterium
blq:L21SP5_03853	RUG10200_prot_1312	blq:L21SP5_03853 hypothetical protein	K07133	K07133	uncharacterized protein	Null	RUG10200	uncultured Bacteroidales bacterium
tfo:BFO_1890	RUG10200_prot_1512	tfo:BFO_1890 hypothetical protein	K07133	K07133	uncharacterized protein	Null	RUG10200	uncultured Bacteroidales bacterium
osp:Odosp_2238	RUG10200_prot_1565	osp:Odosp_2238 putative ATPase	K07133	K07133	uncharacterized protein	Null	RUG10200	uncultured Bacteroidales bacterium
coo:CCU_21420	RUG10200_prot_172	coo:CCU_21420 Predicted ATPase (AAA+ superfamily)	K07133	K07133	uncharacterized protein	Null	RUG10200	uncultured Bacteroidales bacterium
pdi:BDI_2764	RUG10200_prot_1721	pdi:BDI_2764 conserved hypothetical protein	K07133	K07133	uncharacterized protein	Null	RUG10200	uncultured Bacteroidales bacterium
asx:CDL62_18375	RUG10200_prot_1726	asx:CDL62_18375 AAA family ATPase	K07133	K07133	uncharacterized protein	Null	RUG10200	uncultured Bacteroidales bacterium
osp:Odosp_3434	RUG10200_prot_1771	osp:Odosp_3434 conserved hypothetical ATPase	K07133	K07133	uncharacterized protein	Null	RUG10200	uncultured Bacteroidales bacterium
pru:PRU_0323	RUG10200_prot_326	pru:PRU_0323 conserved hypothetical protein	K07133	K07133	uncharacterized protein	Null	RUG10200	uncultured Bacteroidales bacterium
tfo:BFO_3264	RUG10200_prot_383	tfo:BFO_3264 hypothetical protein	K07133	K07133	uncharacterized protein	Null	RUG10200	uncultured Bacteroidales bacterium
fln:FLA_0201	RUG10200_prot_509	fln:FLA_0201 ATPase, AAA+ superfamily	K07133	K07133	uncharacterized protein	Null	RUG10200	uncultured Bacteroidales bacterium
ppn:Palpr_0371	RUG10200_prot_546	ppn:Palpr_0371 hypothetical protein	K07133	K07133	uncharacterized protein	Null	RUG10200	uncultured Bacteroidales bacterium
bth:BT_2405	RUG10200_prot_646	bth:BT_2405 hypothetical protein	K07133	K07133	uncharacterized protein	Null	RUG10200	uncultured Bacteroidales bacterium
pth:PTH_2331	RUG10200_prot_783	pth:PTH_2331 HisJ; ABC-type amino acid transport/signal transduction system	K02030	ABC.PA.S	polar amino acid transport system substrate-binding protein	Null	RUG10200	uncultured Bacteroidales bacterium
[truncated: 39,332 more rows]
