# Supplementary material for: Including microbiome information in a multi-trait genomic evaluation: a case study on longitudinal growth performance in beef cattle
Source: Genet Sel Evol. 2024 Mar 15;56:19. doi: 10.1186/s12711-024-00887-6 (PMC10943865; doi:10.1186/s12711-024-00887-6)
Supplement: Supplementary file 8 — Additional file 8: Table S5. Description of the two subsets of alr-MG selected to be included in genomic evaluations. Genomic parameters of the 32 alr-transformed microbial gene abundances (alr-MG) considered in the microbiome-driven breeding strategy that aims at increasing growth rate at all stages. [file 12711_2024_887_MOESM8_ESM.xlsx]

## Sheet: Table S5
Table S5. Genomic parameters of the 32 alr-transformed microbial gene abundances (alr-MGs) considered in the microbiome-driven breeding strategy aiming to increase growth rate at all stages.
Microbiome traits Selection Strategy	KEGG code	Name	Description	KEGG Pathway	COG information	Average relative abundance (%)	1h2	2HPD95%		3rgADG1	4P0	rgADG2	P0	rgADG3	P0	rgADG4	P0	Trait with rg P0 ≥ 0.85
Non-uniform rg subset: Selection of 32 alr-MGs based on forward wise selection, amongst the 494 alr-MGs with average relative abundance greater than 0.001% and non-zero rg with ADG traits (Probability ≥0.85)	K03154.K01783	thiS	sulfur carrier protein	ko04122 Sulfur relay system	Coenzyme transport and metabolism	0.0184111	0.257199	0.136808	0.410868	0.352888	0.947875	0.0182546	0.533125	0.200964	0.820375	-0.120602	0.70625	ADG1
	K02878.K01783	RP-L16, MRPL16, rplP	large subunit ribosomal protein L16	ko03010 Ribosome	Translation, ribosomal structure and biogenesis	0.039181	0.282582	0.150243	0.449577	-0.00811668	0.51525	-0.34297	0.943125	0.00558642	0.508375	-0.0817923	0.634625	ADG2
	K01092.K01783	E3.1.3.25, IMPA, suhB	myo-inositol-1(or 4)-monophosphatase [EC:3.1.3.25]	ko00521 Streptomycin biosynthesis*ko00562 Inositol phosphate metabolism*ko01100 Metabolic pathways*ko01110 Biosynthesis of secondary metabolites*ko04070 Phosphatidylinositol signaling system	Carbohydrate transport and metabolism	0.0139576	0.234305	0.122547	0.374717	0.137956	0.735125	-0.147362	0.745375	0.355551	0.9575	-0.0696406	0.618875	ADG3
	K06416.K01783	spoVS	stage V sporulation protein S	Null	Function unknown	0.00423951	0.244324	0.130752	0.384684	0.0823061	0.650625	-0.00116927	0.50275	-0.0492741	0.588375	-0.235797	0.86625	ADG4
	K02109.K01783	ATPF0B, atpF	F-type H+-transporting ATPase subunit b	ko00190 Oxidative phosphorylation*ko00195 Photosynthesis*ko01100 Metabolic pathways	Energy production and conversion	0.0319007	0.289151	0.148196	0.474448	-0.375626	0.962	-0.287525	0.903375	-0.118403	0.697125	0.0460062	0.577125	ADG1ADG2
	K21462.K01783	icaC	probable poly-beta-1,6-N-acetyl-D-glucosamine export protein	Null	Carbohydrate transport and metabolism	0.00344019	0.232318	0.126026	0.369542	-0.0354298	0.568625	0.292707	0.915	-0.0587732	0.603375	-0.028457	0.550875	ADG2
	K06905.K01783	K06905	uncharacterized protein	Null	Mobilome: prophages, transposons	0.00135786	0.228061	0.12204	0.370876	-0.0258962	0.55025	-0.0752881	0.635625	-0.23625	0.864375	0.00392462	0.50725	ADG3
	K01458.K01783	hutG	N-formylglutamate deformylase [EC:3.5.1.68]	ko00340 Histidine metabolism*ko00630 Glyoxylate and dicarboxylate metabolism*ko01100 Metabolic pathways	Null	0.00101798	0.284443	0.153164	0.447027	0.0307313	0.5555	0.124016	0.717125	-0.194395	0.822625	0.384051	0.968625	ADG4
	K08384.K01783	spoVD	stage V sporulation protein D (sporulation-specific penicillin-binding protein)	ko00550 Peptidoglycan biosynthesis	Cell cycle control, cell division, chromosome partitioning, Cell wall/membrane/envelope biogenesis	0.000857308	0.314639	0.161334	0.497553	-0.301139	0.921375	0.184609	0.7925	-0.208401	0.820625	-0.0423507	0.57925	ADG1
	K14124.K01783	ehbO	energy-converting hydrogenase B subunit O	Null	Energy production and conversion	0.00110201	0.253619	0.138347	0.401719	0.160459	0.76525	0.301255	0.925375	0.120656	0.70675	0.15644	0.758125	ADG2
	K21029.K01783	moeB	molybdopterin-synthase adenylyltransferase [EC:2.7.7.80]	ko04122 Sulfur relay system	Coenzyme transport and metabolism	0.0115245	0.297543	0.153804	0.482873	0.0990409	0.667125	-0.164171	0.766375	0.292846	0.911875	-0.0802419	0.640125	ADG3
	K01210.K01783	E3.2.1.58	glucan 1,3-beta-glucosidase [EC:3.2.1.58]	ko00500 Starch and sucrose metabolism*ko01100 Metabolic pathways	Carbohydrate transport and metabolism	0.000984572	0.253165	0.136168	0.404902	-0.0332238	0.562125	0.113872	0.696125	0.00985191	0.51725	-0.269861	0.892	ADG4
	K07084.K01783	yuiF	putative amino acid transporter	Null	Amino acid transport and metabolism	0.00103399	0.228121	0.121057	0.359993	0.271117	0.8935	-0.0186046	0.53675	-0.0749038	0.635	-0.00563012	0.50975	ADG1
	K04084.K01783	dsbD, dipZ	thioredoxin:protein disulfide reductase [EC:1.8.4.16]	Null	Posttranslational modification, protein turnover, chaperones	0.00160042	0.304674	0.160085	0.496302	0.332901	0.939375	0.296532	0.912125	0.0299038	0.55575	-0.0948465	0.657	ADG1ADG2
	K09981.K01783	K09981	uncharacterized protein	Null	General function prediction only	0.000676115	0.250686	0.12797	0.400293	-0.0594478	0.60325	-0.140744	0.73625	-0.239644	0.870125	-0.0231407	0.540875	ADG3
	K02044.K01783	phnD	phosphonate transport system substrate-binding protein	ko02010 ABC transporters	Inorganic ion transport and metabolism	0.00234693	0.299941	0.150405	0.48536	0.0801302	0.634125	0.0895622	0.658	-0.266497	0.8855	0.333951	0.929875	ADG3ADG4
	K03587.K01783	ftsI	cell division protein FtsI (penicillin-binding protein 3) [EC:3.4.16.4]	ko00550 Peptidoglycan biosynthesis*ko01501 beta-Lactam resistance	Cell cycle control, cell division, chromosome partitioning, Cell wall/membrane/envelope biogenesis	0.00781178	0.2469	0.133088	0.392846	-0.312064	0.93	-0.0920166	0.6645	-0.124762	0.725375	0.0587406	0.60175	ADG1
	K06889.K01783	K06889	uncharacterized protein	Null	Signal transduction mechanisms	0.0541015	0.261304	0.134852	0.434995	-0.27398	0.885875	0.0927748	0.665	-0.0103881	0.518625	-0.00917035	0.5165	ADG1
	K09125.K01783	yhhQ	queuosine precursor transporter	Null	Function unknown	0.0169449	0.275389	0.1409	0.4395	0.265744	0.8815	-0.0975701	0.671625	-0.00866049	0.51425	-0.0708236	0.61825	ADG1
	K06198.K01783	coiA	competence protein CoiA	Null	General function prediction only	0.00275185	0.33057	0.153107	0.535762	-0.0211374	0.53425	0.0681835	0.616375	-0.0766127	0.630875	0.275473	0.88425	ADG4
	K01409.K01783	KAE1, tsaD, QRI7	N6-L-threonylcarbamoyladenine synthase [EC:2.3.1.234]	Null	Translation, ribosomal structure and biogenesis	0.0381592	0.289387	0.145494	0.474654	0.237359	0.852375	0.0766206	0.627125	-0.00391594	0.506625	0.104288	0.668875	ADG1
	K07726.K01783	K07726	putative transcriptional regulator	Null	Transcription	0.00763843	0.345714	0.180736	0.538728	0.286985	0.910375	-0.0293795	0.554	0.0449982	0.58175	-0.0418407	0.573	ADG1
	K01622.K01783	K01622	fructose 1,6-bisphosphate aldolase/phosphatase [EC:4.1.2.13 3.1.3.11]	ko00010 Glycolysis / Gluconeogenesis*ko00030 Pentose phosphate pathway*ko00051 Fructose and mannose metabolism*ko00680 Methane metabolism*ko01100 Metabolic pathways*ko01110 Biosynthesis of secondary metabolites*ko01120 Microbial metabolism in diverse environments*ko01200 Carbon metabolism*ko01230 Biosynthesis of amino acids	Carbohydrate transport and metabolism	0.000905828	0.260189	0.135862	0.417878	0.145079	0.755625	0.12747	0.71325	0.268341	0.88775	-0.00240057	0.504375	ADG3
	K18220.K01783	tetM, tetO	ribosomal protection tetracycline resistance protein	Null	Translation, ribosomal structure and biogenesis	0.0079736	0.227017	0.127248	0.361668	0.0768982	0.64025	-0.119233	0.709375	-0.00368115	0.505375	-0.260472	0.885625	ADG4
	K03297.K01783	emrE, qac, mmr, smr	small multidrug resistance pump	Null	Defense mechanisms	0.00160134	0.250236	0.128276	0.410433	0.28944	0.903	0.018421	0.532625	0.0999707	0.679	-0.0248007	0.542	ADG1
	K15024.K01783	K15024	putative phosphotransacetylase [EC:2.3.1.8]	ko00430 Taurine and hypotaurine metabolism*ko00620 Pyruvate metabolism*ko00640 Propanoate metabolism*ko00720 Carbon fixation pathways in prokaryotes*ko01100 Metabolic pathways*ko01120 Microbial metabolism in diverse environments*ko01200 Carbon metabolism	Secondary metabolites biosynthesis, transport and catabolism	0.00128624	0.276486	0.155569	0.425107	0.074954	0.637125	0.300056	0.928625	0.155732	0.766875	-0.197182	0.827125	ADG2
	K19411.K01783	mcsA	protein arginine kinase activator	Null	Posttranslational modification, protein turnover, chaperones	0.00383616	0.280697	0.149437	0.433017	0.28774	0.912875	0.197292	0.81725	-0.100902	0.676875	-0.113224	0.70125	ADG1
	K12278.K01783	mshG	MSHA biogenesis protein MshG	Null	Cell motility, Intracellular trafficking, secretion, and vesicular transport, Extracellular structures	0.00191821	0.308886	0.163396	0.512794	-0.0408148	0.571875	-0.0840343	0.642625	-0.0952005	0.66325	-0.270133	0.88625	ADG4
	K09717.K01783	K09717	uncharacterized protein	Null	General function prediction only	0.00076986	0.286294	0.151728	0.461841	0.238582	0.8685	0.0526386	0.597	0.11628	0.70125	0.0645539	0.6085	ADG1
	K00068.K01783	srlD	sorbitol-6-phosphate 2-dehydrogenase [EC:1.1.1.140]	ko00051 Fructose and mannose metabolism*ko01100 Metabolic pathways	Lipid transport and metabolism, Secondary metabolites biosynthesis, transport and catabolism, General function prediction only	0.00127034	0.421788	0.212408	0.647721	-0.304924	0.911625	-0.157999	0.74375	-0.0857341	0.647375	-0.242139	0.84875	ADG1ADG4
	K23753.K01783	ppk2, pap	AMP-polyphosphate phosphotransferase [EC:2.7.4.33]	Null	Energy production and conversion	0.00386575	0.23679	0.126017	0.367336	-0.0521435	0.59575	0.278861	0.9025	-0.196587	0.819125	0.0255358	0.551875	ADG2
	K12058.K01783	traN	conjugal transfer mating pair stabilization protein TraN	Null	Null	0.00283408	0.277044	0.146539	0.45176	0.264651	0.885875	0.0974315	0.667	0.14816	0.752625	0.134362	0.724375	ADG1
Uniform rg subset: Selection of 32 alr-MGs based on forward wise selection, amongst the 100 alr-MGs with average relative abundance greater than 0.001% , non-zero rg withany ADG traits (Probability ≥0.85), and same sign in the rg estimates with all ADG traits	K09459.K01783	E4.1.1.82	phosphonopyruvate decarboxylase [EC:4.1.1.82]	ko00440 Phosphonate and phosphinate metabolism*ko00998 Biosynthesis of various secondary metabolites - part 2*ko01100 Metabolic pathways*ko01110 Biosynthesis of secondary metabolites*ko01120 Microbial metabolism in diverse environments	Null	0.00849065	0.267852	0.134908	0.425183	0.238825	0.857375	0.139599	0.74675	0.118452	0.69925	0.0475579	0.589125	ADG1
	K08316.K01783	rsmD	16S rRNA (guanine966-N2)-methyltransferase [EC:2.1.1.171]	Null	Translation, ribosomal structure and biogenesis	0.0369979	0.326065	0.157064	0.539468	-0.0220773	0.537875	-0.275775	0.891	-0.0309309	0.55375	-0.0373638	0.56	ADG2
	K07248.K01783	aldA	lactaldehyde dehydrogenase / glycolaldehyde dehydrogenase [EC:1.2.1.22 1.2.1.21]	ko00620 Pyruvate metabolism*ko00630 Glyoxylate and dicarboxylate metabolism*ko01100 Metabolic pathways*ko01120 Microbial metabolism in diverse environments	Energy production and conversion	0.00313622	0.310588	0.152362	0.515962	0.124802	0.699625	0.0635503	0.60975	0.277512	0.893125	0.0724236	0.621	ADG3
	K00854.K01783	xylB, XYLB	xylulokinase [EC:2.7.1.17]	ko00040 Pentose and glucuronate interconversions*ko01100 Metabolic pathways	Carbohydrate transport and metabolism	0.0072075	0.264251	0.138376	0.417158	-0.144204	0.754125	-0.0058061	0.51	-0.143786	0.746625	-0.245744	0.874	ADG4
	K07487.K01783	K07487	transposase	Null	Mobilome: prophages, transposons	0.0271619	0.224212	0.123369	0.359267	0.238541	0.863125	0.0602648	0.6115	0.00568495	0.50975	0.115217	0.688375	ADG1
	K01575.K01783	alsD, budA, aldC	acetolactate decarboxylase [EC:4.1.1.5]	ko00650 Butanoate metabolism*ko00660 C5-Branched dibasic acid metabolism	Secondary metabolites biosynthesis, transport and catabolism	0.00397014	0.306176	0.166176	0.491651	0.144831	0.746125	0.284522	0.9045	-0.000320943	0.500375	0.0974375	0.661	ADG2
	K03053.K01783	rpoH	DNA-directed RNA polymerase subunit H [EC:2.7.7.6]	ko03020 RNA polymerase	Transcription	0.00134246	0.313388	0.162892	0.491493	0.212489	0.83475	0.204458	0.82825	0.228734	0.854	0.00969437	0.5175	ADG3
	K12278.K01783	mshG	MSHA biogenesis protein MshG	Null	Cell motility, Intracellular trafficking, secretion, and vesicular transport, Extracellular structures	0.00191821	0.308886	0.163396	0.512794	-0.0408148	0.571875	-0.0840343	0.642625	-0.0952005	0.66325	-0.270133	0.88625	ADG4
	K15770.K01783	cycB, ganO	arabinogalactan oligomer / maltooligosaccharide transport system substrate-binding protein	ko02010 ABC transporters	Carbohydrate transport and metabolism	0.00242083	0.235893	0.128561	0.388965	0.241816	0.867375	0.0764561	0.633875	0.0920107	0.663875	0.00121217	0.50325	ADG1
	K17249.K01783	pglH	GalNAc-alpha-(1->4)-GalNAc-alpha-(1->3)-diNAcBac-PP-undecaprenol alpha-1,4-N-acetyl-D-galactosaminyltransferase [EC:2.4.1.292]	Null	Cell wall/membrane/envelope biogenesis	0.0026555	0.311511	0.166837	0.500842	0.0433814	0.5735	0.246403	0.86975	0.141257	0.752875	0.0574429	0.598125	ADG2
	K15984.K01783	rsmJ	16S rRNA (guanine1516-N2)-methyltransferase [EC:2.1.1.242]	Null	Secondary metabolites biosynthesis, transport and catabolism, General function prediction only	0.00839953	0.267614	0.143258	0.420807	-0.240684	0.86775	-0.153478	0.7615	-0.00681642	0.50975	-0.0381382	0.57	ADG1
	K12058.K01783	traN	conjugal transfer mating pair stabilization protein TraN	Null	Null	0.00283408	0.277044	0.146539	0.45176	0.264651	0.885875	0.0974315	0.667	0.14816	0.752625	0.134362	0.724375	ADG1
	K23004.K01783	lgaB	L-galactono-1,5-lactonase [EC:3.1.1.-]	ko00053 Ascorbate and aldarate metabolism_x000D_ ko01100 Metabolic pathways	General function prediction only	0.00479997	0.291606	0.147767	0.484022	0.275599	0.88875	0.0193772	0.536125	0.156796	0.755625	0.0387712	0.566375	ADG1
	K14124.K01783	ehbO	energy-converting hydrogenase B subunit O	Null	Energy production and conversion	0.00110201	0.253619	0.138347	0.401719	0.160459	0.76525	0.301255	0.925375	0.120656	0.70675	0.15644	0.758125	ADG2
	K00402.K01783	mcrG	methyl-coenzyme M reductase gamma subunit [EC:2.8.4.1]	ko00680 Methane metabolism*ko01100 Metabolic pathways*ko01120 Microbial metabolism in diverse environments*ko01200 Carbon metabolism	Null	0.00159768	0.302999	0.162395	0.501631	0.119363	0.7085	0.236782	0.857625	0.0103756	0.518875	0.102193	0.666	ADG2
	K17996.K01783	hydB	sulfhydrogenase subunit beta (sulfur reductase) [EC:1.12.98.4]	ko00920 Sulfur metabolism	Null	0.0027391	0.253485	0.135399	0.411066	-0.111685	0.68275	-0.0398366	0.569875	-0.0280293	0.552375	-0.23821	0.8595	ADG4
	K00244.K01783	frdA	fumarate reductase flavoprotein subunit [EC:1.3.5.4]	ko00020 Citrate cycle (TCA cycle)*ko00190 Oxidative phosphorylation*ko00620 Pyruvate metabolism*ko00650 Butanoate metabolism*ko00720 Carbon fixation pathways in prokaryotes*ko01100 Metabolic pathways*ko01110 Biosynthesis of secondary metabolites*ko01120 Microbial metabolism in diverse environments*ko01200 Carbon metabolism*ko02020 Two-component system	Energy production and conversion	0.00344094	0.260033	0.143009	0.425071	-0.294807	0.914625	-0.224605	0.852375	-0.0506741	0.592375	-0.108324	0.68225	ADG1ADG2
	K06863.K01783	purP	5-formaminoimidazole-4-carboxamide-1-(beta)-D-ribofuranosyl 5'-monophosphate synthetase [EC:6.3.4.23]	ko00230 Purine metabolism*ko01100 Metabolic pathways*ko01110 Biosynthesis of secondary metabolites	Nucleotide transport and metabolism	0.00125614	0.303507	0.154186	0.494052	0.239627	0.858625	0.0677481	0.61925	0.0831884	0.643125	0.112745	0.682	ADG1
	K14118.K01783	ehbI	energy-converting hydrogenase B subunit I	Null	Inorganic ion transport and metabolism	0.00128288	0.341847	0.169425	0.546013	0.236339	0.851625	0.268836	0.8835	0.131516	0.709375	0.0407402	0.570875	ADG1ADG2
	K03204.K01783	virB9, lvhB9	type IV secretion system protein VirB9	ko03070 Bacterial secretion system	Intracellular trafficking, secretion, and vesicular transport	0.00152926	0.307588	0.157218	0.498525	0.230467	0.852375	0.194935	0.808	0.0284461	0.549	0.00622275	0.512625	ADG1
	K03644.K01783	lipA, LIAS, LIP1, LIP5	lipoyl synthase [EC:2.8.1.8]	ko00785 Lipoic acid metabolism*ko01100 Metabolic pathways*ko01240 Biosynthesis of cofactors	Coenzyme transport and metabolism	0.00126776	0.250439	0.13262	0.397247	-0.224684	0.8475	-0.0955603	0.668125	-0.162842	0.77225	-0.0452307	0.583125	ADG1
	K09141.K01783	K09141	uncharacterized protein	Null	Function unknown	0.00113986	0.293249	0.155515	0.473009	0.256262	0.87925	0.0569714	0.596375	0.13676	0.723	0.122238	0.707625	ADG1
	K02319.K01783	pol	DNA polymerase, archaea type [EC:2.7.7.7]	ko03030 DNA replication	Replication, recombination and repair	0.00102276	0.249388	0.128928	0.40572	0.229505	0.850375	0.157514	0.7655	0.023287	0.542	0.0774943	0.636125	ADG1
	K14119.K01783	ehbJ	energy-converting hydrogenase B subunit J	Null	Null	0.00136196	0.309682	0.158313	0.48238	0.251105	0.884625	0.223772	0.851125	0.17999	0.8	0.0015252	0.502625	ADG1ADG2
	K06313.K01783	ypeB	spore germination protein	Null	Null	0.00166189	0.296409	0.15082	0.492362	0.259606	0.872125	0.0527569	0.59025	0.0688548	0.619875	0.0337798	0.558625	ADG1
	K07254.K01783	atrm56	tRNA (cytidine56-2'-O)-methyltransferase [EC:2.1.1.206]	Null	General function prediction only	0.00117401	0.279164	0.154118	0.439787	0.161671	0.770875	0.307152	0.93025	0.0725311	0.630125	0.0765665	0.64275	ADG2
	K03237.K01783	EIF2S1	translation initiation factor 2 subunit 1	ko03013 RNA transport*ko04138 Autophagy - yeast*ko04140 Autophagy - animal*ko04141 Protein processing in endoplasmic reticulum*ko04210 Apoptosis*ko04932 Non-alcoholic fatty liver disease*ko05010 Alzheimer disease*ko05012 Parkinson disease*ko05014 Amyotrophic lateral sclerosis*ko05020 Prion disease*ko05022 Pathways of neurodegeneration - multiple diseases*ko05160 Hepatitis C*ko05162 Measles*ko0516…	Translation, ribosomal structure and biogenesis	0.00160901	0.278896	0.152343	0.45411	0.300831	0.916125	0.217356	0.836125	0.217749	0.839875	0.0852716	0.65025	ADG1
	K14114.K01783	ehbE	energy-converting hydrogenase B subunit E	Null	Inorganic ion transport and metabolism	0.00136997	0.260363	0.144118	0.420195	0.235424	0.860375	0.172992	0.78675	0.175043	0.79075	0.134682	0.726875	ADG1
	K00068.K01783	srlD	sorbitol-6-phosphate 2-dehydrogenase [EC:1.1.1.140]	ko00051 Fructose and mannose metabolism*ko01100 Metabolic pathways	Lipid transport and metabolism, Secondary metabolites biosynthesis, transport and catabolism, General function prediction only	0.00127034	0.421788	0.212408	0.647721	-0.304924	0.911625	-0.157999	0.74375	-0.0857341	0.647375	-0.242139	0.84875	ADG1ADG4
	K09720.K01783	nrpRI	HTH-type transcriptional regulator, global nitrogen regulator NrpRI	Null	Transcription	0.00107922	0.237903	0.124017	0.37555	0.258487	0.88825	0.118292	0.711125	0.0754859	0.634	0.135414	0.729	ADG1
	K06909.K01783	xtmB	phage terminase large subunit	Null	Mobilome: prophages, transposons	0.0171008	0.304092	0.167773	0.490517	0.335748	0.942875	0.0138519	0.523	0.00159209	0.503	0.0746804	0.63125	ADG1
	K01788.K01783	nanE	N-acylglucosamine-6-phosphate 2-epimerase [EC:5.1.3.9]	ko00520 Amino sugar and nucleotide sugar metabolism*ko01100 Metabolic pathways	Carbohydrate transport and metabolism	0.00366448	0.269778	0.136795	0.43637	-0.110243	0.686875	-0.0195749	0.534375	-0.0873641	0.644	-0.231511	0.850375	ADG4
1Mean of the marginal posterior distribution of h2
2Highest posterior density interval of the marginal posterior distribution of the heritability enclosing 95% of probability
3Mean of the marginal posterior distribution of the genomic correlation between each microbial trait and average daily gain
4P0 probability of the marginal posterior distribution of the rg of being higher than 0 if the mean is positive or lower than 0 if the mean is negative.
